# Supplementary material for: In-situ electro-responsive through-space coupling enabling foldamers as volatile memory elements
Source: Nat Commun. 2023 Oct 6;14:6250. doi: 10.1038/s41467-023-42028-5 (PMC10558558; doi:10.1038/s41467-023-42028-5)
Supplement: Supplementary file 3 — Source Data [file 41467_2023_42028_MOESM3_ESM.xlsx]

## Sheet: FIg2a
-10	37983		-10	53434		-10	84041
-9.99	47477		-9.99	53304		-9.99	65665
-9.98	155575		-9.98	55890		-9.98	75165
-9.97	23313		-9.97	37392		-9.97	55767
-9.96	67261		-9.96	103032		-9.96	103005
-9.95	46483		-9.95	80321		-9.95	138475
-9.94	46245		-9.94	40797		-9.94	36781
-9.93	38949		-9.93	30354		-9.93	34410
-9.92	60493		-9.92	39715		-9.92	87494
-9.91	63355		-9.91	51475		-9.91	67671
-9.9	28016		-9.9	35595		-9.9	60794
-9.89	58944		-9.89	70085		-9.89	111358
-9.88	64061		-9.88	52040		-9.88	65592
-9.87	102493		-9.87	68315		-9.87	82608
-9.86	72768		-9.86	85840		-9.86	103726
-9.85	52198		-9.85	125235		-9.85	156118
-9.84	54763		-9.84	58459		-9.84	73641
-9.83	59366		-9.83	42334		-9.83	57863
-9.82	106167		-9.82	89428		-9.82	122542
-9.81	129152		-9.81	138128		-9.81	111912
-9.8	28078		-9.8	65910		-9.8	137159
-9.79	95935		-9.79	73031		-9.79	87053
-9.78	31938		-9.78	42247		-9.78	80128
-9.77	29223		-9.77	67677		-9.77	60548
-9.76	69426		-9.76	155547		-9.76	198037
-9.75	98137		-9.75	95321		-9.75	128864
-9.74	117746		-9.74	86866		-9.74	78778
-9.73	54682		-9.73	74191		-9.73	121323
-9.72	114337		-9.72	92838		-9.72	119236
-9.71	120445		-9.71	35921		-9.71	33045
-9.7	175545		-9.7	102829		-9.7	109365
-9.69	93082		-9.69	61902		-9.69	127314
-9.68	106521		-9.68	54419		-9.68	113951
-9.67	34303		-9.67	75960		-9.67	108082
-9.66	169544		-9.66	91383		-9.66	121497
-9.65	252640		-9.65	9153		-9.65	22772
-9.64	93993		-9.64	30997		-9.64	77856
-9.63	91055		-9.63	22036		-9.63	38989
-9.62	131515		-9.62	4617		-9.62	12782
-9.61	113668		-9.61	11361		-9.61	25706
-9.6	147285		-9.6	9622		-9.6	15441
-9.59	90032		-9.59	15274		-9.59	22908
-9.58	115776		-9.58	10541		-9.58	3302
-9.57	161874		-9.57	1554		-9.57	784
-9.56	122650		-9.56	5475		-9.56	5936
-9.55	132309		-9.55	2326		-9.55	1585
-9.54	96376		-9.54	407		-9.54	2474
-9.53	130386		-9.53	926		-9.53	4721
-9.52	175899		-9.52	1707		-9.52	2217
-9.51	223125		-9.51	7306		-9.51	8839
-9.5	141924		-9.5	2060		-9.5	1166
-9.49	155008		-9.49	2102		-9.49	3039
-9.48	128153		-9.48	1038		-9.48	3004
-9.47	94149		-9.47	1009		-9.47	2243
-9.46	177738		-9.46	1798		-9.46	3811
-9.45	115197		-9.45	710		-9.45	1310
-9.44	103920		-9.44	492		-9.44	621
-9.43	179608		-9.43	1191		-9.43	2183
-9.42	171169		-9.42	2570		-9.42	1655
-9.41	61613		-9.41	7508		-9.41	5805
-9.4	213709		-9.4	3014		-9.4	6211
-9.39	104139		-9.39	438		-9.39	2619
-9.38	163156		-9.38	808		-9.38	1663
-9.37	97714		-9.37	386		-9.37	0
-9.36	107824		-9.36	0		-9.36	0
-9.35	88841		-9.35	727		-9.35	1095
-9.34	89327		-9.34	678		-9.34	502
-9.33	25456		-9.33	1232		-9.33	1622
-9.32	19109		-9.32	894		-9.32	1146
-9.31	103785		-9.31	176		-9.31	262
-9.3	78287		-9.3	1270		-9.3	806
-9.29	33866		-9.29	879		-9.29	879
-9.28	29458		-9.28	0		-9.28	483
-9.27	6224		-9.27	0		-9.27	702
-9.26	7995		-9.26	951		-9.26	1104
-9.25	6097		-9.25	92		-9.25	92
-9.24	2864		-9.24	282		-9.24	507
-9.23	5367		-9.23	888		-9.23	2042
-9.22	5712		-9.22	0		-9.22	432
-9.21	2537		-9.21	782		-9.21	1029
-9.2	3706		-9.2	256		-9.2	260
-9.19	2188		-9.19	0		-9.19	40
-9.18	6304		-9.18	472		-9.18	333
-9.17	2691		-9.17	0		-9.17	530
-9.16	836		-9.16	280		-9.16	520
-9.15	788		-9.15	1217		-9.15	1343
-9.14	2570		-9.14	719		-9.14	756
-9.13	7438		-9.13	204		-9.13	145
-9.12	3274		-9.12	325		-9.12	100
-9.11	6645		-9.11	5809		-9.11	658
-9.1	3262		-9.1	1844		-9.1	2313
-9.09	2573		-9.09	3859		-9.09	8563
-9.08	2186		-9.08	27125		-9.08	64458
-9.07	936		-9.07	40544		-9.07	90260
-9.06	26		-9.06	65344		-9.06	101891
-9.05	1972		-9.05	84673		-9.05	109074
-9.04	0		-9.04	128941		-9.04	154880
-9.03	1165		-9.03	159660		-9.03	186498
-9.02	667		-9.02	216152		-9.02	317196
-9.01	564		-9.01	243830		-9.01	325902
-9	816		-9	364894		-9	422109
-8.99	1336		-8.99	468634		-8.99	570005
-8.98	561		-8.98	309368		-8.98	523918
-8.97	63		-8.97	370978		-8.97	607929
-8.96	1250		-8.96	470518		-8.96	665837
-8.95	634		-8.95	524989		-8.95	742709
-8.94	519		-8.94	469283		-8.94	690170
-8.93	2008		-8.93	401978		-8.93	677607
-8.92	1342		-8.92	502143		-8.92	633527
-8.91	1855		-8.91	483454		-8.91	616201
-8.9	26		-8.9	450832		-8.9	601789
-8.89	285		-8.89	424332		-8.89	478612
-8.88	3050		-8.88	235737		-8.88	333870
-8.87	50		-8.87	204005		-8.87	303451
-8.86	1391		-8.86	185975		-8.86	303180
-8.85	0		-8.85	118322		-8.85	172108
-8.84	1005		-8.84	107261		-8.84	162702
-8.83	160		-8.83	41972		-8.83	75082
-8.82	1138		-8.82	55697		-8.82	91047
-8.81	5485		-8.81	51651		-8.81	89411
-8.8	27491		-8.8	24399		-8.8	43085
-8.79	28916		-8.79	10458		-8.79	17824
-8.78	50598		-8.78	13879		-8.78	18597
-8.77	74251		-8.77	5124		-8.77	10755
-8.76	94990		-8.76	9516		-8.76	13571
-8.75	124705		-8.75	6509		-8.75	11863
-8.74	203249		-8.74	1165		-8.74	1132
-8.73	292575		-8.73	7258		-8.73	14243
-8.72	348954		-8.72	20645		-8.72	43981
-8.71	546935		-8.71	21444		-8.71	36783
-8.7	582747		-8.7	128656		-8.7	190999
-8.69	580531		-8.69	355386		-8.69	461676
-8.68	879579		-8.68	596782		-8.68	758912
-8.67	645740		-8.67	500761		-8.67	692343
-8.66	830942		-8.66	664456		-8.66	964378
-8.65	880198		-8.65	678171		-8.65	999993
-8.64	889989		-8.64	766430		-8.64	1041910
-8.63	964555		-8.63	777622		-8.63	1085800
-8.62	858385		-8.62	769827		-8.62	1067380
-8.61	1005640		-8.61	607498		-8.61	848077
-8.6	900387		-8.6	246403		-8.6	304238
-8.59	740596		-8.59	153666		-8.59	240659
-8.58	571212		-8.58	164388		-8.58	312202
-8.57	486230		-8.57	124940		-8.57	158467
-8.56	465677		-8.56	124485		-8.56	203417
-8.55	466409		-8.55	38565		-8.55	71581
-8.54	275054		-8.54	32692		-8.54	37532
-8.53	133915		-8.53	22151		-8.53	38932
-8.52	218460		-8.52	44585		-8.52	111820
-8.51	264607		-8.51	225131		-8.51	311059
-8.5	122738		-8.5	411402		-8.5	583502
-8.49	46671		-8.49	739248		-8.49	1002320
-8.48	18033		-8.48	713783		-8.48	1095490
-8.47	12259		-8.47	861361		-8.47	1212670
-8.46	27899		-8.46	956886		-8.46	1289040
-8.45	12701		-8.45	722397		-8.45	979007
-8.44	10603		-8.44	455682		-8.44	666732
-8.43	12847		-8.43	232957		-8.43	318806
-8.42	18965		-8.42	156563		-8.42	246648
-8.41	76902		-8.41	114213		-8.41	161583
-8.4	194911		-8.4	151825		-8.4	259678
-8.39	477957		-8.39	121708		-8.39	207237
-8.38	649242		-8.38	133500		-8.38	185417
-8.37	763966		-8.37	576087		-8.37	781545
-8.36	1298070		-8.36	871866		-8.36	1257590
-8.35	1212240		-8.35	879528		-8.35	1236480
-8.34	1401210		-8.34	912598		-8.34	1360980
-8.33	1652090		-8.33	757761		-8.33	1033010
-8.32	1571070		-8.32	516507		-8.32	689386
-8.31	1374420		-8.31	199335		-8.31	315544
-8.3	754656		-8.3	180718		-8.3	283152
-8.29	642774		-8.29	176487		-8.29	266251
-8.28	566138		-8.28	335125		-8.28	481371
-8.27	426740		-8.27	481948		-8.27	747342
-8.26	545179		-8.26	791155		-8.26	1098650
-8.25	207187		-8.25	1039630		-8.25	1455550
-8.24	59214		-8.24	817227		-8.24	1130680
-8.23	55771		-8.23	458087		-8.23	668270
-8.22	95768		-8.22	172177		-8.22	233808
-8.21	315769		-8.21	121501		-8.21	188530
-8.2	684932		-8.2	216368		-8.2	322473
-8.19	1123290		-8.19	587333		-8.19	887072
-8.18	1186920		-8.18	987427		-8.18	1348910
-8.17	1424280		-8.17	983229		-8.17	1434050
-8.16	1617950		-8.16	785339		-8.16	1094110
-8.15	1818880		-8.15	369192		-8.15	508457
-8.14	1303980		-8.14	129292		-8.14	181074
-8.13	794477		-8.13	190789		-8.13	291212
-8.12	572215		-8.12	772864		-8.12	1181830
-8.11	445704		-8.11	896867		-8.11	1255010
-8.1	559186		-8.1	1021240		-8.1	1439260
-8.09	444360		-8.09	594666		-8.09	815627
-8.08	347500		-8.08	185353		-8.08	246627
-8.07	729946		-8.07	123356		-8.07	171510
-8.06	1195740		-8.06	562109		-8.06	822203
-8.05	1550660		-8.05	1038190		-8.05	1462700
-8.04	1742460		-8.04	1073570		-8.04	1521830
-8.03	1681830		-8.03	464105		-8.03	626500
-8.02	1292230		-8.02	170614		-8.02	218441
-8.01	955002		-8.01	422175		-8.01	603959
-8	830532		-8	878815		-8	1270810
-7.99	719580		-7.99	998363		-7.99	1412140
-7.98	798979		-7.98	587269		-7.98	807089
-7.97	1032700		-7.97	191061		-7.97	254949
-7.96	1220000		-7.96	644464		-7.96	882834
-7.95	1720660		-7.95	972418		-7.95	1404920
-7.94	1692720		-7.94	736219		-7.94	986627
-7.93	1207340		-7.93	458979		-7.93	661427
-7.92	574076		-7.92	594085		-7.92	823119
-7.91	561192		-7.91	766822		-7.91	1048350
-7.9	636311		-7.9	827403		-7.9	1127360
-7.89	1220450		-7.89	436472		-7.89	651464
-7.88	1707640		-7.88	519178		-7.88	726312
-7.87	1864930		-7.87	908698		-7.87	1248800
-7.86	1763940		-7.86	656321		-7.86	870497
-7.85	1188490		-7.85	471038		-7.85	698876
-7.84	398445		-7.84	786675		-7.84	1047030
-7.83	652382		-7.83	849770		-7.83	1197580
-7.82	1210560		-7.82	389815		-7.82	547694
-7.81	1816350		-7.81	739234		-7.81	1005360
-7.8	2403430		-7.8	900415		-7.8	1275170
-7.79	1518900		-7.79	487887		-7.79	669072
-7.78	767040		-7.78	624850		-7.78	862687
-7.77	315668		-7.77	978313		-7.77	1331110
-7.76	1040570		-7.76	450988		-7.76	615641
-7.75	1816520		-7.75	664879		-7.75	871898
-7.74	2511540		-7.74	941901		-7.74	1325010
-7.73	1657860		-7.73	543419		-7.73	711625
-7.72	667560		-7.72	713272		-7.72	924885
-7.71	608603		-7.71	689058		-7.71	993462
-7.7	1670040		-7.7	473055		-7.7	641232
-7.69	2326910		-7.69	781917		-7.69	1066590
-7.68	1862390		-7.68	589560		-7.68	815793
-7.67	836722		-7.67	614284		-7.67	775542
-7.66	897227		-7.66	664396		-7.66	947729
-7.65	1497470		-7.65	595794		-7.65	777607
-7.64	1919890		-7.64	743136		-7.64	1027840
-7.63	1768370		-7.63	486559		-7.63	667207
-7.62	885572		-7.62	752007		-7.62	1030160
-7.61	1315370		-7.61	486433		-7.61	680500
-7.6	1642290		-7.6	705313		-7.6	955350
-7.59	1490820		-7.59	517753		-7.59	728438
-7.58	1269830		-7.58	588174		-7.58	821129
-7.57	1375400		-7.57	590080		-7.57	817824
-7.56	1305780		-7.56	674109		-7.56	918402
-7.55	1600180		-7.55	549146		-7.55	756898
-7.54	1293290		-7.54	618032		-7.54	863752
-7.53	1567370		-7.53	598267		-7.53	823700
-7.52	1187900		-7.52	629487		-7.52	867887
-7.51	1439960		-7.51	572633		-7.51	771798
-7.5	1556550		-7.5	674594		-7.5	919686
-7.49	1076170		-7.49	606698		-7.49	829116
-7.48	1336390		-7.48	622327		-7.48	844088
-7.47	1581900		-7.47	675364		-7.47	928962
-7.46	1060370		-7.46	625902		-7.46	850668
-7.45	1183620		-7.45	620279		-7.45	875350
-7.44	1712860		-7.44	657009		-7.44	903837
-7.43	1155170		-7.43	668918		-7.43	932391
-7.42	1189090		-7.42	655351		-7.42	886708
-7.41	1314450		-7.41	666511		-7.41	929550
-7.4	1004790		-7.4	694052		-7.4	963289
-7.39	1427610		-7.39	687690		-7.39	976998
-7.38	1109190		-7.38	633772		-7.38	871478
-7.37	1177380		-7.37	738969		-7.37	1037710
-7.36	1263240		-7.36	685641		-7.36	934229
-7.35	1110020		-7.35	752621		-7.35	1053030
-7.34	1307590		-7.34	737021		-7.34	1012420
-7.33	1028560		-7.33	832648		-7.33	1161300
-7.32	1261920		-7.32	665384		-7.32	951845
-7.31	1020590		-7.31	780776		-7.31	1094950
-7.3	1198290		-7.3	741512		-7.3	1043360
-7.29	1094520		-7.29	830191		-7.29	1149700
-7.28	1036560		-7.28	798091		-7.28	1109320
-7.27	1091170		-7.27	820498		-7.27	1123300
-7.26	1124480		-7.26	833822		-7.26	1156600
-7.25	1115310		-7.25	895411		-7.25	1238370
-7.24	985941		-7.24	902242		-7.24	1217170
-7.23	1131650		-7.23	1073840		-7.23	1442680
-7.22	1045870		-7.22	1262160		-7.22	1748980
-7.21	1047800		-7.21	1260320		-7.21	1730920
-7.2	1158220		-7.2	1180010		-7.2	1651900
-7.19	957015		-7.19	1302070		-7.19	1864750
-7.18	1228580		-7.18	1774220		-7.18	2518330
-7.17	1044410		-7.17	1473840		-7.17	2104250
-7.16	1080630		-7.16	1899080		-7.16	2808250
-7.15	1207440		-7.15	2125180		-7.15	3084700
-7.14	1055860		-7.14	2001340		-7.14	2981450
-7.13	1110580		-7.13	2309370		-7.13	3454870
-7.12	1223360		-7.12	2192970		-7.12	3169640
-7.11	1141310		-7.11	2169860		-7.11	3129760
-7.1	1074380		-7.1	2002090		-7.1	2953320
-7.09	1116060		-7.09	1621380		-7.09	2357220
-7.08	1211270		-7.08	1329700		-7.08	1920170
-7.07	1221040		-7.07	1084710		-7.07	1502400
-7.06	1170310		-7.06	1023090		-7.06	1419330
-7.05	1199090		-7.05	874834		-7.05	1196640
-7.04	1217710		-7.04	791626		-7.04	1074630
-7.03	1350350		-7.03	787032		-7.03	1057690
-7.02	1141670		-7.02	701068		-7.02	937584
-7.01	1327920		-7.01	726997		-7.01	991711
-7	1269080		-7	657964		-7	884517
-6.99	1402780		-6.99	648717		-6.99	892058
-6.98	1389140		-6.98	662396		-6.98	907085
-6.97	1440770		-6.97	674456		-6.97	889017
-6.96	1433710		-6.96	640890		-6.96	860383
-6.95	1589630		-6.95	659441		-6.95	878758
-6.94	1529130		-6.94	686368		-6.94	898158
-6.93	1675660		-6.93	666292		-6.93	878715
-6.92	1901590		-6.92	681796		-6.92	900136
-6.91	2201400		-6.91	679910		-6.91	892444
-6.9	2156960		-6.9	653435		-6.9	879052
-6.89	2200630		-6.89	653679		-6.89	882722
-6.88	2847110		-6.88	671989		-6.88	929362
-6.87	3018170		-6.87	655476		-6.87	900367
-6.86	3215350		-6.86	662868		-6.86	888716
-6.85	4415600		-6.85	738533		-6.85	980831
-6.84	3941820		-6.84	672427		-6.84	893866
-6.83	4954490		-6.83	654813		-6.83	852514
-6.82	4873780		-6.82	644974		-6.82	871636
-6.81	5431190		-6.81	688285		-6.81	927639
-6.8	4875790		-6.8	687541		-6.8	924226
-6.79	4280800		-6.79	690285		-6.79	921826
-6.78	3482780		-6.78	714687		-6.78	945620
-6.77	3209590		-6.77	699910		-6.77	934913
-6.76	3015600		-6.76	677094		-6.76	901172
-6.75	2059220		-6.75	737499		-6.75	990467
-6.74	1939140		-6.74	680528		-6.74	883944
-6.73	1542820		-6.73	701333		-6.73	922253
-6.72	1306870		-6.72	726857		-6.72	951302
-6.71	1221200		-6.71	682976		-6.71	911116
-6.7	998009		-6.7	677586		-6.7	924214
-6.69	1032140		-6.69	693743		-6.69	939876
-6.68	1049880		-6.68	679915		-6.68	928408
-6.67	939769		-6.67	690280		-6.67	932624
-6.66	950196		-6.66	689259		-6.66	909975
-6.65	1044250		-6.65	678086		-6.65	895838
-6.64	952917		-6.64	676007		-6.64	890667
-6.63	1007380		-6.63	693967		-6.63	916269
-6.62	977207		-6.62	701622		-6.62	907430
-6.61	970546		-6.61	703931		-6.61	918364
-6.6	953568		-6.6	653667		-6.6	873094
-6.59	985079		-6.59	703322		-6.59	934171
-6.58	954190		-6.58	688907		-6.58	923627
-6.57	984727		-6.57	684968		-6.57	916495
-6.56	989291		-6.56	708420		-6.56	945585
-6.55	944247		-6.55	712998		-6.55	940342
-6.54	1027120		-6.54	720745		-6.54	968912
-6.53	989734		-6.53	714333		-6.53	951099
-6.52	963687		-6.52	720182		-6.52	962732
-6.51	972317		-6.51	676858		-6.51	896420
-6.5	999034		-6.5	699598		-6.5	919710
-6.49	969146		-6.49	704495		-6.49	919076
-6.48	1011050		-6.48	695565		-6.48	919243
-6.47	994191		-6.47	674847		-6.47	907403
-6.46	1000770		-6.46	681864		-6.46	901545
-6.45	1000270		-6.45	699679		-6.45	929651
-6.44	970508		-6.44	681285		-6.44	895054
-6.43	1041570		-6.43	690460		-6.43	915579
-6.42	962737		-6.42	682363		-6.42	909098
-6.41	993345		-6.41	677207		-6.41	898858
-6.4	1028440		-6.4	663825		-6.4	881988
-6.39	1013900		-6.39	697142		-6.39	925675
-6.38	960554		-6.38	667564		-6.38	895980
-6.37	1028620		-6.37	756330		-6.37	1014370
-6.36	1013660		-6.36	678359		-6.36	904446
-6.35	1032770		-6.35	665108		-6.35	904203
-6.34	1012140		-6.34	688539		-6.34	917151
-6.33	1020230		-6.33	667484		-6.33	905143
-6.32	994144		-6.32	664537		-6.32	906955
-6.31	1004690		-6.31	656490		-6.31	909903
-6.3	1010190		-6.3	646927		-6.3	872372
-6.29	1006750		-6.29	700887		-6.29	959692
-6.28	995668		-6.28	680706		-6.28	929380
-6.27	1052450		-6.27	678516		-6.27	936189
-6.26	1032590		-6.26	677243		-6.26	917349
-6.25	998969		-6.25	706372		-6.25	950205
-6.24	1025650		-6.24	697302		-6.24	955503
-6.23	1042380		-6.23	721296		-6.23	991708
-6.22	988281		-6.22	683316		-6.22	916490
-6.21	988619		-6.21	673291		-6.21	897769
-6.2	988967		-6.2	684731		-6.2	934656
-6.19	952518		-6.19	686007		-6.19	917245
-6.18	990189		-6.18	659710		-6.18	925014
-6.17	969642		-6.17	634391		-6.17	882087
-6.16	1012830		-6.16	655365		-6.16	917247
-6.15	995407		-6.15	676052		-6.15	926004
-6.14	1005410		-6.14	654936		-6.14	899644
-6.13	1001740		-6.13	636886		-6.13	877677
-6.12	983646		-6.12	654578		-6.12	905969
-6.11	1001260		-6.11	685434		-6.11	966012
-6.1	1033060		-6.1	650386		-6.1	914510
-6.09	1083790		-6.09	635357		-6.09	886260
-6.08	979718		-6.08	658799		-6.08	928432
-6.07	1001990		-6.07	641276		-6.07	894516
-6.06	991077		-6.06	650117		-6.06	909510
-6.05	990388		-6.05	655523		-6.05	938833
-6.04	959342		-6.04	656626		-6.04	929591
-6.03	1007120		-6.03	661126		-6.03	950435
-6.02	1020520		-6.02	636671		-6.02	917483
-6.01	1000650		-6.01	654805		-6.01	952675
-6	1020020		-6	721351		-6	1057640
-5.99	1049760		-5.99	643940		-5.99	948829
-5.98	1034400		-5.98	632636		-5.98	927530
-5.97	1047070		-5.97	633478		-5.97	936252
-5.96	1032600		-5.96	642477		-5.96	945519
-5.95	1021990		-5.95	629075		-5.95	939215
-5.94	1057250		-5.94	642717		-5.94	983607
-5.93	1076480		-5.93	629042		-5.93	996904
-5.92	1038260		-5.92	610340		-5.92	965481
-5.91	1039620		-5.91	632395		-5.91	1009580
-5.9	1071350		-5.9	637720		-5.9	1037680
-5.89	1069400		-5.89	667206		-5.89	1071810
-5.88	1089510		-5.88	631711		-5.88	1022190
-5.87	1086540		-5.87	618593		-5.87	1004390
-5.86	1130430		-5.86	628731		-5.86	1045270
-5.85	1124210		-5.85	633408		-5.85	1023190
-5.84	1137390		-5.84	643813		-5.84	1046090
-5.83	1128660		-5.83	634148		-5.83	1041980
-5.82	1127220		-5.82	633016		-5.82	1030560
-5.81	1188400		-5.81	668957		-5.81	1087140
-5.8	1160360		-5.8	662396		-5.8	1097740
-5.79	1165800		-5.79	644991		-5.79	1085130
-5.78	1186420		-5.78	639994		-5.78	1056060
-5.77	1203530		-5.77	623372		-5.77	1033380
-5.76	1140450		-5.76	631306		-5.76	1032960
-5.75	1116040		-5.75	646451		-5.75	1036820
-5.74	1131360		-5.74	658001		-5.74	1081930
-5.73	1160970		-5.73	633443		-5.73	1043360
-5.72	1115110		-5.72	649787		-5.72	1076530
-5.71	1127600		-5.71	678766		-5.71	1111800
-5.7	1222680		-5.7	667726		-5.7	1091050
-5.69	1168580		-5.69	631244		-5.69	1049480
-5.68	1140020		-5.68	646002		-5.68	1060920
-5.67	1163080		-5.67	652143		-5.67	1088460
-5.66	1209380		-5.66	649074		-5.66	1066420
-5.65	1133880		-5.65	665315		-5.65	1088830
-5.64	1154540		-5.64	644727		-5.64	1095560
-5.63	1189020		-5.63	639440		-5.63	1090180
-5.62	1189020		-5.62	680493		-5.62	1121750
-5.61	1218890		-5.61	694491		-5.61	1137610
-5.6	1243140		-5.6	641727		-5.6	1059480
-5.59	1204520		-5.59	610815		-5.59	1047250
-5.58	1171880		-5.58	610225		-5.58	1050660
-5.57	1185250		-5.57	617928		-5.57	1054790
-5.56	1219920		-5.56	612253		-5.56	1040650
-5.55	1204610		-5.55	625570		-5.55	1068850
-5.54	1194920		-5.54	609729		-5.54	1056220
-5.53	1224280		-5.53	620092		-5.53	1089740
-5.52	1232500		-5.52	617324		-5.52	1072430
-5.51	1306300		-5.51	627477		-5.51	1077150
-5.5	1223660		-5.5	609042		-5.5	1048880
-5.49	1269890		-5.49	629649		-5.49	1108440
-5.48	1173720		-5.48	621011		-5.48	1104550
-5.47	1207470		-5.47	615583		-5.47	1086420
-5.46	1191490		-5.46	622640		-5.46	1102510
-5.45	1182980		-5.45	627890		-5.45	1111160
-5.44	1223620		-5.44	599318		-5.44	1100530
-5.43	1246820		-5.43	610372		-5.43	1143370
-5.42	1232750		-5.42	586648		-5.42	1089210
-5.41	1295880		-5.41	572304		-5.41	1073580
-5.4	1299140		-5.4	568257		-5.4	1060800
-5.39	1286660		-5.39	587071		-5.39	1066020
-5.38	1236560		-5.38	606962		-5.38	1085590
-5.37	1225150		-5.37	588811		-5.37	1049580
-5.36	1203880		-5.36	609313		-5.36	1092130
-5.35	1214290		-5.35	606420		-5.35	1078100
-5.34	1238290		-5.34	644705		-5.34	1152810
-5.33	1248870		-5.33	619697		-5.33	1156630
-5.32	1261240		-5.32	577297		-5.32	1061200
-5.31	1270270		-5.31	574802		-5.31	1039180
-5.3	1235480		-5.3	571184		-5.3	1035410
-5.29	1215200		-5.29	573319		-5.29	1049060
-5.28	1178750		-5.28	572888		-5.28	1045860
-5.27	1202960		-5.27	589475		-5.27	1049190
-5.26	1215610		-5.26	644050		-5.26	1149820
-5.25	1199430		-5.25	650456		-5.25	1194940
-5.24	1197290		-5.24	594992		-5.24	1091080
-5.23	1242510		-5.23	594377		-5.23	1095700
-5.22	1217910		-5.22	587910		-5.22	1099930
-5.21	1206600		-5.21	584545		-5.21	1086640
-5.2	1184590		-5.2	579946		-5.2	1044250
-5.19	1186260		-5.19	573892		-5.19	1018240
-5.18	1183260		-5.18	588695		-5.18	1020420
-5.17	1193190		-5.17	606232		-5.17	1062400
-5.16	1195870		-5.16	601127		-5.16	1001170
-5.15	1214660		-5.15	603307		-5.15	977236
-5.14	1168200		-5.14	606646		-5.14	978040
-5.13	1287830		-5.13	608155		-5.13	953435
-5.12	1208840		-5.12	611104		-5.12	952601
-5.11	1175920		-5.11	617700		-5.11	957756
-5.1	1171670		-5.1	598358		-5.1	932682
-5.09	1152630		-5.09	625868		-5.09	968108
-5.08	1150390		-5.08	673134		-5.08	1000120
-5.07	1135010		-5.07	629717		-5.07	932866
-5.06	1139470		-5.06	621371		-5.06	923974
-5.05	1111390		-5.05	615784		-5.05	893362
-5.04	1194290		-5.04	642782		-5.04	885110
-5.03	1146160		-5.03	657266		-5.03	904707
-5.02	1055390		-5.02	666741		-5.02	904675
-5.01	1060130		-5.01	677093		-5.01	904905
-5	1034900		-5	691298		-5	930669
-4.99	1012470		-4.99	678664		-4.99	895308
-4.98	1014320		-4.98	673990		-4.98	866352
-4.97	979312		-4.97	677323		-4.97	866263
-4.96	1019120		-4.96	687491		-4.96	867539
-4.95	1038870		-4.95	674889		-4.95	828024
-4.94	931259		-4.94	696250		-4.94	832349
-4.93	935125		-4.93	727221		-4.93	862263
-4.92	940143		-4.92	767926		-4.92	927726
-4.91	906250		-4.91	722955		-4.91	837449
-4.9	918282		-4.9	766645		-4.9	847784
-4.89	894922		-4.89	745803		-4.89	815460
-4.88	899913		-4.88	755979		-4.88	820509
-4.87	919655		-4.87	757898		-4.87	828522
-4.86	861007		-4.86	744209		-4.86	842173
-4.85	880546		-4.85	770476		-4.85	838645
-4.84	858516		-4.84	810315		-4.84	840312
-4.83	843402		-4.83	824562		-4.83	860076
-4.82	831223		-4.82	821306		-4.82	809212
-4.81	853508		-4.81	829622		-4.81	796884
-4.8	822190		-4.8	826865		-4.8	794812
-4.79	853354		-4.79	835300		-4.79	795287
-4.78	885805		-4.78	856811		-4.78	788780
-4.77	829500		-4.77	854404		-4.77	815250
-4.76	843217		-4.76	806416		-4.76	769678
-4.75	811497		-4.75	933033		-4.75	896619
-4.74	790954		-4.74	895159		-4.74	839553
-4.73	765354		-4.73	841255		-4.73	800082
-4.72	788054		-4.72	814415		-4.72	749849
-4.71	808562		-4.71	824170		-4.71	765475
-4.7	849111		-4.7	841520		-4.7	782928
-4.69	786383		-4.69	765210		-4.69	703349
-4.68	789062		-4.68	840516		-4.68	752204
-4.67	773019		-4.67	898004		-4.67	790466
-4.66	757872		-4.66	888468		-4.66	773671
-4.65	782061		-4.65	782772		-4.65	704787
-4.64	749699		-4.64	864109		-4.64	791184
-4.63	777921		-4.63	829163		-4.63	755745
-4.62	808178		-4.62	785713		-4.62	712942
-4.61	747040		-4.61	814763		-4.61	747502
-4.6	769605		-4.6	813854		-4.6	765631
-4.59	750278		-4.59	877577		-4.59	783952
-4.58	736033		-4.58	851321		-4.58	742810
-4.57	743232		-4.57	831686		-4.57	724865
-4.56	702618		-4.56	854148		-4.56	746844
-4.55	725541		-4.55	845316		-4.55	744712
-4.54	754734		-4.54	759285		-4.54	656361
-4.53	767056		-4.53	793999		-4.53	675630
-4.52	719768		-4.52	828351		-4.52	714356
-4.51	719640		-4.51	798531		-4.51	701789
-4.5	728715		-4.5	791489		-4.5	696799
-4.49	706811		-4.49	783428		-4.49	684897
-4.48	716594		-4.48	842420		-4.48	721126
-4.47	702435		-4.47	783393		-4.47	696802
-4.46	711672		-4.46	740632		-4.46	667408
-4.45	794895		-4.45	742191		-4.45	669460
-4.44	732211		-4.44	764238		-4.44	693056
-4.43	690411		-4.43	739984		-4.43	673726
-4.42	679281		-4.42	776536		-4.42	698157
-4.41	640743		-4.41	723144		-4.41	663706
-4.4	695897		-4.4	747174		-4.4	676027
-4.39	675920		-4.39	725990		-4.39	655323
-4.38	658143		-4.38	686168		-4.38	599351
-4.37	701008		-4.37	695166		-4.37	629630
-4.36	733124		-4.36	729573		-4.36	659912
-4.35	644144		-4.35	702938		-4.35	632399
-4.34	681184		-4.34	708469		-4.34	659145
-4.33	664638		-4.33	656096		-4.33	618199
-4.32	692720		-4.32	727551		-4.32	664723
-4.31	634331		-4.31	694382		-4.31	634708
-4.3	661354		-4.3	702316		-4.3	646072
-4.29	671687		-4.29	628824		-4.29	591808
-4.28	730295		-4.28	650861		-4.28	629844
-4.27	601879		-4.27	674635		-4.27	635597
-4.26	642534		-4.26	691578		-4.26	658395
-4.25	683852		-4.25	692878		-4.25	658023
-4.24	627166		-4.24	607560		-4.24	596005
-4.23	596815		-4.23	658392		-4.23	647146
-4.22	622379		-4.22	666794		-4.22	640805
-4.21	628747		-4.21	692572		-4.21	650231
-4.2	616272		-4.2	596867		-4.2	585787
-4.19	587517		-4.19	635430		-4.19	613000
-4.18	639946		-4.18	612079		-4.18	617172
-4.17	614268		-4.17	642284		-4.17	668486
-4.16	607690		-4.16	639287		-4.16	653951
-4.15	576906		-4.15	585492		-4.15	608612
-4.14	575984		-4.14	604304		-4.14	623583
-4.13	618715		-4.13	609672		-4.13	629828
-4.12	644971		-4.12	589883		-4.12	613397
-4.11	570476		-4.11	515513		-4.11	549345
-4.1	584137		-4.1	549801		-4.1	579140
-4.09	573537		-4.09	623176		-4.09	646653
-4.08	560864		-4.08	575688		-4.08	630815
-4.07	553396		-4.07	519892		-4.07	566803
-4.06	553878		-4.06	475083		-4.06	533641
-4.05	563597		-4.05	479461		-4.05	529155
-4.04	556500		-4.04	495164		-4.04	570706
-4.03	620013		-4.03	448759		-4.03	530366
-4.02	565865		-4.02	455368		-4.02	513254
-4.01	571414		-4.01	460220		-4.01	540120
-4	538495		-4	584007		-4	680736
-3.99	562169		-3.99	504887		-3.99	604765
-3.98	527617		-3.98	452202		-3.98	551844
-3.97	542758		-3.97	381560		-3.97	481475
-3.96	522485		-3.96	429758		-3.96	544320
-3.95	588787		-3.95	442354		-3.95	582081
-3.94	517320		-3.94	431478		-3.94	561214
-3.93	525538		-3.93	474215		-3.93	616627
-3.92	501593		-3.92	392501		-3.92	498184
-3.91	505805		-3.91	422529		-3.91	539414
-3.9	510839		-3.9	427889		-3.9	559740
-3.89	468791		-3.89	419612		-3.89	562049
-3.88	492530		-3.88	390277		-3.88	506918
-3.87	515464		-3.87	411136		-3.87	528657
-3.86	534314		-3.86	400507		-3.86	534430
-3.85	477015		-3.85	400078		-3.85	535276
-3.84	476075		-3.84	412613		-3.84	553941
-3.83	479404		-3.83	325258		-3.83	432404
-3.82	491812		-3.82	351743		-3.82	451882
-3.81	487335		-3.81	367180		-3.81	485884
-3.8	452969		-3.8	365302		-3.8	475857
-3.79	502682		-3.79	374086		-3.79	470428
-3.78	499283		-3.78	330255		-3.78	419194
-3.77	443279		-3.77	367147		-3.77	468633
-3.76	458150		-3.76	406708		-3.76	523405
-3.75	398797		-3.75	365050		-3.75	467262
-3.74	428381		-3.74	358691		-3.74	469405
-3.73	440213		-3.73	317644		-3.73	413066
-3.72	432361		-3.72	345511		-3.72	456531
-3.71	423934		-3.71	335067		-3.71	450564
-3.7	493341		-3.7	329698		-3.7	445627
-3.69	474718		-3.69	301798		-3.69	405940
-3.68	394921		-3.68	332510		-3.68	446685
-3.67	409073		-3.67	330016		-3.67	440298
-3.66	391148		-3.66	312849		-3.66	412215
-3.65	397776		-3.65	334311		-3.65	429445
-3.64	412664		-3.64	278880		-3.64	368715
-3.63	415493		-3.63	322993		-3.63	414856
-3.62	415910		-3.62	303950		-3.62	404187
-3.61	352806		-3.61	306772		-3.61	418841
-3.6	387893		-3.6	362627		-3.6	486489
-3.59	372290		-3.59	286914		-3.59	375698
-3.58	379482		-3.58	304167		-3.58	389900
-3.57	339395		-3.57	311414		-3.57	396206
-3.56	352588		-3.56	307381		-3.56	395059
-3.55	360233		-3.55	287526		-3.55	389679
-3.54	394759		-3.54	261193		-3.54	344442
-3.53	372755		-3.53	283070		-3.53	375018
-3.52	316232		-3.52	301522		-3.52	418883
-3.51	340442		-3.51	302580		-3.51	410574
-3.5	337386		-3.5	280864		-3.5	389687
-3.49	339808		-3.49	253272		-3.49	345281
-3.48	347168		-3.48	276210		-3.48	377409
-3.47	300723		-3.47	275131		-3.47	373704
-3.46	383092		-3.46	264994		-3.46	356267
-3.45	335958		-3.45	229094		-3.45	306518
-3.44	320967		-3.44	262831		-3.44	360883
-3.43	322688		-3.43	281676		-3.43	379530
-3.42	284720		-3.42	273376		-3.42	346494
-3.41	339411		-3.41	262957		-3.41	345327
-3.4	331257		-3.4	226725		-3.4	306696
-3.39	314432		-3.39	252446		-3.39	329924
-3.38	302789		-3.38	257637		-3.38	336071
-3.37	302194		-3.37	246249		-3.37	328508
-3.36	315972		-3.36	261710		-3.36	348316
-3.35	314433		-3.35	228064		-3.35	302900
-3.34	308541		-3.34	251303		-3.34	346414
-3.33	282267		-3.33	234028		-3.33	315952
-3.32	309851		-3.32	239856		-3.32	315805
-3.31	298728		-3.31	225066		-3.31	309913
-3.3	339016		-3.3	208718		-3.3	283221
-3.29	313570		-3.29	225088		-3.29	298969
-3.28	259903		-3.28	236081		-3.28	310357
-3.27	305451		-3.27	260267		-3.27	331114
-3.26	297100		-3.26	216530		-3.26	281178
-3.25	297858		-3.25	229968		-3.25	288991
-3.24	301853		-3.24	227327		-3.24	309897
-3.23	269882		-3.23	222049		-3.23	314701
-3.22	298521		-3.22	218752		-3.22	309006
-3.21	322653		-3.21	200241		-3.21	277228
-3.2	298491		-3.2	211573		-3.2	304948
-3.19	263013		-3.19	224465		-3.19	327282
-3.18	296283		-3.18	217368		-3.18	311101
-3.17	302673		-3.17	213455		-3.17	312668
-3.16	299939		-3.16	181150		-3.16	265338
-3.15	286667		-3.15	209551		-3.15	303605
-3.14	263937		-3.14	204640		-3.14	300666
-3.13	321807		-3.13	217165		-3.13	298665
-3.12	303707		-3.12	212000		-3.12	304540
-3.11	300004		-3.11	186446		-3.11	263620
-3.1	297742		-3.1	250902		-3.1	353080
-3.09	244366		-3.09	207904		-3.09	286653
-3.08	285079		-3.08	204962		-3.08	288494
-3.07	287768		-3.07	205436		-3.07	288460
-3.06	293488		-3.06	186457		-3.06	255671
-3.05	292686		-3.05	214410		-3.05	283099
-3.04	278058		-3.04	210264		-3.04	284953
-3.03	272235		-3.03	205559		-3.03	276637
-3.02	285294		-3.02	219956		-3.02	303987
-3.01	268515		-3.01	192762		-3.01	258667
-3	274564		-3	210536		-3	286563
-2.99	239889		-2.99	207624		-2.99	275449
-2.98	273884		-2.98	208023		-2.98	261568
-2.97	302238		-2.97	203085		-2.97	262564
-2.96	287145		-2.96	192630		-2.96	242988
-2.95	237484		-2.95	207331		-2.95	265179
-2.94	262682		-2.94	241095		-2.94	304306
-2.93	263422		-2.93	204756		-2.93	265626
-2.92	256850		-2.92	175146		-2.92	231986
-2.91	255989		-2.91	198044		-2.91	267806
-2.9	224354		-2.9	204216		-2.9	255457
-2.89	257372		-2.89	195970		-2.89	259469
-2.88	263505		-2.88	190647		-2.88	257813
-2.87	245377		-2.87	171376		-2.87	222576
-2.86	238657		-2.86	215087		-2.86	286364
-2.85	212410		-2.85	195872		-2.85	263127
-2.84	249218		-2.84	185989		-2.84	257167
-2.83	240946		-2.83	193866		-2.83	269732
-2.82	245270		-2.82	169646		-2.82	240344
-2.81	236917		-2.81	194191		-2.81	265148
-2.8	237929		-2.8	177099		-2.8	244142
-2.79	242789		-2.79	188216		-2.79	249958
-2.78	243559		-2.78	203193		-2.78	274597
-2.77	238720		-2.77	163222		-2.77	228431
-2.76	222740		-2.76	178291		-2.76	245859
-2.75	207300		-2.75	183258		-2.75	240440
-2.74	228015		-2.74	175153		-2.74	235450
-2.73	223189		-2.73	177407		-2.73	234696
-2.72	243662		-2.72	155751		-2.72	201069
-2.71	207612		-2.71	167618		-2.71	223475
-2.7	195746		-2.7	165786		-2.7	218471
-2.69	215188		-2.69	192785		-2.69	252970
-2.68	212395		-2.68	136843		-2.68	185029
-2.67	209673		-2.67	163226		-2.67	200663
-2.66	195966		-2.66	166334		-2.66	201372
-2.65	197110		-2.65	172429		-2.65	200838
-2.64	232546		-2.64	160668		-2.64	188489
-2.63	204923		-2.63	139513		-2.63	170060
-2.62	198700		-2.62	154531		-2.62	195547
-2.61	173473		-2.61	164844		-2.61	207617
-2.6	195358		-2.6	151040		-2.6	195283
-2.59	186011		-2.59	149279		-2.59	189038
-2.58	187006		-2.58	127745		-2.58	164094
-2.57	191505		-2.57	154994		-2.57	191233
-2.56	181433		-2.56	140506		-2.56	177229
-2.55	193079		-2.55	143827		-2.55	179788
-2.54	184425		-2.54	136344		-2.54	167402
-2.53	178427		-2.53	127551		-2.53	150955
-2.52	168999		-2.52	142622		-2.52	172471
-2.51	152638		-2.51	130239		-2.51	154477
-2.5	162834		-2.5	145863		-2.5	172519
-2.49	170943		-2.49	135923		-2.49	151725
-2.48	168431		-2.48	114985		-2.48	136707
-2.47	182804		-2.47	132933		-2.47	160009
-2.46	145137		-2.46	129040		-2.46	149316
-2.45	162249		-2.45	141954		-2.45	164757
-2.44	165120		-2.44	129885		-2.44	147100
-2.43	170338		-2.43	111532		-2.43	135774
-2.42	129066		-2.42	128813		-2.42	159886
-2.41	148957		-2.41	120983		-2.41	142575
-2.4	152406		-2.4	115830		-2.4	142190
-2.39	161217		-2.39	112662		-2.39	136367
-2.38	156050		-2.38	95591		-2.38	118930
-2.37	129200		-2.37	107698		-2.37	137350
-2.36	142628		-2.36	109370		-2.36	136945
-2.35	150801		-2.35	107676		-2.35	137958
-2.34	140586		-2.34	92390		-2.34	118262
-2.33	139228		-2.33	112927		-2.33	144624
-2.32	129275		-2.32	105577		-2.32	136298
-2.31	157971		-2.31	101126		-2.31	127267
-2.3	136681		-2.3	100827		-2.3	123873
-2.29	139785		-2.29	88609		-2.29	104056
-2.28	143516		-2.28	110652		-2.28	131957
-2.27	134109		-2.27	103063		-2.27	123910
-2.26	142731		-2.26	102018		-2.26	122272
-2.25	139678		-2.25	102892		-2.25	119960
-2.24	139041		-2.24	86124		-2.24	102767
-2.23	131332		-2.23	100808		-2.23	117771
-2.22	104501		-2.22	92752		-2.22	115397
-2.21	121269		-2.21	96302		-2.21	118556
-2.2	127225		-2.2	95240		-2.2	123334
-2.19	124643		-2.19	78210		-2.19	102159
-2.18	124731		-2.18	90115		-2.18	120964
-2.17	114214		-2.17	86737		-2.17	113827
-2.16	113739		-2.16	82319		-2.16	104411
-2.15	126032		-2.15	71932		-2.15	92214
-2.14	116955		-2.14	78264		-2.14	96924
-2.13	100361		-2.13	78458		-2.13	93911
-2.12	118365		-2.12	80109		-2.12	101382
-2.11	104962		-2.11	73705		-2.11	92159
-2.1	107896		-2.1	68504		-2.1	84303
-2.09	110249		-2.09	70448		-2.09	90381
-2.08	95593		-2.08	71669		-2.08	83772
-2.07	105173		-2.07	77466		-2.07	88959
-2.06	109548		-2.06	70014		-2.06	89374
-2.05	103658		-2.05	66781		-2.05	78957
-2.04	104503		-2.04	70082		-2.04	85348
-2.03	97519		-2.03	72676		-2.03	90335
-2.02	106008		-2.02	64199		-2.02	85047
-2.01	102201		-2.01	68398		-2.01	86909
-2	97321		-2	56164		-2	73280
-1.99	96661		-1.99	61527		-1.99	83268
-1.98	95333		-1.98	62205		-1.98	79261
-1.97	93922		-1.97	65734		-1.97	85292
-1.96	94266		-1.96	61966		-1.96	82588
-1.95	101628		-1.95	61886		-1.95	81061
-1.94	95229		-1.94	57379		-1.94	75931
-1.93	85268		-1.93	59722		-1.93	78905
-1.92	93041		-1.92	56404		-1.92	75349
-1.91	90271		-1.91	48888		-1.91	64835
-1.9	92994		-1.9	54442		-1.9	75355
-1.89	82570		-1.89	55685		-1.89	74786
-1.88	74503		-1.88	56101		-1.88	75566
-1.87	84151		-1.87	57285		-1.87	76829
-1.86	83969		-1.86	45492		-1.86	63680
-1.85	82294		-1.85	51348		-1.85	68903
-1.84	65996		-1.84	51095		-1.84	68670
-1.83	78673		-1.83	50398		-1.83	68867
-1.82	89781		-1.82	50495		-1.82	66554
-1.81	80603		-1.81	48430		-1.81	60978
-1.8	84967		-1.8	51011		-1.8	63993
-1.79	71196		-1.79	54813		-1.79	75993
-1.78	75165		-1.78	46617		-1.78	64305
-1.77	72719		-1.77	46092		-1.77	67206
-1.76	72395		-1.76	40407		-1.76	58661
-1.75	70983		-1.75	47347		-1.75	61932
-1.74	65077		-1.74	46804		-1.74	60724
-1.73	75120		-1.73	44549		-1.73	58865
-1.72	67014		-1.72	48218		-1.72	57987
-1.71	70684		-1.71	40531		-1.71	52006
-1.7	65312		-1.7	44182		-1.7	56136
-1.69	58006		-1.69	43058		-1.69	57095
-1.68	65973		-1.68	45417		-1.68	55739
-1.67	66414		-1.67	44161		-1.67	60009
-1.66	68464		-1.66	38216		-1.66	52083
-1.65	67783		-1.65	43168		-1.65	55111
-1.64	64475		-1.64	39120		-1.64	52240
-1.63	65898		-1.63	46091		-1.63	61266
-1.62	63826		-1.62	44510		-1.62	57616
-1.61	59568		-1.61	34319		-1.61	46538
-1.6	56479		-1.6	42163		-1.6	56950
-1.59	63808		-1.59	41020		-1.59	56513
-1.58	63755		-1.58	39860		-1.58	51616
-1.57	67696		-1.57	34823		-1.57	46731
-1.56	60425		-1.56	39697		-1.56	54779
-1.55	56022		-1.55	42255		-1.55	59179
-1.54	64565		-1.54	45690		-1.54	60649
-1.53	66270		-1.53	38399		-1.53	56698
-1.52	65446		-1.52	33270		-1.52	46394
-1.51	68284		-1.51	37614		-1.51	51014
-1.5	61058		-1.5	35918		-1.5	47215
-1.49	71852		-1.49	38208		-1.49	50830
-1.48	67789		-1.48	40280		-1.48	53140
-1.47	62805		-1.47	32654		-1.47	46883
-1.46	56432		-1.46	39977		-1.46	56505
-1.45	63306		-1.45	35448		-1.45	49968
-1.44	65409		-1.44	36919		-1.44	52265
-1.43	64398		-1.43	36757		-1.43	51478
-1.42	61897		-1.42	37521		-1.42	46105
-1.41	56564		-1.41	39139		-1.41	51066
-1.4	64824		-1.4	39049		-1.4	48318
-1.39	61977		-1.39	36370		-1.39	52497
-1.38	69190		-1.38	33920		-1.38	51401
-1.37	57989		-1.37	32730		-1.37	48106
-1.36	48319		-1.36	33989		-1.36	49254
-1.35	52082		-1.35	37105		-1.35	51815
-1.34	58118		-1.34	34668		-1.34	48446
-1.33	56097		-1.33	30425		-1.33	44160
-1.32	65304		-1.32	32465		-1.32	48559
-1.31	52885		-1.31	36180		-1.31	49066
-1.3	63686		-1.3	42566		-1.3	59149
-1.29	63440		-1.29	38078		-1.29	52937
-1.28	59429		-1.28	35456		-1.28	47216
-1.27	54681		-1.27	36111		-1.27	52664
-1.26	45755		-1.26	37518		-1.26	54673
-1.25	55486		-1.25	36567		-1.25	53062
-1.24	57148		-1.24	36076		-1.24	53217
-1.23	58218		-1.23	31886		-1.23	45206
-1.22	51454		-1.22	40056		-1.22	52397
-1.21	54274		-1.21	38145		-1.21	56575
-1.2	59287		-1.2	36278		-1.2	58818
-1.19	55874		-1.19	33429		-1.19	53883
-1.18	57682		-1.18	43440		-1.18	64822
-1.17	49874		-1.17	46771		-1.17	63627
-1.16	66880		-1.16	45572		-1.16	57450
-1.15	64560		-1.15	45559		-1.15	57311
-1.14	60999		-1.14	37905		-1.14	51531
-1.13	61639		-1.13	43962		-1.13	65272
-1.12	56715		-1.12	39138		-1.12	54652
-1.11	67455		-1.11	40921		-1.11	56529
-1.1	63908		-1.1	42458		-1.1	57874
-1.09	60142		-1.09	36532		-1.09	50989
-1.08	67369		-1.08	38212		-1.08	51571
-1.07	52186		-1.07	41953		-1.07	55177
-1.06	59014		-1.06	39521		-1.06	61300
-1.05	59427		-1.05	44853		-1.05	62441
-1.04	62502		-1.04	35446		-1.04	48949
-1.03	51863		-1.03	38264		-1.03	55078
-1.02	57878		-1.02	40192		-1.02	53313
-1.01	62780		-1.01	38446		-1.01	50547
-1	67237		-1	29710		-1	43542
-0.99	58143		-0.99	38776		-0.99	54000
-0.98	52025		-0.98	37115		-0.98	56064
-0.97	57015		-0.97	42207		-0.97	63940
-0.96	60252		-0.96	38759		-0.96	59068
-0.95	62494		-0.95	30967		-0.95	49244
-0.94	58932		-0.94	36291		-0.94	60176
-0.93	53767		-0.93	35889		-0.93	57747
-0.92	62444		-0.92	37210		-0.92	53517
-0.91	73534		-0.91	33391		-0.91	45035
-0.9	63421		-0.9	36069		-0.9	53895
-0.89	63400		-0.89	38253		-0.89	58306
-0.88	50343		-0.88	37164		-0.88	54016
-0.87	62096		-0.87	36147		-0.87	50267
-0.86	58476		-0.86	30630		-0.86	43109
-0.85	65929		-0.85	34589		-0.85	47130
-0.84	59501		-0.84	38436		-0.84	50905
-0.83	81086		-0.83	39072		-0.83	51658
-0.82	69977		-0.82	37278		-0.82	54402
-0.81	62600		-0.81	36545		-0.81	50019
-0.8	62236		-0.8	46012		-0.8	65439
-0.79	64182		-0.79	38155		-0.79	54434
-0.78	68248		-0.78	37279		-0.78	55202
-0.77	66081		-0.77	31886		-0.77	51456
-0.76	65391		-0.76	36598		-0.76	56718
-0.75	64110		-0.75	37687		-0.75	54319
-0.74	68472		-0.74	35449		-0.74	51281
-0.73	63233		-0.73	35623		-0.73	52170
-0.72	67944		-0.72	34776		-0.72	52501
-0.71	66963		-0.71	35590		-0.71	52293
-0.7	53547		-0.7	34121		-0.7	51176
-0.69	63341		-0.69	35625		-0.69	50985
-0.68	63309		-0.68	33707		-0.68	49526
-0.67	69586		-0.67	30070		-0.67	43059
-0.66	53344		-0.66	37456		-0.66	56345
-0.65	61991		-0.65	37173		-0.65	52655
-0.64	59705		-0.64	36826		-0.64	56919
-0.63	60101		-0.63	30794		-0.63	44620
-0.62	58227		-0.62	35606		-0.62	47589
-0.61	53170		-0.61	40064		-0.61	52161
-0.6	63004		-0.6	34092		-0.6	51389
-0.59	59953		-0.59	39235		-0.59	48798
-0.58	61344		-0.58	30524		-0.58	41644
-0.57	49361		-0.57	35137		-0.57	45985
-0.56	54746		-0.56	36917		-0.56	48538
-0.55	55459		-0.55	34553		-0.55	50692
-0.54	53951		-0.54	29655		-0.54	42565
-0.53	54388		-0.53	36409		-0.53	53799
-0.52	44709		-0.52	34384		-0.52	49694
-0.51	52767		-0.51	35977		-0.51	50554
-0.5	69993		-0.5	29496		-0.5	42472
-0.49	57902		-0.49	35007		-0.49	50109
-0.48	56073		-0.48	35071		-0.48	50958
-0.47	66781		-0.47	37217		-0.47	51445
-0.46	56109		-0.46	31329		-0.46	45375
-0.45	61318		-0.45	29573		-0.45	41695
-0.44	56279		-0.44	34780		-0.44	50181
-0.43	55611		-0.43	37173		-0.43	50262
-0.42	68007		-0.42	34170		-0.42	49151
-0.41	57031		-0.41	29495		-0.41	39442
-0.4	55918		-0.4	32580		-0.4	47063
-0.39	51632		-0.39	37867		-0.39	50474
-0.38	58707		-0.38	37193		-0.38	50752
-0.37	63855		-0.37	34681		-0.37	45041
-0.36	59826		-0.36	40676		-0.36	49586
-0.35	48094		-0.35	39773		-0.35	49303
-0.34	62876		-0.34	42047		-0.34	50730
-0.33	60306		-0.33	37007		-0.33	50182
-0.32	61221		-0.32	31619		-0.32	45695
-0.31	65778		-0.31	40556		-0.31	55343
-0.3	59830		-0.3	37444		-0.3	50196
-0.29	68268		-0.29	41808		-0.29	53801
-0.28	78405		-0.28	38583		-0.28	47713
-0.27	78724		-0.27	41439		-0.27	57595
-0.26	69655		-0.26	46059		-0.26	66501
-0.25	87107		-0.25	53264		-0.25	66497
-0.24	83268		-0.24	43371		-0.24	58903
-0.23	86847		-0.23	49370		-0.23	75309
-0.22	77015		-0.22	48992		-0.22	76992
-0.21	109517		-0.21	44617		-0.21	69563
-0.2	112984		-0.2	44355		-0.2	67621
-0.19	122374		-0.19	50230		-0.19	74906
-0.18	103014		-0.18	49308		-0.18	78653
-0.17	161011		-0.17	56244		-0.17	83926
-0.16	153094		-0.16	45066		-0.16	72955
-0.15	172524		-0.15	54001		-0.15	85797
-0.14	157369		-0.14	67420		-0.14	104286
-0.13	189427		-0.13	65468		-0.13	107049
-0.12	232386		-0.12	63654		-0.12	102535
-0.11	245160		-0.11	98774		-0.11	133945
-0.1	224051		-0.1	100401		-0.1	138428
-0.09	315794		-0.09	98465		-0.09	138236
-0.08	329356		-0.08	89713		-0.08	129946
-0.07	352328		-0.07	108283		-0.07	166804
-0.06	362164		-0.06	145072		-0.06	233925
-0.05	475920		-0.05	158980		-0.05	237576
-0.04	606217		-0.04	164105		-0.04	224899
-0.03	676816		-0.03	196033		-0.03	259976
-0.02	685661		-0.02	212839		-0.02	299124
-0.01	980305		-0.01	237589		-0.01	354901
-1.68889e-13	1043680		-1.68889e-13	250860		-1.68889e-13	341214
0.01	1142410		0.01	299392		0.01	420869
0.02	1500110		0.02	388147		0.02	528269
0.03	1706970		0.03	406875		0.03	513201
0.04	2228420		0.04	412179		0.04	538726
0.05	2127420		0.05	609078		0.05	795042
0.06	2860220		0.06	688380		0.06	909124
0.07	3260500		0.07	718894		0.07	972158
0.08	3800850		0.08	979476		0.08	1297930
0.09	2842510		0.09	1110610		0.09	1486730
0.1	2302190		0.1	1410450		0.1	1950410
0.11	1782510		0.11	1413760		0.11	1893980
0.12	1384690		0.12	1808260		0.12	2403640
0.13	1292030		0.13	2079790		0.13	2701260
0.14	1197240		0.14	2044180		0.14	2584370
0.15	1068600		0.15	2045170		0.15	2708770
0.16	896015		0.16	1571770		0.16	1975990
0.17	824296		0.17	1026140		0.17	1353530
0.18	748124		0.18	951633		0.18	1323320
0.19	619726		0.19	928680		0.19	1243080
0.2	699533		0.2	627619		0.2	891209
0.21	674806		0.21	522980		0.21	705511
0.22	566288		0.22	535305		0.22	750467
0.23	666323		0.23	483348		0.23	660531
0.24	666990		0.24	391285		0.24	533181
0.25	619523		0.25	412617		0.25	558395
0.26	653410		0.26	414122		0.26	560042
0.27	709561		0.27	382293		0.27	524452
0.28	737036		0.28	417322		0.28	562812
0.29	681403		0.29	427379		0.29	576363
0.3	803560		0.3	360424		0.3	492844
0.31	837721		0.31	378749		0.31	517047
0.32	869226		0.32	397722		0.32	524721
0.33	1076020		0.33	378747		0.33	504357
0.34	1065730		0.34	335731		0.34	448124
0.35	1024750		0.35	467253		0.35	633664
0.36	1264600		0.36	360056		0.36	500278
0.37	1194160		0.37	433160		0.37	626495
0.38	1454670		0.38	455556		0.38	663402
0.39	1490500		0.39	404298		0.39	608100
0.4	1329110		0.4	526359		0.4	757173
0.41	1701420		0.41	566175		0.41	829149
0.42	1585460		0.42	523179		0.42	796861
0.43	1389320		0.43	618320		0.43	910666
0.44	1437120		0.44	724490		0.44	1079180
0.45	1367300		0.45	571030		0.45	873331
0.46	1140790		0.46	766506		0.46	1125900
0.47	1168860		0.47	696074		0.47	1002190
0.48	1029210		0.48	855675		0.48	1196500
0.49	1276470		0.49	847449		0.49	1195220
0.5	1095730		0.5	763960		0.5	1073030
0.51	943219		0.51	938122		0.51	1234850
0.52	1075470		0.52	827745		0.52	1089840
0.53	940879		0.53	832473		0.53	1088540
0.54	1076190		0.54	759947		0.54	986507
0.55	1111000		0.55	637689		0.55	841575
0.56	1056500		0.56	716361		0.56	957272
0.57	1230490		0.57	602950		0.57	838296
0.58	1202000		0.58	665061		0.58	912148
0.59	1270920		0.59	633455		0.59	909405
0.6	1230410		0.6	523194		0.6	755276
0.61	1146480		0.61	677871		0.61	939739
0.62	1436000		0.62	527414		0.62	731735
0.63	1267250		0.63	604260		0.63	840354
0.64	1439150		0.64	521545		0.64	729003
0.65	1302620		0.65	624526		0.65	853897
0.66	1548350		0.66	607675		0.66	798816
0.67	1160070		0.67	719728		0.67	900015
0.68	1214860		0.68	645483		0.68	818647
0.69	978143		0.69	813849		0.69	1114540
0.7	1009780		0.7	727515		0.7	973765
0.71	804178		0.71	769031		0.71	1101950
0.72	861405		0.72	682929		0.72	985777
0.73	806221		0.73	800803		0.73	1118760
0.74	868996		0.74	737544		0.74	955071
0.75	834099		0.75	825201		0.75	1061530
0.76	809455		0.76	704053		0.76	899563
0.77	655793		0.77	755637		0.77	1067110
0.78	755094		0.78	642471		0.78	940937
0.79	622849		0.79	606083		0.79	880403
0.8	587801		0.8	477917		0.8	711104
0.81	579632		0.81	461082		0.81	675516
0.82	472965		0.82	518927		0.82	749091
0.83	532153		0.83	278323		0.83	390405
0.84	472059		0.84	107476		0.84	156992
0.85	459330		0.85	96945		0.85	158328
0.86	465601		0.86	44400		0.86	86234
0.87	357280		0.87	21885		0.87	49851
0.88	344166		0.88	17605		0.88	29104
0.89	353670		0.89	8355		0.89	19492
0.9	297997		0.9	9508		0.9	21894
0.91	285625		0.91	5129		0.91	14900
0.92	262372		0.92	3699		0.92	5370
0.93	206179		0.93	865		0.93	5098
0.94	194671		0.94	322		0.94	2410
0.95	203012		0.95	667		0.95	1711
0.96	139876		0.96	989		0.96	1511
0.97	124580		0.97	1932		0.97	2048
0.98	118873		0.98	621		0.98	621
0.99	122376		0.99	207		0.99	207

## Sheet: FIg2b
0	0	0	0	0	0	0	0	0	0	0	0	0	0	0	0	0	0	0	0	0	0	0	0	0	0	0	0	0	0	0	0	0	0	0	0	0	0	0	0	0	0	0	0	0	0	0	0	0	0
0	0	0	0	0	0	0	0	0	0	0	0	0	0	0	0	0	0	0	0	0	0	0	0	0	0	0	0	0	0	0	0	0	0	0	0	0	0	0	0	0	0	0	0	0	0	0	0	0	0
0	0	0	0	0	0	0	0	0	0	0	0	0	0	0	0	0	0	0	0	0	0	0	0	0	0	0	0	0	0	0	0	0	0	0	0	0	0	0	0	0	0	0	0	0	0	0	0	0	0
0	0	0	0	0	0	0	0	0	0	0	0	0	0	0	0	0	0	0	0	0	0	0	0	0	0	0	0	0	0	0	0	0	0	0	0	0	0	0	0	0	0	0	0	0	0	0	0	0	0
0	0	0	0	0	0	0	0	0	0	0	0	0	0	0	0	0	0	0	0	0	0	0	0	0	0	0	0	0	0	0	0	0	0	0	0	0	0	0	0	0	0	0	0	0	0	0	0	0	0
0	0	0	0	0	0	0	0	0	0	0	0	0	0	0	0	0	0	0	0	0	0	0	0	0	0	0	0	0	0	0	0	0	0	0	0	0	0	0	0	0	0	0	0	0	0	0	0	0	0
0	0	0	0	0	0	0	0	0	0	0	0	0	0	0	0	0	0	0	0	0	0	0	0	0	0	0	0	0	0	0	0	0	0	0	0	0	0	0	0	0	0	0	0	0	0	0	0	0	0
0	0	0	0	0	0	0	0	0	0	0	0	0	0	0	0	0	0	0	0	0	0	0	0	0	0	0	0	0	0	0	0	0	0	0	0	0	0	0	0	0	0	0	0	0	0	0	0	0	0
0	0	0	0	0	0	0	0	0	0	0	0	0	0	0	0	0	0	0	0	0	0	0	0	0	0	0	0	0	0	0	0	0	0	0	0	0	0	0	0	0	0	0	0	0	0	0	0	0	0
0	0	0	0	0	0	0	0	0	0	0	0	0	0	0	0	0	0	0	0	0	0	0	0	0	0	0	0	0	0	0	0	0	0	0	0	0	0	0	0	0	0	0	0	0	0	0	0	0	0
0	0	0	0	0	0	0	0	0	0	0	0	0	0	0	0	0	0	0	0	0	0	0	0	0	0	0	0	0	0	0	0	0	0	0	0	0	0	0	0	0	0	0	0	0	0	0	0	0	0
0	0	0	0	0	0	0	0	0	0	0	0	0	0	0	0	0	0	0	0	0	0	0	0	0	0	0	0	0	0	0	0	0	0	0	0	0	0	0	0	0	0	0	0	0	0	0	0	0	0
0	0	0	0	0	0	0	0	0	0	0	0	0	0	0	0	0	0	0	0	0	0	0	0	0	0	0	0	0	0	0	0	0	0	0	0	0	0	0	0	0	0	0	0	0	0	0	0	0	0
0	0	0	0	0	0	0	0	0	0	0	0	0	0	0	0	0	0	0	0	0	0	0	0	0	0	0	0	0	0	0	0	0	0	0	0	0	0	0	0	0	0	0	0	0	0	0	0	0	0
0	0	0	0	0	0	0	0	0	0	0	0	0	0	0	0	0	0	0	0	0	0	0	0	0	0	0	0	0	0	0	0	0	0	0	0	0	0	0	0	0	0	0	0	0	0	0	0	0	0
0	0	0	0	0	0	0	0	0	0	0	0	0	0	0	0	0	0	0	0	0	0	0	0	0	0	0	0	0	0	0	0	0	0	0	0	0	0	0	0	0	0	0	0	0	0	0	0	0	0
0	0	0	0	0	0	0	0	0	0	0	0	0	0	0	0	0	0	0	0	0	0	0	0	0	0	0	0	0	0	0	0	0	0	0	0	0	0	0	0	0	0	0	0	0	0	0	0	0	0
0	0	0	0	0	0	0	0	0	0	0	0	0	0	0	0	0	0	0	0	0	0	0	0	0	0	0	0	0	0	0	0	0	0	0	0	0	0	0	0	0	0	0	0	0	0	0	0	0	0
0	0	0	0	0	0	0	0	0	0	0	0	0	0	0	0	0	0	0	0	0	0	0	0	0	0	0	0	0	0	0	0	0	0	0	0	0	0	0	0	0	0	0	0	0	0	0	0	0	0
0	0	0	0	0	0	0	0	0	0	0	0	0	0	0	0	0	0	0	0	0	0	0	0	0	0	0	0	0	0	0	0	0	0	0	0	0	0	0	0	0	0	0	0	0	0	0	0	0	0
0	0	0	0	0	0	0	0	0	0	0	0	0	0	0	0	0	0	0	0	0	0	0	0	0	0	0	0	0	0	0	0	0	0	0	0	0	0	0	0	0	0	0	0	0	0	0	0	0	0
0	0	0	0	0	0	0	0	0	0	0	0	0	0	0	0	0	0	0	0	0	0	0	0	0	0	0	0	0	0	0	0	0	0	0	0	0	0	0	0	0	0	0	0	0	0	0	0	0	0
0	0	0	0	0	0	0	0	0	0	0	0	0	0	0	0	0	0	0	0	0	0	0	0	0	0	0	0	0	0	0	0	0	0	0	0	0	0	0	0	0	0	0	0	0	0	0	0	0	0
0	0	0	0	0	0	0	0	0	0	0	0	0	0	0	0	0	0	0	0	0	0	0	0	0	0	0	0	0	0	0	0	0	0	0	0	0	0	0	0	0	0	0	0	0	0	0	0	0	0
0	0	0	0	0	0	0	0	0	0	0	0	0	0	0	0	0	0	0	0	0	0	0	0	0	0	0	0	0	0	0	0	0	0	0	0	0	0	0	0	0	0	0	0	0	0	0	0	0	0
0	0	0	0	0	0	0	0	0	0	0	0	0	0	0	0	0	0	0	0	0	0	0	0	0	0	0	0	0	0	0	0	0	0	0	0	0	0	0	0	0	0	0	0	0	0	0	0	0	0
0	0	0	0	0	0	0	0	0	0	0	0	0	0	0	0	0	0	0	0	0	0	0	0	0	0	0	0	0	0	0	0	0	0	0	0	0	0	0	0	0	0	0	0	0	0	0	0	0	0
0	0	0	0	0	0	0	0	0	0	0	0	0	0	0	0	0	0	0	0	0	0	0	0	0	0	0	0	0	0	0	0	0	0	0	0	0	0	0	0	0	0	0	0	0	0	0	0	0	0
0	0	0	0	0	0	0	0	0	0	0	0	0	0	0	0	0	0	0	0	0	0	0	0	0	0	0	0	0	0	0	0	0	0	0	0	0	0	0	0	0	0	0	0	0	0	0	0	0	0
0	0	0	0	0	0	0	0	0	0	0	0	0	0	0	0	0	0	0	0	0	0	0	0	0	0	0	0	0	0	0	0	0	0	0	0	0	0	0	0	0	0	0	0	0	0	0	0	0	0
0	0	0	0	0	0	0	0	0	0	0	0	0	0	0	0	0	0	0	0	0	0	0	0	0	0	0	0	0	0	0	0	0	0	0	0	0	0	0	0	0	0	0	0	0	0	0	0	0	0
0	0	0	0	0	0	0	0	0	0	0	0	0	0	0	0	0	0	0	0	0	0	0	0	0	0	0	0	0	0	0	0	0	0	0	0	0	0	0	0	0	0	0	0	0	0	0	0	0	0
0	0	0	0	0	0	0	0	0	0	0	0	0	0	0	0	0	0	0	0	0	0	0	0	0	0	0	0	0	0	0	0	0	0	0	0	0	0	0	0	0	0	0	0	0	0	0	0	0	0
0	0	0	0	0	0	0	0	0	0	0	0	0	0	0	0	0	0	0	0	0	0	0	0	0	0	0	0	0	0	0	0	0	0	0	0	0	0	0	0	0	0	0	0	0	0	0	0	0	0
0	0	0	0	0	0	0	0	0	0	0	0	0	0	0	0	0	0	0	0	0	0	0	0	0	0	0	0	0	0	0	0	0	0	0	0	0	0	0	0	0	0	0	0	0	0	0	0	0	0
0	0	0	0	0	0	0	0	0	0	0	0	0	0	0	0	0	0	0	0	0	0	0	0	0	0	0	0	0	0	0	0	0	0	0	0	0	0	0	0	0	0	0	0	0	0	0	0	0	0
0	0	0	0	0	0	0	0	0	0	0	0	0	0	0	0	0	0	0	0	0	0	0	0	0	0	0	0	0	0	0	0	0	0	0	0	0	0	0	0	0	0	0	0	0	0	0	0	0	0
0	0	0	0	0	0	0	0	0	0	0	0	0	0	0	0	0	0	0	0	0	0	0	0	0	0	0	0	0	0	0	0	0	0	0	0	0	0	0	0	0	0	0	0	0	0	0	0	0	0
0	0	0	0	0	0	0	0	0	0	0	0	0	0	0	0	0	0	0	0	0	0	0	0	0	0	0	0	0	0	0	0	0	0	0	0	0	0	0	0	0	0	0	0	0	0	0	0	0	0
0	0	0	0	0	0	0	0	0	0	0	0	0	0	0	0	0	0	0	0	0	0	0	0	0	0	0	0	0	0	0	0	0	0	0	0	0	0	0	0	0	0	0	0	0	0	0	0	0	0
0	0	0	0	0	0	0	0	0	0	0	0	0	0	0	0	0	0	0	0	0	0	0	0	0	0	0	0	0	0	0	0	0	0	0	0	0	0	0	0	0	0	0	0	0	0	0	0	0	0
0	0	0	0	0	0	0	0	0	0	0	0	0	0	0	0	0	0	0	0	0	0	0	0	0	0	0	0	0	0	0	0	0	0	0	0	0	0	0	0	0	0	0	0	0	0	0	0	0	0
0	0	0	0	0	0	0	0	0	0	0	0	0	0	0	0	0	0	0	0	0	0	0	0	0	0	0	0	0	0	0	0	0	0	0	0	0	0	0	0	0	0	0	0	0	0	0	0	0	0
0	0	0	0	0	0	0	0	0	0	0	0	0	0	0	0	0	0	0	0	0	0	0	0	0	0	0	0	0	0	0	0	0	0	0	0	0	0	0	0	0	0	0	0	0	0	0	0	0	0
0	0	0	0	0	0	0	0	0	0	0	0	0	0	0	0	0	0	0	0	0	0	0	0	0	0	0	0	0	0	0	0	0	0	0	0	0	0	0	0	0	0	0	0	0	0	0	0	0	0
0	0	0	0	0	0	0	0	0	0	0	0	0	0	0	0	0	0	0	0	0	0	0	0	0	0	0	0	0	0	0	0	0	0	0	0	0	0	0	0	0	0	0	0	0	0	0	0	0	0
0	0	0	0	0	0	0	0	0	0	0	0	0	0	0	0	0	0	0	0	0	0	0	0	0	0	0	0	0	0	0	0	0	0	0	0	0	0	0	0	0	0	0	0	0	0	0	0	0	0
0	0	0	0	0	0	0	0	0	0	0	0	0	0	0	0	0	0	0	0	0	0	0	0	0	0	0	0	0	0	0	0	0	0	0	0	0	0	0	0	0	0	0	0	0	0	0	0	0	0
0	0	0	0	0	0	0	0	0	0	0	0	0	0	0	0	0	0	0	0	0	0	0	0	0	0	0	0	0	0	0	0	0	0	0	0	0	0	0	0	0	0	0	0	0	0	0	0	0	0
0	0	0	0	0	0	0	0	0	0	0	0	0	0	0	0	0	0	0	0	0	0	0	0	0	0	0	0	0	0	0	0	0	0	0	0	0	0	0	0	0	0	0	0	0	0	0	0	0	0
0	0	0	0	0	0	0	0	0	0	0	0	0	0	0	0	0	0	0	0	0	0	0	0	0	0	0	0	0	0	0	0	0	0	0	0	0	0	0	0	0	0	0	0	0	0	0	0	0	0
0	0	0	0	0	0	0	0	0	0	0	0	0	0	0	0	0	0	0	0	0	0	0	0	0	0	0	0	0	0	0	0	0	0	0	0	0	0	0	0	0	0	0	0	0	0	0	0	0	0
0	0	0	0	0	0	0	0	0	0	0	0	0	0	0	0	0	0	0	0	0	0	0	0	0	0	0	0	0	0	0	0	0	0	0	0	0	0	0	0	0	0	0	0	0	0	0	0	0	0
0	0	0	0	0	0	0	0	0	0	0	0	0	0	0	0	0	0	0	0	0	0	0	0	0	0	0	0	0	0	0	0	0	0	0	0	0	0	0	0	0	0	0	0	0	0	0	0	0	0
0	0	0	0	0	0	0	0	0	0	0	0	0	0	0	0	0	0	0	0	0	0	0	0	0	0	0	0	0	0	0	0	0	0	0	0	0	0	0	0	0	0	0	0	0	0	0	0	0	0
0	0	0	0	0	0	0	0	0	0	0	0	0	0	0	0	0	0	0	0	0	0	0	0	0	0	0	0	0	0	0	0	0	0	0	0	0	0	0	0	0	0	0	0	0	0	0	0	0	0
0	0	0	0	0	0	0	0	0	0	0	0	0	0	0	0	0	0	0	0	0	0	0	0	0	0	0	0	0	0	0	0	0	0	0	0	0	0	0	0	0	0	0	0	0	0	0	0	0	0
0	0	0	0	0	0	0	0	0	0	0	0	0	0	0	0	0	0	0	0	0	0	0	0	0	0	0	0	0	0	0	0	0	0	0	0	0	0	0	0	0	0	0	0	0	0	0	0	0	0
0	0	0	0	0	0	0	0	0	0	0	0	0	0	0	0	0	0	0	0	0	0	0	0	0	0	0	0	0	0	0	0	0	0	0	0	0	0	0	0	0	0	0	0	0	0	0	0	0	0
0	0	0	0	0	0	0	0	0	0	0	0	0	0	0	0	0	0	0	0	0	0	0	0	0	0	0	0	0	0	0	0	0	0	0	0	0	0	0	0	0	0	0	0	0	0	0	0	0	0
0	0	0	0	0	0	0	0	0	0	0	0	0	0	0	0	0	0	0	0	0	0	0	0	0	0	0	0	0	0	0	0	0	0	0	0	0	0	0	0	0	0	0	0	0	0	0	0	0	0
0	0	0	0	0	0	0	0	0	0	0	0	0	0	0	0	0	0	0	0	0	0	0	0	0	0	0	0	0	0	0	0	0	0	0	0	0	0	0	0	0	0	0	0	0	0	0	0	0	0
0	0	0	0	0	0	0	0	0	0	0	0	0	0	0	0	0	0	0	0	0	0	0	0	0	0	0	0	0	0	0	0	0	0	0	0	0	0	0	0	0	0	0	0	0	0	0	0	0	0
0	0	0	0	0	0	0	0	0	0	0	0	0	0	0	0	0	0	0	0	0	0	0	0	0	0	0	0	0	0	0	0	0	0	0	0	0	0	0	0	0	0	0	0	0	0	0	0	0	0
0	0	0	0	0	0	0	0	0	0	0	0	0	0	0	0	0	0	0	0	0	0	0	0	0	0	0	0	0	0	0	0	0	0	0	0	0	0	0	0	0	0	0	0	0	0	0	0	0	0
0	0	0	0	0	0	0	0	0	0	0	0	0	0	0	0	0	0	0	0	0	0	0	0	0	0	0	0	0	0	0	0	0	0	0	0	0	0	0	0	0	0	0	0	0	0	0	0	0	0
0	0	0	0	0	0	0	0	0	0	0	0	0	0	0	0	0	0	0	0	0	0	0	0	0	0	0	0	0	0	0	0	0	0	0	0	0	0	0	0	0	0	0	0	0	0	0	0	0	0
0	0	0	0	0	0	0	0	0	0	0	0	0	0	0	0	0	0	0	0	0	0	0	0	0	0	0	0	0	0	0	0	0	0	0	0	0	0	0	0	0	0	0	0	0	0	0	0	0	0
0	0	0	0	0	0	0	0	0	0	0	0	0	0	0	0	0	0	0	0	0	0	0	0	0	0	0	0	0	0	0	0	0	0	0	0	0	0	0	0	0	0	0	0	0	0	0	0	0	0
0	0	0	0	0	0	0	0	0	0	0	0	0	0	0	0	0	0	0	0	0	0	0	0	0	0	0	0	0	0	0	0	0	0	0	0	0	0	0	0	0	0	0	0	0	0	0	0	0	0
0	0	0	0	0	0	0	0	0	0	0	0	0	0	0	0	0	0	0	0	0	0	0	0	0	0	0	0	0	0	0	0	0	0	0	0	0	0	0	0	0	0	0	0	0	0	0	0	0	0
0	0	0	0	0	0	0	0	0	0	0	0	0	0	0	0	0	0	0	0	0	0	0	0	0	0	0	0	0	0	0	0	0	0	0	0	0	0	0	0	0	0	0	0	0	0	0	0	0	0
0	0	0	0	0	0	0	0	0	0	0	0	0	0	0	0	0	0	0	0	0	0	0	0	0	0	0	0	0	0	0	0	0	0	0	0	0	0	0	0	0	0	0	0	0	0	0	0	0	0
0	0	0	0	0	0	0	0	0	0	0	0	0	0	0	0	0	0	0	0	0	0	0	0	0	0	0	0	0	0	0	0	0	0	0	0	0	0	0	0	0	0	0	0	0	0	0	0	0	0
0	0	0	0	0	0	0	0	0	0	0	0	0	0	0	0	0	0	0	0	0	0	0	0	0	0	0	0	0	0	0	0	0	0	0	0	0	0	0	0	0	0	0	0	0	0	0	0	0	0
0	0	0	0	0	0	0	0	0	0	0	0	0	0	0	0	0	0	0	0	0	0	0	0	0	0	0	0	0	0	0	0	0	0	0	0	0	0	0	0	0	0	0	0	0	0	0	0	0	0
0	0	0	0	0	0	0	0	0	0	0	0	0	0	0	0	0	0	0	0	0	0	0	0	0	0	0	0	0	0	0	0	0	0	0	0	0	0	0	0	0	0	0	0	0	0	0	0	0	0
0	0	0	0	0	0	0	0	0	0	0	0	0	0	0	0	0	0	0	0	0	0	0	0	0	0	0	0	0	0	0	0	0	0	0	0	0	0	0	0	0	0	0	0	0	0	0	0	0	0
0	0	0	0	0	0	0	0	0	0	0	0	0	0	0	0	0	0	0	0	0	0	0	0	0	0	0	0	0	0	0	0	0	0	0	0	0	0	0	0	0	0	0	0	0	0	0	0	0	0
0	0	0	0	0	0	0	0	0	0	0	0	0	0	0	0	0	0	0	0	0	0	0	0	0	0	0	0	0	0	0	0	0	0	0	0	0	0	0	0	0	0	0	0	0	0	0	0	0	0
0	0	0	0	0	0	0	0	0	0	0	0	0	0	0	0	0	0	0	0	0	0	0	0	0	0	0	0	0	0	0	0	0	0	0	0	0	0	0	0	0	0	0	0	0	0	0	0	0	0
0	0	0	0	0	0	0	0	0	0	0	0	0	0	0	0	0	0	0	0	0	0	0	0	0	0	0	0	0	0	0	0	0	0	0	0	0	0	0	0	0	0	0	0	0	0	0	0	0	0
0	0	0	0	0	0	0	0	0	0	0	0	0	0	0	0	0	0	0	0	0	0	0	0	0	0	0	0	0	0	0	0	0	0	0	0	0	0	0	0	0	0	0	0	0	0	0	0	0	0
0	0	0	0	0	0	0	0	0	0	0	0	0	0	0	0	0	0	0	0	0	0	0	0	0	0	0	0	0	0	0	0	0	0	0	0	0	0	0	0	0	0	0	0	0	0	0	0	0	0
0	0	0	0	0	0	0	0	0	0	0	0	0	0	0	0	0	0	0	0	0	0	0	0	0	0	0	0	0	0	0	0	0	0	0	0	0	0	0	0	0	0	0	0	0	0	0	0	0	0
0	0	0	0	0	0	0	0	0	0	0	0	0	0	0	0	0	0	0	0	0	0	0	0	0	0	0	0	0	0	0	0	0	0	0	0	0	0	0	0	0	0	0	0	0	0	0	0	0	0
0	0	0	0	0	0	0	0	0	0	0	0	0	0	0	0	0	0	0	0	0	0	0	0	0	0	0	0	0	0	0	0	0	0	0	0	0	0	0	0	0	0	0	0	0	0	0	0	0	0
0	0	0	0	0	0	0	0	0	0	0	0	0	0	0	0	0	0	0	0	0	0	0	0	0	0	0	0	0	0	0	0	0	0	0	0	0	0	0	0	0	0	0	0	0	0	0	0	0	0
0	0	0	0	0	0	0	0	0	0	0	0	0	0	0	0	0	0	0	0	0	0	0	0	0	0	0	0	0	0	0	0	0	0	0	0	0	0	0	0	0	0	0	0	0	0	0	0	0	0
0	0	0	0	0	0	0	0	0	0	0	0	0	0	0	0	0	0	0	0	0	0	0	0	0	0	0	0	0	0	0	0	0	0	0	0	0	0	0	0	0	0	0	0	0	0	0	0	0	0
0	0	0	0	0	0	0	0	0	0	0	0	0	0	0	0	0	0	0	0	0	0	0	0	0	0	0	0	0	0	0	0	0	0	0	0	0	0	0	0	0	0	0	0	0	0	0	0	0	0
0	0	0	0	0	0	0	0	0	0	0	0	0	0	0	0	0	0	0	0	0	0	0	0	0	0	0	0	0	0	0	0	0	0	0	0	0	0	0	0	0	0	0	0	0	0	0	0	0	0
0	0	0	0	0	0	0	0	0	0	0	0	0	0	0	0	0	0	0	0	0	0	0	0	0	0	0	0	0	0	0	0	0	0	0	0	0	0	0	0	0	0	0	0	0	0	0	0	0	0
0	0	0	0	0	0	0	0	0	0	0	0	0	0	0	0	0	0	0	0	0	0	0	0	0	0	0	0	0	0	0	0	0	0	0	0	0	0	0	0	0	0	0	0	0	0	0	0	0	0
0	0	0	0	0	0	0	0	0	0	0	0	0	0	0	0	0	0	0	0	0	0	0	0	0	0	0	0	0	0	0	0	0	0	0	0	0	0	0	0	0	0	0	0	0	0	0	0	0	0
0	0	0	0	0	0	0	0	0	0	0	0	0	0	0	0	0	0	0	0	0	0	0	0	0	0	0	0	0	0	0	0	0	0	0	0	0	0	0	0	0	0	0	0	0	0	0	0	0	0
0	0	0	0	0	0	0	0	0	0	0	0	0	0	0	0	0	0	0	0	0	0	0	0	0	0	0	0	0	0	0	0	0	0	0	0	0	0	0	0	0	0	0	0	0	0	0	0	0	0
0	0	0	0	0	0	0	0	0	0	0	0	0	0	0	0	0	0	0	0	0	0	0	0	0	0	0	0	0	0	0	0	0	0	0	0	0	0	0	0	0	0	0	0	0	0	0	0	0	0
0	0	0	0	0	0	0	0	0	0	0	0	0	0	0	0	0	0	0	0	0	0	0	0	0	0	0	0	0	0	0	0	0	0	0	0	0	0	0	0	0	0	0	0	0	0	0	0	0	0
0	0	0	0	0	0	0	0	0	0	0	0	0	0	0	0	0	0	0	0	0	0	0	0	0	0	0	0	0	0	0	0	0	0	0	0	0	0	0	0	0	0	0	0	0	0	0	0	0	0
0	0	0	0	0	0	0	0	0	0	0	0	0	0	0	0	0	0	0	0	0	0	0	0	0	0	0	0	0	0	0	0	0	0	0	0	0	0	0	0	0	0	0	0	0	0	0	0	0	0
0	0	0	0	0	0	0	0	0	0	0	0	0	0	0	0	0	0	0	0	0	0	0	0	0	0	0	0	0	0	0	0	0	0	0	0	0	0	0	0	0	0	0	0	0	0	0	0	0	0
0	0	0	0	0	0	0	0	0	0	0	0	0	0	0	0	0	0	0	0	0	0	0	0	0	0	0	0	0	0	0	0	0	0	0	0	0	0	0	0	0	0	0	0	0	0	0	0	0	0
0	0	0	0	0	0	0	0	0	0	0	0	0	0	0	0	0	0	0	0	0	0	0	0	0	0	0	0	0	0	0	0	0	0	0	0	0	0	0	0	0	0	0	0	0	0	0	0	0	0
0	0	0	0	0	0	0	0	0	0	0	0	0	0	0	0	0	0	0	0	0	0	0	0	0	0	0	0	0	0	0	0	0	0	0	0	0	0	0	0	0	0	0	0	0	0	0	0	0	0
0	0	0	0	0	0	0	0	0	0	0	0	0	0	0	0	0	0	0	0	0	0	0	0	0	0	0	0	0	0	0	0	0	0	0	0	0	0	0	0	0	0	0	0	0	0	0	0	0	0
0	0	0	0	0	0	0	0	0	0	0	0	0	0	0	0	0	0	0	0	0	0	0	0	0	0	0	0	0	0	0	0	0	0	0	0	0	0	0	0	0	0	0	0	0	0	0	0	0	0
0	0	0	0	0	0	0	0	0	0	0	0	0	0	0	0	0	0	0	0	0	0	0	0	0	0	0	0	0	0	0	0	0	0	0	0	0	0	0	0	0	0	0	0	0	0	0	0	0	0
0	0	0	0	0	0	0	0	0	0	0	0	0	0	0	0	0	0	0	0	0	0	0	0	0	0	0	0	0	0	0	0	0	0	0	0	0	0	0	0	0	0	0	0	0	0	0	0	0	0
0	0	0	0	0	0	0	0	0	0	0	0	0	0	0	0	0	0	0	0	0	0	0	0	0	0	0	0	0	0	0	0	0	0	0	0	0	0	0	0	0	0	0	0	0	0	0	0	0	0
0	0	0	0	0	0	0	0	0	0	0	0	0	0	0	0	0	0	0	0	0	0	0	0	0	0	0	0	0	0	0	0	0	0	0	0	0	0	0	0	0	0	0	0	0	0	0	0	0	0
0	0	0	0	0	0	0	0	0	0	0	0	0	0	0	0	0	0	0	0	0	0	0	0	0	0	0	0	0	0	0	0	0	0	0	0	0	0	0	0	0	0	0	0	0	0	0	0	0	0
0	0	0	0	0	0	0	0	0	0	0	0	0	0	0	0	0	0	0	0	0	0	0	0	0	0	0	0	0	0	0	0	0	0	0	0	0	0	0	0	0	0	0	0	0	0	0	0	0	0
0	0	0	0	0	0	0	0	0	0	0	0	0	0	0	0	0	0	0	0	0	0	0	0	0	0	0	0	0	0	0	0	0	0	0	0	0	0	0	0	0	0	0	0	0	0	0	0	0	0
0	0	0	0	0	0	0	0	0	0	0	0	0	0	0	0	0	0	0	0	0	0	0	0	0	0	0	0	0	0	0	0	0	0	0	0	0	0	0	0	0	0	0	0	0	0	0	0	0	0
0	0	0	0	0	0	0	0	0	0	0	0	0	0	0	0	0	0	0	0	0	0	0	0	0	0	0	0	0	0	0	0	0	0	0	0	0	0	0	0	0	0	0	0	0	0	0	0	0	0
0	0	0	0	0	0	0	0	0	0	0	0	0	0	0	0	0	0	0	0	0	0	0	0	0	0	0	0	0	0	0	0	0	0	0	0	0	0	0	0	0	0	0	0	0	0	0	0	0	0
0	0	0	0	0	0	0	0	0	0	0	0	0	0	0	0	0	0	0	0	0	0	0	0	0	0	0	0	0	0	0	0	0	0	0	0	0	0	0	0	0	0	0	0	0	0	0	0	0	0
0	0	0	0	0	0	0	0	0	0	0	0	0	0	0	0	0	0	0	0	0	0	0	0	0	0	0	0	0	0	0	0	0	0	0	0	0	0	0	0	0	0	0	0	0	0	0	0	0	0
0	0	0	0	0	0	0	0	0	0	0	0	0	0	0	0	0	0	0	0	0	0	0	0	0	0	0	0	0	0	0	0	0	0	0	0	0	0	0	0	0	0	0	0	0	0	0	0	0	0
0	0	0	0	0	0	0	0	0	0	0	0	0	0	0	0	0	0	0	0	0	0	0	0	0	0	0	0	0	0	0	0	0	0	0	0	0	0	0	0	0	0	0	0	0	0	0	0	0	0
0	0	0	0	0	0	0	0	0	0	0	0	0	0	0	0	0	0	0	0	0	0	0	0	0	0	0	0	0	0	0	0	0	0	0	0	0	0	0	0	0	0	0	0	0	0	0	0	0	0
0	0	0	0	0	0	0	0	0	0	0	0	0	0	0	0	0	0	0	0	0	0	0	0	0	0	0	0	0	0	0	0	0	0	0	0	0	0	0	0	0	0	0	0	0	0	0	0	0	0
0	0	0	0	0	0	0	0	0	0	0	0	0	0	0	0	0	0	0	0	0	0	0	0	0	0	0	0	0	0	0	0	0	0	0	0	0	0	0	0	0	0	0	0	0	0	0	0	0	0
0	0	0	0	0	0	0	0	0	0	0	0	0	0	0	0	0	0	0	0	0	0	0	0	0	0	0	0	0	0	0	0	0	0	0	0	0	0	0	0	0	0	0	0	0	0	0	0	0	0
0	0	0	0	0	0	0	0	0	0	0	0	0	0	0	0	0	0	0	0	0	0	0	0	0	0	0	0	0	0	0	0	0	0	0	0	0	0	0	0	0	0	0	0	0	0	0	0	0	0
0	0	0	0	0	0	0	0	0	0	0	0	0	0	0	0	0	0	0	0	0	0	0	0	0	0	0	0	0	0	0	0	0	0	0	0	0	0	0	0	0	0	0	0	0	0	0	0	0	0
0	0	0	0	0	0	0	0	0	0	0	0	0	0	0	0	0	0	0	0	0	0	0	0	0	0	0	0	0	0	0	0	0	0	0	0	0	0	0	0	0	0	0	0	0	0	0	0	0	0
0	0	0	0	0	0	0	0	0	0	0	0	0	0	0	0	0	0	0	0	0	0	0	0	0	0	0	0	0	0	0	0	0	0	0	0	0	0	0	0	0	0	0	0	0	0	0	0	0	0
0	0	0	0	0	0	0	0	0	0	0	0	0	0	0	0	0	0	0	0	0	0	0	0	0	0	0	0	0	0	0	0	0	0	0	0	0	0	0	0	0	0	0	0	0	0	0	0	0	0
0	0	0	0	0	0	0	0	0	0	0	0	0	0	0	0	0	0	0	0	0	0	0	0	0	0	0	0	0	0	0	0	0	0	0	0	0	0	0	0	0	0	0	0	0	0	0	0	0	0
0	0	0	0	0	0	0	0	0	0	0	0	0	0	0	0	0	0	0	0	0	0	0	0	0	0	0	0	0	0	0	0	0	0	0	0	0	0	0	0	0	0	0	0	0	0	0	0	0	0
0	0	0	0	0	0	0	0	0	0	0	0	0	0	0	0	0	0	0	0	0	0	0	0	0	0	0	0	0	0	0	0	0	0	0	0	0	0	0	0	0	0	0	0	0	0	0	0	0	0
0	0	0	0	0	0	0	0	0	0	0	0	0	0	0	0	0	0	0	0	0	0	0	0	0	0	0	0	0	0	0	0	0	0	0	0	0	0	0	0	0	0	0	0	0	0	0	0	0	0
0	0	0	0	0	0	0	0	0	0	0	0	0	0	0	0	0	0	0	0	0	0	0	0	0	0	0	0	0	0	0	0	0	0	0	0	0	0	0	0	0	0	0	0	0	0	0	0	0	0
0	0	0	0	0	0	0	0	0	0	0	0	0	0	0	0	0	0	0	0	0	0	0	0	0	0	0	0	0	0	0	0	0	0	0	0	0	0	0	0	0	0	0	0	0	0	0	0	0	0
0	0	0	0	0	0	0	0	0	0	0	0	0	0	0	0	0	0	0	0	0	0	0	0	0	0	0	0	0	0	0	0	0	0	0	0	0	0	0	0	0	0	0	0	0	0	0	0	0	0
0	0	0	0	0	0	0	0	0	0	0	0	0	0	0	0	0	0	0	0	0	0	0	0	0	0	0	0	0	0	0	0	0	0	0	0	0	0	0	0	0	0	0	0	0	0	0	0	0	0
0	0	0	0	0	0	0	0	0	0	0	0	0	0	0	0	0	0	0	0	0	0	0	0	0	0	0	0	0	0	0	0	0	0	0	0	0	0	0	0	0	0	0	0	0	0	0	0	0	0
0	0	0	0	0	0	0	0	0	0	0	0	0	0	0	0	0	0	0	0	0	0	0	0	0	0	0	0	0	0	0	0	0	0	0	0	0	0	0	0	0	0	0	0	0	0	0	0	0	0
0	0	0	0	0	0	0	0	0	0	0	0	0	0	0	0	0	0	0	0	0	0	0	0	0	0	0	0	0	0	0	0	0	0	0	0	0	0	0	0	0	0	0	0	0	0	0	0	0	0
0	0	0	0	0	0	0	0	0	0	0	0	0	0	0	0	0	0	0	0	0	0	0	0	0	0	0	0	0	0	0	0	0	0	0	0	0	0	0	0	0	0	0	0	0	0	0	0	0	0
0	0	0	0	0	0	0	0	0	0	0	0	0	0	0	0	0	0	0	0	0	0	0	0	0	0	0	0	0	0	0	0	0	0	0	0	0	0	0	0	0	0	0	0	0	0	0	0	0	0
0	0	0	0	0	0	0	0	0	0	0	0	0	0	0	0	0	0	0	0	0	0	0	0	0	0	0	0	0	0	0	0	0	0	0	0	0	0	0	0	0	0	0	0	0	0	0	0	0	0
0	0	0	0	0	0	0	0	0	0	0	0	0	0	0	0	0	0	0	0	0	0	0	0	0	0	0	0	0	0	0	0	0	0	0	0	0	0	0	0	0	0	0	0	0	0	0	0	0	0
0	0	0	0	0	0	0	0	0	0	0	0	0	0	0	0	0	0	0	0	0	0	0	0	0	0	0	0	0	0	0	0	0	0	0	0	0	0	0	0	0	0	0	0	0	0	0	0	0	0
0	0	0	0	0	0	0	0	0	0	0	0	0	0	0	0	0	0	0	0	0	0	0	0	0	0	0	0	0	0	0	0	0	0	0	0	0	0	0	0	0	0	0	0	0	0	0	0	0	0
0	0	0	0	0	0	0	0	0	0	0	0	0	0	0	0	0	0	0	0	0	0	0	0	0	0	0	0	0	0	0	0	0	0	0	0	0	0	0	0	0	0	0	0	0	0	0	0	0	0
0	0	0	0	0	0	0	0	0	0	0	0	0	0	0	0	0	0	0	0	0	0	0	0	0	0	0	0	0	0	0	0	0	0	0	0	0	0	0	0	0	0	0	0	0	0	0	0	0	0
0	0	0	0	0	0	0	0	0	0	0	0	0	0	0	0	0	0	0	0	0	0	0	0	0	0	0	0	0	0	0	0	0	0	0	0	0	0	0	0	0	0	0	0	0	0	0	0	0	0
0	0	0	0	0	0	0	0	0	0	0	0	0	0	0	0	0	0	0	0	0	0	0	0	0	0	0	0	0	0	0	0	0	0	0	0	0	0	0	0	0	0	0	0	0	0	0	0	0	0
0	0	0	0	0	0	0	0	0	0	0	0	0	0	0	0	0	0	0	0	0	0	0	0	0	0	0	0	0	0	0	0	0	0	0	0	0	0	0	0	0	0	0	0	0	0	0	0	0	0
0	0	0	0	0	0	0	0	0	0	0	0	0	0	0	0	0	0	0	0	0	0	0	0	0	0	0	0	0	0	0	0	0	0	0	0	0	0	0	0	0	0	0	0	0	0	0	0	0	0
0	0	0	0	0	0	0	0	0	0	0	0	0	0	0	0	0	0	0	0	0	0	0	0	0	0	0	0	0	0	0	0	0	0	0	0	0	0	0	0	0	0	0	0	0	0	0	0	0	0
0	0	0	0	0	0	0	0	0	0	0	0	0	0	0	0	0	0	0	0	0	0	0	0	0	0	0	0	0	0	0	0	0	0	0	0	0	0	0	0	0	0	0	0	0	0	0	0	0	0
0	0	0	0	0	0	0	0	0	0	0	0	0	0	0	0	0	0	0	0	0	0	0	0	0	0	0	0	0	0	0	0	0	0	0	0	0	0	0	0	0	0	0	0	0	0	0	0	0	0
0	0	0	0	0	0	0	0	0	0	0	0	0	0	0	0	0	0	0	0	0	0	0	0	0	0	0	0	0	0	0	0	0	0	0	0	0	0	0	0	0	0	0	0	0	0	0	0	0	0
0	0	0	0	0	0	0	0	0	0	0	0	0	0	0	0	0	0	0	0	0	0	0	0	0	0	0	0	0	0	0	0	0	0	0	0	0	0	0	0	0	0	0	0	0	0	0	0	0	0
0	0	0	0	0	0	0	0	0	0	0	0	0	0	0	0	0	0	0	0	0	0	0	0	0	0	0	0	0	0	0	0	0	0	0	0	0	0	0	0	0	0	0	0	0	0	0	0	0	0
0	0	0	0	0	0	0	0	0	0	0	0	0	0	0	0	0	0	0	0	0	0	0	0	0	0	0	0	0	0	0	0	0	0	0	0	0	0	0	0	0	0	0	0	0	0	0	0	0	0
0	0	0	0	0	0	0	0	0	0	0	0	0	0	0	0	0	0	0	0	0	0	0	0	0	0	0	0	0	0	0	0	0	0	0	0	0	0	0	0	0	0	0	0	0	0	0	0	0	0
0	0	0	0	0	0	0	0	0	0	0	0	0	0	0	0	0	0	0	0	0	0	0	0	0	0	0	0	0	0	0	0	0	0	0	0	0	0	0	0	0	0	0	0	0	0	0	0	0	0
0	0	0	0	0	0	0	0	0	0	0	0	0	0	0	0	0	0	0	0	0	0	0	0	0	0	0	0	0	0	0	0	0	0	0	0	0	0	0	0	0	0	0	0	0	0	0	0	0	0
0	0	0	0	0	0	0	0	0	0	0	0	0	0	0	0	0	0	0	0	0	0	0	0	0	0	0	0	0	0	0	0	0	0	0	0	0	0	0	0	0	0	0	0	0	0	0	0	0	0
0	0	0	0	0	0	0	0	0	0	0	0	0	0	0	0	0	0	0	0	0	0	0	0	0	0	0	0	0	0	0	0	0	0	0	0	0	0	0	0	0	0	0	0	0	0	0	0	0	0
0	0	0	0	0	0	0	0	0	0	0	0	0	0	0	0	0	0	0	0	0	0	0	0	0	0	0	0	0	0	0	0	0	0	0	0	0	0	0	0	0	0	0	0	0	0	0	0	0	0
0	0	0	0	0	0	0	0	0	0	0	0	0	0	0	0	0	0	0	0	0	0	0	0	0	0	0	0	0	0	0	0	0	0	0	0	0	0	0	0	0	0	0	0	0	0	0	0	0	0
0	0	0	0	0	0	0	0	0	0	0	0	0	0	0	0	0	0	0	0	0	0	0	0	0	0	0	0	0	0	0	0	0	0	0	0	0	0	0	0	0	0	0	0	0	0	0	0	0	0
0	0	0	0	0	0	0	0	0	0	0	0	0	0	0	0	0	0	0	0	0	0	0	0	0	0	0	0	0	0	0	0	0	0	0	0	0	0	0	0	0	0	0	0	0	0	0	0	0	0
0	0	0	0	0	0	0	0	0	0	0	0	0	0	0	0	0	0	0	0	0	0	0	0	0	0	0	0	0	0	0	0	0	0	0	0	0	0	0	0	0	0	0	0	0	0	0	0	0	0
0	0	0	0	0	0	0	0	0	0	0	0	0	0	0	0	0	0	0	0	0	0	0	0	0	0	0	0	0	0	0	0	0	0	0	0	0	0	0	0	0	0	0	0	0	0	0	0	0	0
0	0	0	0	0	0	0	0	0	0	0	0	0	0	0	0	0	0	0	0	0	0	0	0	0	0	0	0	0	0	0	0	0	0	0	0	0	0	0	0	0	0	0	0	0	0	0	0	0	0
0	0	0	0	0	0	0	0	0	0	0	0	0	0	0	0	0	0	0	0	0	0	0	0	0	0	0	0	0	0	0	0	0	0	0	0	0	0	0	0	0	0	0	0	0	0	0	0	0	0
0	0	0	0	0	0	0	0	0	0	0	0	0	0	0	0	0	0	0	0	0	0	0	0	0	0	0	0	0	0	0	0	0	0	0	0	0	0	0	0	0	0	0	0	0	0	0	0	0	0
0	0	0	0	0	0	0	0	0	0	0	0	0	0	0	0	0	0	0	0	0	0	0	0	0	0	0	0	0	0	0	0	0	0	0	0	0	0	0	0	0	0	0	0	0	0	0	0	0	0
0	0	0	0	0	0	0	0	0	0	0	0	0	0	0	0	0	0	0	0	0	0	0	0	0	0	0	0	0	0	0	0	0	0	0	0	0	0	0	0	0	0	0	0	0	0	0	0	0	0
0	0	0	0	0	0	0	0	0	0	0	0	0	0	0	0	0	0	0	0	0	0	0	0	0	0	0	0	0	0	0	0	0	0	0	0	0	0	0	0	0	0	0	0	0	0	0	0	0	0
0	0	0	0	0	0	0	0	0	0	0	0	0	0	0	0	0	0	0	0	0	0	0	0	0	0	0	0	0	0	0	0	0	0	0	0	0	0	0	0	0	0	0	0	0	0	0	0	0	0
0	0	0	0	0	0	0	0	0	0	0	0	0	0	0	0	0	0	0	0	0	0	0	0	0	0	0	0	0	0	0	0	0	0	0	0	0	0	0	0	0	0	0	0	0	0	0	0	0	0
0	0	0	0	0	0	0	0	0	0	0	0	0	0	0	0	0	0	0	0	0	0	0	0	0	0	0	0	0	0	0	0	0	0	0	0	0	0	0	0	0	0	0	0	0	0	0	0	0	0
0	0	0	0	0	0	0	0	0	0	0	0	0	0	0	0	0	0	0	0	0	0	0	0	0	0	0	0	0	0	0	0	0	0	0	0	0	0	0	0	0	0	0	0	0	0	0	0	0	0
0	0	0	0	0	0	0	0	0	0	0	0	0	0	0	0	0	0	0	0	0	0	0	0	0	0	0	0	0	0	0	0	0	0	0	0	0	0	0	0	0	0	0	0	0	0	0	0	0	0
0	0	0	0	0	0	0	0	0	0	0	0	0	0	0	0	0	0	0	0	0	0	0	0	0	0	0	0	0	0	0	0	0	0	0	0	0	0	0	0	0	0	0	0	0	0	0	0	0	0
0	0	0	0	0	0	0	0	0	0	0	0	0	0	0	0	0	0	0	0	0	0	0	0	0	0	0	0	0	0	0	0	0	0	0	0	0	0	0	0	0	0	0	0	0	0	0	0	0	0
0	0	0	0	0	0	0	0	0	0	0	0	0	0	0	0	0	0	0	0	0	0	0	0	0	0	0	0	0	0	0	0	0	0	0	0	0	0	0	0	0	0	0	0	0	0	0	0	0	0
0	0	0	0	0	0	0	0	0	0	0	0	0	0	0	0	0	0	0	0	0	0	0	0	0	0	0	0	0	0	0	0	0	0	0	0	0	0	0	0	0	0	0	0	0	0	0	0	0	0
0	0	0	0	0	0	0	0	0	0	0	0	0	0	0	0	0	0	0	0	0	0	0	0	0	0	0	0	0	0	0	0	0	0	0	0	0	0	0	0	0	0	0	0	0	0	0	0	0	0
0	0	0	0	0	0	0	0	0	0	0	0	0	0	0	0	0	0	0	0	0	0	0	0	0	0	0	0	0	0	0	0	0	0	0	0	0	0	0	0	0	0	0	0	0	0	0	0	0	0
0	0	0	0	0	0	0	0	0	0	0	0	0	0	0	0	0	0	0	0	0	0	0	0	0	0	0	0	0	0	0	0	0	0	0	0	0	0	0	0	0	0	0	0	0	0	0	0	0	0
0	0	0	0	0	0	0	0	0	0	0	0	0	0	0	0	0	0	0	0	0	0	0	0	0	0	0	0	0	0	0	0	0	0	0	0	0	0	0	0	0	0	0	0	0	0	0	0	0	0
0	0	0	0	0	0	0	0	0	0	0	0	0	0	0	0	0	0	0	0	0	0	0	0	0	0	0	0	0	0	0	0	0	0	0	0	0	0	0	0	0	0	0	0	0	0	0	0	0	0
0	0	0	0	0	0	0	0	0	0	0	0	0	0	0	0	0	0	0	0	0	0	0	0	0	0	0	0	0	0	0	0	0	0	0	0	0	0	0	0	0	0	0	0	0	0	0	0	0	0
0	0	0	0	0	0	0	0	0	0	0	0	0	0	0	0	0	0	0	0	0	0	0	0	0	0	0	0	0	0	0	0	0	0	0	0	0	0	0	0	0	0	0	0	0	0	0	0	0	0
0	0	0	0	0	0	0	0	0	0	0	0	0	0	0	0	0	0	0	0	0	0	0	0	0	0	0	0	0	0	0	0	0	0	0	0	0	0	0	0	0	0	0	0	0	0	0	0	0	0
0	0	0	0	0	0	0	0	0	0	0	0	0	0	0	0	0	0	0	0	0	0	0	0	0	0	0	0	0	0	0	0	0	0	0	0	0	0	0	0	0	0	0	0	0	0	0	0	0	0
0	0	0	0	0	0	0	0	0	0	0	0	0	0	0	0	0	0	0	0	0	0	0	0	0	0	0	0	0	0	0	0	0	0	0	0	0	0	0	0	0	0	0	0	0	0	0	0	0	0
0	0	0	0	0	0	0	0	0	0	0	0	0	0	0	0	0	0	0	0	0	0	0	0	0	0	0	0	0	0	0	0	0	0	0	0	0	0	0	0	0	0	0	0	0	0	0	0	0	0
0	0	0	0	0	0	0	0	0	0	0	0	0	0	0	0	0	0	0	0	0	0	0	0	0	0	0	0	0	0	0	0	0	0	0	0	0	0	0	0	0	0	0	0	0	0	0	0	0	0
0	0	0	0	0	0	0	0	0	0	0	0	0	0	0	0	0	0	0	0	0	0	0	0	0	0	0	0	0	0	0	0	0	0	0	0	0	0	0	0	0	0	0	0	0	0	0	0	0	0
0	0	0	0	0	0	0	0	0	0	0	0	0	0	0	0	0	0	0	0	0	0	0	0	0	0	0	0	0	0	0	0	0	0	0	0	0	0	0	0	0	0	0	0	0	0	0	0	0	0
0	0	0	0	0	0	0	0	0	0	0	0	0	0	0	0	0	0	0	0	0	0	0	0	0	0	0	0	0	0	0	0	0	0	0	0	0	0	0	0	0	0	0	0	0	0	0	0	0	0
0	0	0	0	0	0	0	0	0	0	0	0	0	0	0	0	0	0	0	0	0	0	0	0	0	0	0	0	0	0	0	0	0	0	0	0	0	0	0	0	0	0	0	0	0	0	0	0	0	0
0	0	0	0	0	0	0	0	0	0	0	0	0	0	0	0	0	0	0	0	0	0	0	0	0	0	0	0	0	0	0	0	0	0	0	0	0	0	0	0	0	0	0	0	0	0	0	0	0	0
0	0	0	0	0	0	0	0	0	0	0	0	0	0	0	0	0	0	0	0	0	0	0	0	0	0	0	0	0	0	0	0	0	0	0	0	0	0	0	0	0	0	0	0	0	0	0	0	0	0
0	0	0	0	0	0	0	0	0	0	0	0	0	0	0	0	0	0	0	0	0	0	0	0	0	0	0	0	0	0	0	0	0	0	0	0	0	0	0	0	0	0	0	39	0	0	0	0	0	0
0	0	0	0	0	0	0	0	0	0	0	0	0	0	0	0	0	0	0	0	0	0	0	0	0	0	0	0	0	0	0	0	0	0	0	0	0	0	0	0	0	0	0	0	0	0	0	0	0	0
0	0	0	0	0	0	0	0	0	0	0	20	0	0	0	0	0	0	0	0	0	0	0	0	0	0	0	0	0	0	0	0	0	0	0	0	0	0	0	0	0	0	0	0	0	0	0	0	0	0
0	0	0	0	0	0	0	0	0	0	0	0	0	0	0	0	0	0	0	0	0	0	0	0	0	0	0	0	0	0	0	0	0	0	0	0	0	0	0	0	0	0	0	39	0	0	0	0	0	0
0	0	0	0	0	0	0	0	0	0	0	0	0	0	0	0	0	0	0	0	0	0	0	0	0	0	0	0	0	0	0	0	0	0	0	0	0	0	0	0	0	0	0	78	0	0	0	0	0	0
0	0	0	0	0	0	0	0	0	0	0	0	0	0	0	0	0	0	0	0	0	0	0	0	0	0	0	0	0	0	0	0	0	0	0	0	0	0	0	0	0	0	0	78	0	0	0	0	0	0
0	0	0	0	0	0	0	0	0	0	0	40	0	0	0	0	0	0	0	0	0	0	0	0	0	0	0	0	0	0	0	0	0	0	0	0	0	0	0	0	0	0	0	117	0	0	0	0	0	0
0	0	0	0	0	0	0	0	0	0	0	40	0	0	0	0	0	0	0	0	0	0	0	0	0	0	0	0	0	0	0	0	0	0	0	0	0	0	0	0	0	0	0	78	0	0	0	0	0	0
0	0	0	0	0	0	0	0	0	0	0	0	0	0	0	0	0	0	0	0	0	0	0	0	0	0	0	0	0	0	0	0	0	0	0	0	0	0	0	0	0	0	0	0	0	0	0	0	0	0
0	0	0	0	0	0	0	0	0	0	0	0	0	0	0	0	0	0	0	0	0	0	0	0	0	0	0	0	0	0	0	0	0	0	0	0	0	0	0	0	0	0	0	0	0	0	0	0	0	0
0	0	0	0	0	0	0	0	0	0	0	0	0	0	0	0	0	0	0	0	0	0	0	0	0	60	0	0	0	0	0	0	80	0	0	0	0	0	0	0	0	0	0	0	0	0	0	0	0	0
0	0	0	0	0	0	0	0	0	0	0	0	0	0	0	0	0	0	0	0	61	0	0	0	0	0	0	0	0	0	0	0	40	0	0	0	0	0	0	0	38	0	0	0	0	0	0	0	0	0
0	0	0	0	0	0	0	0	0	0	0	0	0	0	0	0	0	0	0	0	61	0	0	0	0	0	0	0	0	0	0	0	0	0	0	0	0	0	0	0	76	0	0	0	62	0	0	0	0	0
0	0	0	0	0	0	0	0	0	0	0	0	0	0	0	0	0	0	0	0	0	0	0	0	0	0	0	0	0	0	0	0	80	0	0	0	0	0	0	0	130	0	0	0	155	41	0	0	0	0
0	0	0	0	0	0	0	0	0	0	0	0	0	0	0	0	0	0	0	0	0	0	0	0	0	0	0	0	0	0	0	0	160	0	0	0	0	0	0	134	130	0	0	0	31	123	0	0	0	0
0	0	0	0	0	0	0	0	0	0	0	0	0	0	0	0	0	0	0	0	0	0	0	0	0	0	0	0	0	0	0	0	80	0	0	0	0	0	0	134	260	0	0	0	0	41	0	0	0	0
0	0	0	0	0	0	0	0	0	0	0	0	0	0	0	0	0	0	0	0	0	0	0	0	0	0	0	0	0	0	0	0	0	0	0	0	0	0	0	0	390	0	0	0	0	0	0	0	0	0
0	0	0	0	0	0	0	0	0	0	0	0	0	0	0	0	0	0	0	0	0	0	0	0	0	0	0	0	0	0	0	0	0	0	0	0	0	0	0	0	0	0	0	0	0	0	0	0	0	0
0	0	0	0	0	0	0	0	0	0	0	0	0	0	0	0	0	0	0	0	0	0	0	0	0	0	0	0	0	0	0	0	0	0	0	0	0	0	0	0	0	0	0	0	31	0	0	0	65	0
0	0	0	0	0	0	0	0	0	0	0	0	0	0	0	0	0	0	0	0	0	0	0	0	0	60	0	0	0	0	0	0	0	0	0	0	0	0	0	0	0	0	0	0	0	0	0	0	65	0
0	0	0	0	0	0	0	0	0	0	0	0	0	0	0	0	0	0	0	0	0	0	0	0	0	0	0	0	0	27	0	40	0	0	0	0	0	0	0	0	0	0	0	0	31	0	0	0	10	0
0	0	0	0	0	0	0	0	0	0	0	0	0	0	0	0	0	0	0	0	0	0	0	0	0	0	0	0	0	46	0	0	0	0	0	0	0	0	0	0	0	0	0	0	0	0	0	0	0	0
0	0	0	0	0	0	0	0	0	0	0	68	0	0	0	0	0	0	0	0	0	0	0	0	0	0	0	0	0	81	0	0	0	0	0	0	0	0	0	41	0	0	0	0	0	0	0	0	0	0
0	0	0	0	0	0	0	0	0	0	0	272	0	0	0	0	0	0	0	0	0	0	0	0	0	68	0	0	38	54	0	40	0	0	0	0	0	0	0	82	0	0	0	0	0	0	0	0	0	0
0	0	0	0	0	0	0	0	0	0	0	136	0	0	0	0	0	0	0	0	0	0	0	0	0	0	0	0	152	27	0	0	0	0	0	0	0	0	0	164	0	0	0	0	0	0	0	0	40	0
0	0	0	0	0	0	0	0	0	0	0	0	0	0	0	0	0	0	0	0	0	0	0	0	0	0	0	0	0	54	0	0	0	0	0	0	0	0	0	41	0	0	0	0	0	0	0	0	40	0
0	0	0	0	0	0	0	0	0	0	0	68	0	0	0	0	0	0	0	0	0	0	0	0	0	0	0	0	150	0	0	40	0	0	0	0	0	0	0	82	0	0	0	0	0	0	0	0	40	0
0	0	0	0	0	0	0	0	0	38	0	0	0	0	0	0	0	0	0	0	0	0	0	0	0	68	0	0	38	19	0	80	0	0	0	0	0	0	0	0	0	0	0	0	28	0	0	0	80	0
0	0	0	0	0	0	0	0	0	0	0	68	0	0	0	0	0	0	0	0	0	0	0	0	0	125	0	0	38	38	0	0	0	0	0	0	0	0	0	0	0	0	0	0	56	0	0	0	0	0
0	0	0	0	0	0	0	0	0	0	0	0	0	0	0	0	0	0	0	0	0	0	0	0	0	57	0	0	0	0	0	0	0	0	0	0	0	0	0	0	0	0	0	0	56	0	0	0	40	0
0	0	0	0	0	0	0	0	0	0	0	37	0	0	0	0	0	0	0	0	0	0	0	0	0	114	0	0	0	0	0	40	0	0	0	0	0	38	0	41	0	0	0	0	56	0	38	0	50	0
0	0	0	0	0	0	0	0	0	0	37	37	0	0	0	0	0	0	0	0	0	0	0	0	0	114	0	0	0	0	0	0	0	0	0	0	0	0	0	404	0	0	0	0	28	0	38	0	53	0
0	0	0	0	0	0	0	0	0	0	78	37	0	0	0	0	0	0	0	0	0	0	0	0	0	57	0	0	0	0	0	80	0	0	0	0	0	190	0	0	0	0	0	0	84	0	152	0	40	0
0	0	0	0	0	0	0	0	0	0	0	0	0	0	0	0	0	0	0	0	0	0	0	0	0	0	0	0	0	0	0	133	0	0	0	0	0	38	0	0	0	0	0	0	28	39	0	0	93	0
0	0	0	0	0	0	0	0	0	0	0	0	0	0	0	0	0	0	0	0	0	0	0	15	0	0	0	0	0	19	0	40	0	0	0	0	0	76	0	0	0	0	0	0	84	39	38	0	106	0
0	0	0	0	0	0	0	58	0	0	0	0	0	0	156	0	0	0	0	0	0	0	0	30	26	0	0	0	0	0	60	0	0	0	0	0	0	0	0	0	0	0	0	0	0	39	0	0	0	0
0	0	0	130	0	0	0	174	0	0	82	0	0	0	78	0	0	0	0	0	0	0	41	0	124	0	0	0	0	0	0	0	0	0	0	0	0	38	0	0	0	0	0	0	56	0	0	0	0	0
0	0	0	0	0	0	0	0	0	0	0	0	0	1	0	0	0	0	0	0	0	0	0	0	62	0	0	0	0	0	60	0	0	0	0	0	0	76	0	0	0	0	0	0	28	78	0	0	10	0
0	0	0	0	0	0	0	0	0	0	0	0	0	0	39	0	0	0	0	0	0	0	0	57	26	0	0	0	41	0	0	0	0	0	0	0	0	38	0	41	0	0	0	0	112	117	0	0	0	0
0	0	0	0	0	0	0	0	0	0	0	0	0	0	0	0	0	0	0	0	0	0	0	171	0	0	0	0	0	0	0	0	0	0	0	0	0	0	0	0	0	0	0	0	28	156	0	0	0	0
0	0	0	0	0	0	0	0	0	0	0	0	0	0	0	0	0	0	0	0	0	0	0	114	0	0	0	0	41	0	0	0	38	0	0	0	0	0	0	0	0	0	0	0	0	0	0	0	0	0
0	0	0	0	0	0	0	0	0	0	0	0	0	0	0	0	0	0	0	0	0	0	0	171	0	0	0	0	82	0	0	0	0	0	0	0	0	0	0	0	0	0	0	0	28	0	0	0	0	0
0	0	0	0	0	0	0	0	0	0	0	0	0	0	39	0	0	19	0	0	0	0	0	57	0	0	0	0	0	0	60	0	0	0	0	0	0	0	0	0	0	0	0	0	84	0	0	0	20	0
0	0	0	0	0	0	0	0	0	0	35	0	0	0	0	0	0	57	0	0	0	0	0	0	0	0	0	0	0	0	0	106	0	0	0	0	0	0	0	0	0	0	0	0	56	0	0	0	20	0
0	0	0	0	0	0	0	0	0	0	70	31	0	0	0	0	0	0	0	0	0	0	123	0	59	0	0	0	0	0	120	53	0	0	0	0	0	0	0	0	0	0	0	0	0	0	0	0	0	0
0	0	0	0	0	0	0	0	0	0	0	0	0	0	0	0	0	19	0	0	0	57	82	0	203	0	0	0	70	0	120	159	0	0	0	0	0	0	0	0	0	0	0	0	0	0	0	0	0	0
0	0	0	0	0	0	0	0	0	0	0	31	0	0	0	0	0	0	0	0	268	19	0	0	26	0	0	0	70	0	0	106	0	0	0	0	0	0	0	0	0	0	0	0	0	19	0	0	0	0
0	0	0	64	0	0	0	0	0	0	0	0	0	2	0	0	0	0	0	0	201	38	0	0	176	0	0	0	0	0	88	106	0	0	0	0	0	0	0	0	0	0	164	0	28	0	0	0	0	0
0	0	0	24	0	0	0	0	0	0	0	27	0	0	0	0	0	0	0	0	67	19	0	0	98	0	0	0	0	40	120	53	0	0	0	0	0	0	0	0	0	0	41	38	0	0	0	0	0	0
0	0	0	189	0	0	0	39	0	0	0	0	0	68	0	0	0	0	0	0	67	0	0	0	141	0	24	0	0	98	240	106	0	0	0	0	0	0	0	0	0	0	41	152	0	0	0	0	0	0
0	0	0	356	0	0	0	78	0	0	0	0	0	0	68	0	0	0	0	0	0	0	0	0	59	0	0	0	0	40	60	0	0	0	0	0	0	0	0	0	0	0	41	76	0	0	0	0	60	0
0	0	0	192	0	0	0	219	0	0	0	0	0	0	0	0	0	0	0	0	41	0	0	0	0	0	24	0	195	0	120	0	0	0	0	0	0	0	0	0	0	0	0	0	0	0	0	0	0	0
0	0	0	125	0	0	0	228	0	0	0	130	0	3	136	0	0	0	0	0	41	0	32	0	0	0	72	0	65	0	56	0	0	0	0	0	0	0	0	31	0	0	0	0	0	0	0	0	40	0
0	0	0	60	0	0	0	0	0	0	0	31	0	2	68	0	0	0	0	0	164	0	32	0	26	0	24	0	78	58	168	106	0	0	0	0	0	0	0	62	0	0	0	0	0	56	0	0	20	18
0	0	0	142	0	0	0	0	0	0	0	62	0	2	136	0	0	0	0	0	41	0	0	0	78	0	0	0	130	232	116	159	0	0	0	0	0	0	0	120	0	0	0	0	0	112	0	0	37	0
0	0	0	243	0	0	0	0	0	0	0	158	0	0	74	0	0	0	0	0	41	0	0	0	162	0	0	0	195	0	180	53	0	0	0	0	0	0	0	149	0	0	41	0	28	57	65	0	20	0
0	0	0	178	0	0	0	0	0	0	0	127	0	0	0	0	0	0	0	0	0	0	0	0	162	0	0	0	195	63	0	28	0	0	0	0	0	0	0	118	35	0	0	0	0	19	0	0	151	0
0	0	0	101	0	0	0	0	0	0	0	65	0	0	0	0	0	0	0	0	82	0	0	0	78	0	0	0	130	63	0	109	106	0	0	0	0	0	0	87	35	51	0	0	0	0	0	0	185	0
0	0	0	24	0	0	0	29	0	0	0	31	0	0	32	0	0	0	0	0	0	0	0	0	52	0	0	0	260	0	0	159	226	0	0	0	0	0	0	0	0	0	130	60	0	60	65	0	74	0
0	0	0	24	0	0	0	0	0	0	0	0	0	4	48	0	0	0	0	0	0	0	64	0	85	0	0	0	65	58	120	212	120	0	0	0	0	0	0	32	0	51	325	60	0	60	0	0	0	0
0	0	0	12	0	0	0	0	0	0	0	0	0	2	0	0	0	0	0	0	0	0	96	0	0	0	0	0	0	232	120	146	80	0	72	0	92	0	0	70	35	0	65	0	56	0	0	0	111	0
0	0	0	12	0	0	0	0	0	0	0	0	0	0	0	0	0	0	0	0	0	0	64	0	0	0	0	0	0	413	60	159	0	0	0	0	82	0	0	29	105	0	65	0	84	19	0	0	37	18
0	0	0	0	0	0	0	0	0	0	14	0	0	1	0	0	0	0	0	0	0	70	64	0	0	0	0	0	65	194	268	53	0	0	0	0	244	0	0	0	0	0	0	67	28	87	48	0	0	36
0	0	0	0	0	0	0	0	0	0	0	27	0	2	0	0	0	0	0	0	0	94	32	32	0	0	0	0	0	184	236	106	0	0	0	0	114	0	0	0	70	0	0	120	114	85	0	0	37	0
0	0	0	0	0	0	0	58	0	0	0	0	36	2	12	0	0	0	0	0	0	35	32	212	0	74	0	0	91	232	356	106	0	0	0	0	173	0	0	0	51	0	82	0	174	68	0	0	80	0
0	0	0	0	0	0	0	58	0	0	0	0	108	1	0	0	0	0	0	0	60	105	64	244	44	74	117	84	26	252	416	212	0	0	0	0	57	0	0	0	102	0	41	0	344	136	0	0	184	0
0	0	0	29	0	0	0	0	0	0	14	0	72	2	0	0	0	26	0	0	60	70	32	180	22	74	39	56	13	224	204	318	0	0	0	0	0	0	0	0	0	0	82	240	142	137	0	0	345	0
0	0	0	48	0	0	0	29	0	0	0	0	216	6	0	0	0	0	0	0	30	140	0	244	11	68	195	28	89	353	176	159	0	0	0	0	57	0	0	116	102	0	0	60	28	335	0	0	74	0
0	0	0	117	0	0	0	0	0	0	0	0	0	4	38	0	0	0	0	0	0	35	64	304	0	167	117	28	213	384	324	106	174	0	0	0	118	0	0	116	0	0	0	0	84	280	0	0	257	0
0	0	0	51	0	0	0	29	0	0	0	0	72	1	38	0	0	26	0	0	0	35	32	152	0	0	234	84	147	247	88	53	174	0	0	0	407	53	0	0	123	0	0	0	182	3	57	0	175	0
0	0	0	0	0	0	0	132	0	0	0	0	108	2	57	0	0	52	0	0	99	59	0	120	0	0	117	84	87	176	348	212	58	0	0	0	240	53	0	168	41	0	0	67	154	79	48	0	257	0
0	0	0	0	0	0	0	268	0	0	0	0	72	4	76	0	0	0	0	0	74	188	0	180	0	0	0	28	0	117	292	159	174	27	0	0	149	53	0	0	46	0	0	0	232	182	263	0	218	0
0	0	0	64	0	0	0	340	0	0	0	0	20	2	0	0	0	0	0	0	111	153	32	0	0	0	0	112	13	234	176	53	0	0	0	15	206	106	0	0	0	0	59	0	148	156	240	0	302	66
0	0	0	117	0	0	0	0	0	0	0	0	0	0	57	0	0	57	0	0	35	330	0	60	0	0	0	56	26	0	180	150	58	0	37	15	149	106	0	0	0	0	0	67	60	139	0	0	193	0
0	0	0	81	0	0	0	68	34	0	0	10	0	5	75	0	0	38	0	0	0	178	32	180	77	136	0	28	0	236	120	43	116	0	72	30	124	0	0	66	0	0	0	0	0	100	48	152	269	33
0	0	0	0	0	0	57	0	0	0	0	30	68	5	56	0	0	0	318	0	161	121	0	0	0	0	0	0	210	195	148	54	58	0	216	45	23	53	0	0	0	0	0	0	0	201	48	152	111	33
0	0	0	0	0	0	0	132	0	0	0	88	0	3	0	0	0	0	53	0	99	240	0	0	0	0	0	0	270	278	56	0	116	50	0	60	83	53	0	0	31	0	0	67	0	78	96	290	321	0
0	76	0	65	0	0	0	0	34	0	0	74	0	1	0	0	0	0	118	0	196	97	0	0	0	0	0	0	80	179	0	2	58	100	0	60	83	53	0	128	124	0	0	67	0	177	48	176	495	0
0	370	0	123	0	0	0	0	0	0	0	54	0	32	0	0	0	0	106	0	334	41	0	0	0	0	0	0	30	411	0	0	0	25	0	0	55	0	0	66	93	71	0	0	0	313	62	138	210	0
0	147	0	166	0	0	0	0	238	0	0	108	0	272	0	0	0	0	248	0	136	113	0	0	0	0	0	0	160	322	0	40	0	129	360	0	55	0	0	108	0	0	59	0	28	98	206	207	92	0
0	431	0	100	0	0	0	0	0	0	0	54	0	136	0	0	0	0	301	0	62	345	0	0	0	0	10	0	455	294	362	40	78	131	504	0	87	0	0	108	0	58	0	0	56	77	0	138	86	0
0	304	0	36	0	0	0	0	68	0	0	54	0	68	37	0	0	0	419	36	161	56	178	0	0	0	0	52	199	264	260	160	187	183	345	15	46	53	0	128	0	50	60	0	140	57	96	0	20	25
0	228	0	0	0	0	0	0	170	0	0	118	0	155	74	0	0	0	106	72	74	138	245	0	0	0	0	52	30	212	164	222	58	104	110	0	156	53	0	66	62	50	0	67	119	37	57	0	0	0
75	0	0	36	0	0	0	0	126	0	0	155	0	0	37	0	0	100	342	72	0	164	230	77	0	205	0	156	0	214	236	120	0	50	345	0	0	106	0	236	0	192	0	0	58	70	130	107	37	0
0	152	0	86	0	0	0	0	68	0	35	384	0	41	0	0	0	125	219	108	0	197	233	0	0	58	0	156	65	95	268	80	0	0	216	0	0	0	0	132	40	134	59	0	116	158	0	252	112	0
0	228	35	85	0	0	0	0	226	0	0	246	40	174	0	0	0	75	361	72	79	282	431	0	0	58	10	156	0	342	208	105	78	76	235	0	41	118	0	139	160	90	118	195	293	132	0	259	279	0
0	228	0	90	0	0	0	0	148	0	0	273	60	280	0	0	0	150	0	0	0	525	128	0	0	116	30	0	15	209	88	40	0	103	244	0	0	258	0	73	131	306	59	130	460	233	333	114	362	0
0	217	154	61	0	0	0	79	348	0	18	81	60	34	0	0	0	75	342	0	0	258	409	273	0	0	20	0	80	348	356	0	0	233	163	74	41	182	186	75	0	134	0	197	292	131	264	152	229	13
0	0	266	97	0	0	0	0	612	0	54	118	100	259	40	0	0	50	496	0	64	135	523	300	0	0	10	0	30	168	56	0	0	108	19	0	352	463	310	144	0	309	60	65	441	111	114	229	192	26
0	0	231	49	0	0	0	0	465	50	36	0	60	51	142	0	0	0	154	0	148	206	380	180	0	0	10	0	195	195	232	33	188	0	360	0	712	235	186	179	0	124	0	115	527	38	0	153	185	0
0	142	371	148	0	0	0	0	128	100	36	27	49	119	0	0	0	25	105	0	107	147	370	240	0	0	10	0	130	259	296	33	238	76	176	245	229	449	186	14	0	347	0	136	374	75	62	154	0	38
0	0	217	0	0	0	0	0	128	0	90	0	52	123	0	0	323	0	147	0	128	226	411	60	0	0	20	52	275	195	0	113	78	0	52	147	63	384	62	7	0	307	222	226	567	89	260	267	80	115
0	0	224	0	0	0	0	0	185	0	36	0	38	182	0	0	164	0	165	0	79	180	367	159	0	0	0	174	247	64	0	153	546	0	432	221	0	182	364	70	0	0	222	166	314	43	604	76	80	114
0	62	455	13	0	0	0	0	121	0	0	0	186	228	0	0	164	0	0	0	0	349	232	192	0	0	30	0	240	89	0	77	346	152	26	64	150	182	426	0	254	119	74	97	140	118	645	114	350	139
0	0	147	0	0	0	57	0	178	200	18	0	32	90	0	0	208	0	88	0	0	77	310	186	0	0	10	156	205	57	15	132	184	228	288	60	491	256	204	108	412	71	202	136	259	71	882	0	120	135
0	0	147	0	156	0	57	13	171	100	90	0	35	222	0	0	217	62	306	0	0	62	649	66	6	0	10	76	193	281	22	268	482	304	170	45	589	205	240	203	144	277	350	23	201	79	902	192	391	188
0	0	154	0	52	0	114	67	408	155	108	27	6	64	0	0	191	0	352	0	0	216	305	219	6	58	10	38	462	378	30	33	204	380	98	114	512	205	222	41	566	189	268	88	140	157	781	90	245	178
156	142	112	0	156	0	124	134	387	100	18	223	3	256	0	0	580	130	88	0	0	174	401	159	12	0	75	0	201	73	22	0	287	200	618	129	259	281	62	355	396	225	268	88	286	110	509	0	113	125
117	213	112	88	104	0	228	268	35	0	36	184	3	98	87	0	278	65	135	0	0	139	250	60	63	28	0	130	175	115	137	0	398	428	681	177	779	76	124	324	517	423	605	0	402	57	898	0	120	107
117	336	0	39	124	0	419	0	0	0	83	325	0	158	251	0	292	0	154	0	0	187	268	180	6	0	43	173	155	307	41	52	324	93	136	177	520	51	0	202	257	472	681	65	28	304	309	0	308	317
156	271	0	34	0	0	181	0	70	0	68	65	26	305	179	0	517	248	154	0	0	111	424	240	158	0	10	254	228	117	132	120	437	245	548	501	537	102	0	680	365	351	497	0	56	296	774	0	222	253
273	129	0	36	0	22	191	39	104	0	148	229	42	95	240	0	560	0	290	0	0	33	544	393	177	0	0	319	91	419	107	84	617	200	307	49	611	490	37	171	557	409	575	0	206	626	208	0	167	189
78	225	0	76	208	66	191	26	254	0	522	627	84	120	480	0	418	65	154	0	0	46	504	120	97	33	0	400	41	302	208	186	646	62	654	275	484	510	0	263	438	306	547	222	357	494	492	308	229	160
39	48	0	68	52	22	237	79	388	50	246	218	95	30	160	0	137	62	77	0	0	116	482	180	96	33	0	416	0	248	55	143	566	200	495	177	632	285	62	40	712	418	415	511	643	130	243	154	36	339
79	132	77	54	52	143	191	237	314	200	149	428	0	38	240	57	319	65	154	0	0	93	288	120	147	66	86	484	76	272	195	281	324	214	452	108	757	565	0	269	333	466	496	688	627	207	424	0	328	473
39	266	0	27	61	121	0	0	129	26	74	195	22	75	107	95	355	0	231	0	0	71	362	143	12	0	258	437	143	352	61	343	291	0	577	54	1109	182	433	290	339	1166	445	208	436	150	697	0	76	484
39	503	231	27	0	22	191	0	572	100	240	169	24	110	141	76	335	127	165	0	0	31	558	378	168	0	97	270	246	155	209	238	631	107	348	144	703	326	139	767	404	495	169	673	658	225	694	0	365	393
118	516	77	123	0	0	268	127	429	150	75	169	0	307	331	57	275	118	207	0	0	148	204	312	28	0	322	540	139	284	327	405	709	0	376	148	516	603	257	428	702	679	184	268	719	304	294	241	270	349
80	204	74	166	0	121	201	0	372	221	340	390	11	221	73	0	224	484	0	65	0	0	408	197	100	0	75	660	184	209	240	831	442	124	442	218	952	440	547	323	604	474	253	73	339	76	552	233	145	537
40	782	444	78	0	77	268	79	241	100	233	117	26	443	116	19	226	369	130	232	110	40	659	139	120	0	479	558	338	188	53	779	687	31	226	288	825	148	138	575	781	289	248	147	446	156	387	468	245	627
0	279	183	27	0	99	67	237	511	100	714	430	52	330	447	19	132	401	130	97	119	120	146	178	242	33	247	556	340	296	207	769	546	0	475	72	770	223	58	292	681	699	264	428	343	125	621	595	323	695
0	680	74	135	0	72	57	254	574	15	556	222	92	550	73	0	618	333	491	65	55	34	512	104	321	0	150	570	706	18	76	697	662	0	280	54	764	208	276	610	719	783	447	662	429	222	407	449	463	318
225	512	366	27	0	46	194	229	211	36	574	194	128	435	201	0	299	127	259	0	55	0	270	149	200	0	222	696	810	275	188	574	1017	113	532	144	1174	230	393	396	529	583	510	461	241	189	412	167	215	241
270	411	183	69	2	57	174	325	254	70	351	242	71	335	116	95	206	271	293	54	0	31	272	527	141	174	67	341	490	394	122	447	1129	108	840	540	561	82	349	377	822	242	317	519	667	170	324	461	375	46
269	468	74	232	124	162	0	258	307	63	267	108	130	516	0	95	658	283	198	64	110	0	320	178	401	0	310	326	668	565	63	700	838	113	534	234	947	275	292	310	835	458	473	199	625	440	738	680	7	387
458	816	327	102	61	279	0	198	510	41	393	320	173	565	61	209	416	416	176	97	323	102	598	367	805	0	366	940	984	243	103	522	377	56	792	180	841	330	327	492	567	649	470	0	822	271	481	683	162	632
504	245	144	0	0	153	207	240	268	34	429	430	115	764	18	304	529	776	342	130	293	40	538	510	662	0	183	510	638	260	12	161	803	118	806	216	1145	250	290	293	864	268	393	133	706	86	463	354	138	526
465	149	288	51	91	145	129	96	294	33	319	284	155	660	6	209	802	482	555	65	55	105	314	313	591	126	139	781	392	546	151	195	957	98	233	108	1062	150	180	19	567	170	355	99	658	169	758	233	368	538
385	266	70	15	34	11	376	48	409	52	151	181	83	360	61	152	459	319	88	40	165	0	328	937	794	126	59	451	437	462	75	330	969	72	884	108	597	489	522	113	834	24	838	404	602	164	554	454	356	640
614	281	319	0	98	124	139	69	1174	50	392	252	116	606	165	316	759	438	322	0	220	80	189	117	931	0	309	472	188	268	285	679	837	407	901	0	737	353	654	97	817	324	88	416	858	110	367	151	219	422
835	233	35	128	32	78	72	69	906	19	116	124	241	437	126	422	407	291	253	54	0	62	767	439	590	84	129	478	249	219	250	490	467	91	1233	342	1041	279	352	219	1210	24	236	324	1406	204	321	206	157	872
614	689	252	64	40	186	144	165	442	0	128	186	164	711	116	302	760	410	451	54	79	24	635	656	994	0	202	605	336	375	180	664	872	246	282	108	660	365	606	199	1007	173	134	228	748	220	745	134	262	770
273	458	224	27	10	73	106	360	636	24	427	135	115	843	196	230	541	351	251	0	134	63	853	345	735	42	196	838	254	450	207	438	875	78	162	162	662	418	348	424	870	236	119	416	467	75	447	184	206	652
307	255	147	0	10	154	36	271	222	24	99	128	95	634	258	544	604	232	240	108	148	0	734	427	264	42	318	275	310	343	471	558	949	99	92	0	672	449	210	541	686	201	211	571	547	0	582	187	261	727
307	512	336	0	30	106	70	246	351	0	337	169	280	534	12	246	597	607	324	0	373	0	1059	567	207	168	284	432	519	172	318	724	310	112	446	78	537	697	480	363	269	506	804	578	559	0	295	207	574	975
424	879	413	0	63	48	0	251	549	0	210	115	97	268	98	258	590	303	926	108	105	0	700	427	224	126	401	723	338	165	550	344	788	200	68	133	493	587	158	435	433	526	808	663	341	76	525	527	410	1286
195	403	406	72	8	11	130	628	802	0	77	278	162	279	57	305	837	343	531	162	135	77	735	508	56	42	360	496	422	348	218	373	558	692	411	74	1161	513	426	627	354	119	333	820	545	0	558	393	263	679
40	437	550	0	12	22	94	480	647	99	238	103	141	236	108	153	383	744	35	108	165	48	872	297	291	42	320	436	528	414	287	663	207	484	597	0	1481	507	570	384	680	487	492	814	587	59	678	499	534	410
120	428	629	60	164	11	244	188	699	48	70	321	399	453	262	98	520	905	76	104	61	48	818	390	387	42	469	264	110	212	395	383	654	429	220	153	1396	227	248	471	516	412	594	672	604	409	579	1255	165	544
200	230	552	105	63	61	47	117	930	86	79	87	374	272	338	205	400	1009	254	204	61	149	1329	206	253	219	596	275	565	367	556	459	943	318	178	46	1131	401	666	974	793	737	610	488	734	682	708	773	415	854
80	594	170	111	16	69	282	88	237	48	145	114	208	352	60	138	634	1038	161	294	195	116	311	430	315	292	281	256	473	196	379	739	597	594	127	472	989	477	362	1212	633	598	317	427	579	519	667	586	268	943
431	419	192	168	178	92	215	92	172	269	594	90	179	429	268	267	299	850	43	342	316	127	582	347	152	146	663	793	656	761	648	819	548	163	257	470	1364	742	342	1451	714	231	347	449	652	284	695	493	325	570
740	412	128	240	4	46	158	22	298	338	706	362	88	364	288	239	594	490	225	291	79	189	891	248	600	219	444	578	682	356	630	662	650	385	272	447	902	724	268	1423	729	141	306	158	1071	411	770	1091	290	778
564	347	32	204	4	84	210	0	417	186	545	257	189	429	258	367	588	805	71	414	79	145	653	262	541	586	321	528	1076	442	606	1268	1312	365	484	242	1079	794	216	1665	602	297	608	501	993	349	1059	487	395	766
507	344	230	117	85	79	515	0	438	109	1242	164	336	388	128	348	781	899	183	162	0	100	1599	462	400	148	385	653	433	709	745	919	1588	317	323	170	1011	727	626	1774	564	222	897	518	950	296	1090	881	533	862
267	230	152	66	73	92	281	0	495	310	513	57	260	204	96	504	464	860	293	66	158	74	942	452	673	146	518	588	435	615	544	1069	1533	255	615	521	1124	950	156	639	732	132	638	535	812	978	1243	726	557	1070
93	8	195	249	28	69	315	22	547	540	797	109	359	252	544	490	399	668	233	216	80	178	834	635	364	440	662	446	476	568	259	1093	1801	155	675	221	1305	1085	296	1024	728	326	502	182	1146	1375	884	376	718	611
130	8	100	335	126	92	382	66	307	353	451	19	238	167	448	393	375	1001	224	324	0	116	1347	412	189	219	989	612	581	869	628	1859	820	108	801	356	1087	659	231	1193	1185	414	474	409	976	1185	1068	840	571	593
292	18	150	299	24	115	412	193	394	366	963	114	373	234	158	68	789	597	136	228	80	78	910	350	357	517	787	735	644	522	473	1397	1495	59	684	187	709	564	276	703	794	253	305	967	924	777	853	935	459	624
260	189	135	268	124	80	429	51	561	213	688	293	29	456	138	146	525	1029	524	435	238	94	782	230	294	75	554	520	763	476	165	1335	1109	49	685	293	1184	171	311	1762	476	192	573	306	1919	633	1032	1045	532	803
54	240	105	182	34	160	354	386	798	331	564	105	31	446	336	390	784	1037	467	545	80	235	931	363	655	0	927	652	1410	642	284	725	1167	518	407	338	631	356	240	1225	701	224	704	977	1015	626	951	414	467	481
244	223	86	435	60	89	486	526	493	165	1027	162	65	462	240	274	992	1051	611	237	84	163	932	355	460	0	921	929	1359	664	129	937	1101	329	576	13	748	516	545	1378	946	184	793	470	1411	1068	1327	951	677	592
362	33	182	223	262	103	50	233	298	137	569	16	22	367	96	316	443	1335	657	578	267	233	1145	713	279	0	777	458	1016	191	226	976	659	181	214	227	1114	429	378	1843	887	219	825	379	934	945	1250	759	502	1010
265	255	773	259	467	0	345	602	230	261	269	5	93	395	0	268	697	863	393	836	310	310	1098	645	952	0	416	731	605	538	366	762	1218	154	499	498	894	273	196	1181	1418	289	473	1041	1422	1118	1602	1309	927	1487
268	323	511	114	328	114	67	329	366	259	723	38	53	480	0	388	764	525	557	524	284	70	558	563	682	73	571	548	969	238	264	873	763	295	406	702	841	796	546	1640	1108	333	658	1042	1376	825	1236	1424	1043	908
387	502	711	840	89	150	481	299	64	430	637	559	266	227	72	236	603	720	977	709	226	81	729	996	595	81	618	597	529	73	503	670	687	373	269	247	1084	518	460	1214	654	392	312	740	960	609	1119	929	524	941
75	713	427	394	324	0	851	53	168	238	598	402	199	474	248	232	499	550	542	869	42	70	659	623	1107	183	673	726	780	462	257	449	1142	221	452	383	824	722	359	1083	939	354	511	371	1301	526	1633	1067	579	657
495	434	605	585	104	398	766	310	146	73	568	221	109	296	192	414	1107	286	377	440	208	142	693	616	1332	355	820	1368	694	284	293	431	1346	561	524	398	1026	832	1580	803	845	339	557	987	1254	625	1997	1006	674	1307
619	333	304	96	204	344	815	369	267	442	875	344	599	394	192	194	1124	331	308	451	411	167	723	460	1059	623	650	1350	558	201	150	720	1416	345	787	690	1446	656	1196	557	729	371	724	1278	708	310	1466	782	179	1295
517	652	194	333	367	285	1014	845	253	435	974	435	641	385	328	270	986	719	337	663	228	369	435	855	1450	538	456	1161	623	63	238	371	1258	0	642	390	1396	526	1416	686	767	221	995	1152	1274	296	1832	567	340	923
453	573	153	66	391	280	1365	658	202	217	672	176	534	195	296	368	1185	771	267	1184	121	229	974	496	832	667	763	971	1291	221	245	961	1843	23	589	568	1642	550	1315	762	1152	297	612	1052	1432	241	1622	347	267	1087
119	429	518	244	176	187	624	663	385	178	569	288	337	159	180	672	1243	610	236	782	299	0	633	496	913	674	549	1044	1138	242	189	574	1664	327	792	353	925	492	589	993	568	545	568	1080	958	624	1350	1017	294	981
65	629	699	296	438	152	992	324	390	208	740	105	216	214	388	504	1526	615	186	534	344	420	583	992	1287	634	455	770	1156	156	295	670	1581	402	553	356	1227	566	1070	1174	757	963	410	950	1167	730	1677	537	273	1488
0	507	388	327	177	239	684	316	459	460	342	124	171	110	324	406	1254	441	493	469	203	56	518	282	650	325	529	284	1489	161	236	631	1486	153	831	387	685	114	1300	589	672	355	393	987	918	562	683	784	193	1236
150	660	412	544	262	57	481	141	491	205	326	449	319	245	330	190	1283	326	370	597	0	47	833	251	728	539	260	172	1108	650	190	1222	1237	173	965	686	497	258	963	647	1165	744	228	1098	1473	737	1505	721	440	1478
529	585	80	218	335	472	210	609	671	96	378	403	382	340	174	464	1806	958	323	617	0	162	836	540	643	337	915	601	905	319	32	918	1327	142	876	441	1548	354	1230	700	568	456	330	1064	1919	958	1019	921	408	1473
225	685	0	94	412	535	159	553	454	122	580	367	173	586	418	215	1149	1034	372	574	164	196	626	734	727	427	862	753	860	713	513	661	1352	338	702	325	1512	279	1502	1502	997	639	596	863	1828	1029	580	849	206	1213
301	558	46	15	356	531	207	347	362	203	306	18	26	525	324	464	1076	775	444	581	42	199	475	574	953	587	1069	514	667	669	746	761	683	223	1500	474	1553	307	2005	720	800	522	663	702	1863	1237	1067	1551	199	1686
376	1320	92	117	198	291	92	450	359	0	466	187	53	615	240	402	1753	400	369	545	126	265	357	809	880	232	806	492	867	1067	371	1327	1407	146	510	387	2344	343	1663	1028	1148	413	1084	809	1578	1163	872	1168	415	1441
75	910	44	198	340	670	269	224	285	0	660	287	339	608	264	109	1110	718	279	401	230	294	578	795	1175	501	779	671	695	1029	380	683	1141	462	1155	482	1753	229	1340	582	1290	74	764	744	1130	894	581	843	446	1136
75	1354	132	401	78	408	397	609	56	5	175	47	110	1117	98	483	973	857	119	517	371	278	438	960	1148	259	1025	621	1092	468	242	845	884	177	791	514	1544	284	1669	817	954	235	787	651	985	1088	899	929	587	1253
76	1487	90	234	196	337	403	514	58	53	342	89	292	632	0	67	622	1247	384	438	146	299	236	669	578	282	753	605	852	372	265	772	1010	154	559	685	1022	294	730	812	1161	343	801	415	656	1366	608	618	686	1165
150	1220	0	146	283	136	39	574	0	187	447	115	141	769	6	101	581	892	331	569	84	53	375	690	931	300	1220	1267	847	521	235	878	1218	302	1266	494	1429	45	1287	946	914	380	343	484	1086	1303	932	1085	355	1322
75	1171	0	217	278	186	441	655	48	186	533	190	161	692	134	340	1308	649	210	646	266	286	460	864	788	240	2042	1348	825	318	389	584	1121	423	1212	256	1631	48	887	958	761	885	589	335	1424	894	985	998	611	827
54	1556	46	260	475	296	271	412	144	59	239	300	155	533	166	193	723	434	323	502	334	403	970	1060	695	229	1434	1212	607	463	408	1038	555	727	1043	232	1807	88	637	858	992	437	537	395	1069	1108	494	1844	298	878
140	1369	0	114	446	360	274	428	222	122	83	221	289	354	140	215	1000	886	193	242	349	516	531	988	657	267	1512	797	1413	655	473	835	750	569	1146	108	1346	121	947	925	725	979	401	585	1857	787	741	1574	505	305
54	1288	44	285	337	193	165	356	344	57	494	344	216	565	394	314	1477	951	381	872	438	611	273	1269	225	444	1087	1315	1129	581	339	792	903	1197	1330	466	1923	79	799	682	773	583	446	616	1610	766	776	1074	551	581
183	985	0	310	525	245	446	333	0	0	268	439	271	414	395	214	1587	856	58	495	691	782	654	1110	493	618	1060	651	1569	568	257	601	883	799	1076	158	2375	107	885	1077	1047	726	463	704	1663	759	1426	542	525	596
0	1454	44	272	646	317	233	250	0	74	251	148	174	369	392	90	1739	700	150	659	183	735	400	1012	475	405	675	978	1348	342	328	630	999	490	1227	240	1459	99	763	957	474	751	443	599	1277	436	1561	815	637	386
237	1207	44	442	1022	622	242	257	0	5	1064	355	133	353	240	30	818	1170	179	695	586	230	323	862	178	551	548	652	1102	246	282	425	731	253	1290	396	1232	233	329	1127	677	680	1011	385	1606	684	794	581	619	944
312	1190	319	462	635	365	214	220	57	119	959	419	261	704	316	280	569	472	292	250	265	444	437	732	222	407	1420	461	996	179	493	879	864	563	921	417	983	161	1157	1071	520	364	1160	682	572	333	998	861	668	869
109	1450	382	244	593	696	538	241	285	36	699	233	332	416	371	399	927	649	221	694	361	556	818	966	613	273	1434	1135	952	196	900	1101	1121	536	1149	396	539	95	1132	521	647	504	1029	1228	1283	467	1050	1069	937	906
422	1099	316	213	539	798	400	536	312	162	552	117	487	246	50	232	736	429	147	873	124	469	416	695	640	498	864	202	552	798	455	1243	609	743	1136	595	451	80	720	734	428	355	997	1080	871	487	629	917	272	789
206	383	577	183	701	990	185	730	47	96	310	106	125	303	0	319	781	715	316	993	203	330	206	1196	448	690	1166	690	1223	268	358	993	835	528	721	418	452	44	1052	993	612	573	1050	845	1116	344	713	1140	495	1149
227	683	552	169	683	935	511	94	323	23	521	415	618	431	80	164	942	799	308	421	358	198	699	1186	357	622	1324	417	1710	580	349	357	769	676	1043	325	908	235	841	831	524	343	943	685	1640	515	1086	810	655	819
55	453	433	218	351	575	744	41	124	76	508	245	358	256	45	159	402	787	197	382	205	405	316	1236	311	322	1064	345	1335	350	0	497	719	742	732	792	728	168	963	771	253	402	633	629	1628	738	1295	736	749	487
162	646	386	142	226	568	263	93	201	165	793	401	865	420	24	180	634	700	248	392	242	697	632	673	154	535	995	497	857	257	675	925	516	880	513	289	712	137	921	816	837	347	553	451	1669	445	858	669	649	566
96	816	102	145	448	576	43	338	286	12	845	379	568	573	80	458	644	565	480	957	346	539	844	617	527	518	520	419	798	305	464	734	696	610	588	229	913	89	658	1231	638	513	806	853	1486	586	755	682	889	631
182	690	203	107	590	445	309	323	220	78	388	194	444	917	45	274	858	671	464	807	262	164	376	174	590	542	616	563	563	664	543	856	566	837	503	304	307	262	528	1126	664	831	317	923	1433	602	431	427	1037	904
109	224	319	25	421	625	257	166	114	76	801	334	928	535	128	188	462	380	456	1128	363	509	532	883	1137	575	697	1297	720	299	850	755	1041	620	659	600	916	156	673	1640	985	592	796	454	1855	726	1159	807	900	1146
164	491	200	0	323	404	111	369	0	4	657	512	881	699	66	407	552	313	394	750	287	584	239	1147	596	992	964	584	311	278	465	891	1010	500	316	465	1298	223	938	1448	1076	734	472	289	2340	827	604	748	785	919
204	377	545	29	630	514	135	535	171	76	764	89	626	975	156	339	834	211	755	458	358	525	321	696	794	476	572	372	458	45	645	892	1402	345	446	286	1121	190	844	1700	1130	808	408	461	2732	580	883	672	917	789
516	512	288	186	366	121	267	191	301	169	722	37	819	683	148	470	616	409	565	461	303	800	309	693	241	617	845	723	730	438	980	1414	1370	329	1087	448	1210	251	661	1821	583	1067	301	385	2330	831	906	751	679	647
54	864	281	69	377	635	206	667	173	81	629	79	420	722	757	457	466	437	653	858	236	797	134	469	192	437	888	788	555	194	670	1385	1338	511	1353	457	502	60	328	1456	387	1251	460	125	2449	520	780	743	915	764
0	574	223	10	231	480	115	168	372	4	192	41	394	530	767	429	728	263	904	609	838	750	347	545	498	507	662	1181	950	607	729	1096	1899	541	1022	533	633	332	1061	1807	404	932	412	0	2205	1283	664	472	975	811
3	609	190	15	394	524	60	281	254	12	575	28	189	697	728	526	774	268	1015	936	883	567	426	367	637	364	387	665	798	251	176	803	1940	578	1053	421	446	458	905	1811	438	623	529	375	1487	1640	526	745	1097	1041
67	466	231	134	382	265	262	678	394	23	887	8	338	897	664	378	495	517	816	446	599	523	132	838	845	57	649	610	363	128	185	901	2374	108	1239	805	912	642	874	1347	648	738	938	125	2012	820	853	521	1224	709
0	372	350	288	663	292	100	618	556	24	252	12	162	326	1032	394	978	610	865	607	470	541	0	583	501	323	893	322	744	227	348	1075	2259	135	1097	456	651	248	698	1455	330	611	440	477	2588	1197	810	620	1347	552
65	672	311	179	477	430	396	477	650	12	720	43	82	372	560	67	672	361	511	333	238	406	86	1029	308	219	375	420	818	144	249	1102	2041	61	1203	993	553	418	1218	1559	419	684	679	437	1842	1022	1419	809	802	562
1	360	580	159	315	252	514	220	416	16	432	48	227	623	352	175	1406	601	722	394	556	223	359	738	330	371	600	465	558	387	321	877	1409	24	1114	723	560	457	924	1991	658	841	592	453	1811	627	946	771	863	561
131	287	182	192	520	447	405	290	283	7	600	79	247	343	507	229	1014	485	933	575	236	263	265	363	227	415	1423	417	1627	158	466	1303	1462	291	1035	461	787	502	1134	2244	487	770	647	781	1956	721	1277	918	1015	568
68	391	335	0	658	228	383	209	316	11	192	80	111	536	36	52	1023	737	558	822	316	338	254	351	409	227	681	317	1283	809	380	1085	892	287	1063	408	835	247	447	1434	754	740	597	692	2344	599	917	277	586	493
130	333	329	43	664	311	296	245	505	19	302	38	352	181	518	70	1209	587	876	720	472	455	356	532	331	39	749	395	1148	568	4	1543	1381	751	1274	410	1117	445	741	1244	922	482	679	1047	1903	534	596	304	674	756
281	231	763	73	546	237	416	212	421	14	254	77	273	760	697	283	1161	739	770	951	1109	454	406	153	897	245	723	426	1276	647	138	1567	1805	297	1477	416	1153	174	1087	2048	738	320	585	1210	2355	333	1232	415	419	623
271	546	459	225	289	153	453	122	525	150	249	61	383	837	411	287	664	793	730	1200	318	441	227	304	359	360	569	252	1084	448	216	1528	1862	733	1334	335	921	162	256	1475	504	377	234	961	1810	860	480	697	380	657
204	657	597	20	594	153	334	319	713	229	301	73	436	725	558	120	866	754	804	615	450	472	295	278	219	150	949	292	1113	325	183	1344	1838	641	1226	848	834	612	565	1709	741	662	156	727	1069	738	1493	956	280	562
260	432	431	49	507	173	708	190	740	303	728	16	709	735	263	27	912	602	358	855	788	875	22	227	375	286	1065	509	910	292	164	1192	1549	892	1447	866	1269	383	996	2314	998	429	275	1008	1050	1070	877	1177	676	454
196	864	169	96	491	57	297	156	604	152	414	29	467	823	237	198	1259	727	286	790	158	274	77	208	1059	592	1016	237	813	282	170	2070	1585	916	1343	609	1342	445	748	2033	451	392	506	620	2164	947	1387	814	525	895
262	392	172	134	524	0	174	57	676	81	236	124	476	1383	441	125	401	681	558	1039	236	644	198	175	484	413	1629	228	1002	220	164	1072	1429	705	1475	574	1488	211	832	745	771	973	558	677	2322	870	1388	142	499	822
107	227	415	110	436	156	293	179	669	156	598	198	485	1228	173	36	570	702	919	1033	0	475	173	291	151	545	1546	532	1053	236	4	1464	1652	585	1700	782	887	66	766	753	1717	795	618	789	1532	777	997	999	478	950
331	789	534	391	226	220	249	354	446	77	541	104	291	683	320	314	482	788	693	1408	80	400	63	357	140	150	919	445	909	251	450	1433	1540	117	1275	572	955	246	1298	978	1048	1044	721	466	1168	1162	1171	1077	453	833
469	901	198	179	169	171	478	219	310	0	1040	171	171	1066	335	222	479	373	930	1192	80	263	98	525	91	399	1636	721	1357	209	344	1383	1432	501	1512	1325	830	384	810	1513	961	1073	991	667	1847	1391	1530	878	398	464
395	819	433	134	237	285	284	330	459	150	752	340	204	932	596	182	354	388	675	598	316	263	435	493	487	283	1489	457	770	266	429	1516	1524	623	1367	685	1399	134	670	747	1011	1004	468	616	1433	1264	985	1148	359	612
246	562	249	268	196	57	284	553	528	381	503	229	336	675	561	279	494	488	1121	1059	80	198	392	404	253	268	906	531	894	52	375	1018	1920	664	1013	515	1168	251	594	658	1097	658	419	1026	1423	629	1352	501	376	662
303	486	588	93	258	114	287	451	489	302	541	50	259	209	723	213	315	807	830	412	160	556	217	224	326	99	1057	397	1115	232	98	1387	1358	275	877	947	1418	170	1137	1206	636	552	279	765	1499	753	1495	559	402	1204
425	1029	502	255	340	0	420	636	462	0	254	57	531	319	632	282	532	879	596	1001	0	249	292	190	724	429	683	561	1060	135	422	894	1400	321	1198	743	1035	285	1057	1024	1160	780	551	817	1684	1008	1243	516	536	1395
191	769	280	141	863	114	589	432	467	149	290	25	497	366	761	624	447	760	495	905	78	186	196	64	192	740	835	700	1239	664	514	971	1719	446	769	792	1140	223	540	1024	1018	537	298	971	1352	1011	929	677	322	1082
214	591	534	186	339	42	115	441	660	225	589	50	574	386	630	504	387	1061	480	422	78	112	264	296	507	728	784	962	956	353	595	1432	1070	424	1138	795	1701	323	938	1073	941	561	594	853	1691	1103	508	731	381	559
0	1267	233	151	383	0	248	290	688	223	246	25	960	582	962	258	425	838	555	635	78	271	268	239	728	677	1058	844	1053	688	270	1662	1668	123	613	1138	1648	414	1090	1266	1227	619	785	771	1430	760	682	917	213	1603
232	1251	100	280	485	42	218	246	828	297	471	167	866	530	439	314	304	1216	376	1101	536	407	513	183	603	1462	409	749	1188	447	493	1184	991	226	1010	928	886	585	618	1429	697	694	747	606	1504	853	1099	803	485	1506
514	1341	238	160	687	0	67	191	579	299	199	122	567	495	314	167	860	910	708	945	212	478	328	459	600	899	514	327	979	644	407	1438	1269	393	917	908	919	182	458	2503	714	791	872	467	1278	578	1080	610	687	1339
230	769	233	118	892	0	191	296	421	298	183	66	863	1012	382	169	613	1061	482	421	292	235	217	316	324	717	680	957	834	680	196	670	1454	777	849	766	728	353	766	1111	552	1114	654	364	1849	977	1778	1050	536	1207
435	1124	356	59	885	0	136	196	423	448	540	100	1187	993	337	113	369	232	112	733	436	499	327	675	460	1045	861	897	845	1131	212	1098	1675	451	1090	969	669	458	884	676	448	1154	825	651	1619	955	1427	1766	410	1323
399	1048	564	83	720	100	56	206	822	372	966	102	401	536	564	291	231	494	323	552	348	344	287	388	924	774	727	1361	458	907	639	1121	1516	123	774	779	997	340	674	691	917	801	572	946	1598	1502	1523	1200	340	1614
452	758	359	103	1155	50	47	270	580	76	247	56	473	739	568	409	495	381	309	366	574	298	104	251	790	616	578	1241	734	863	540	1150	1687	356	551	1020	735	338	432	1014	641	884	453	1264	1801	966	1274	1157	503	988
351	1103	416	20	467	418	134	362	372	0	145	143	837	414	472	92	614	845	267	427	192	452	517	331	613	456	842	1155	841	1047	206	1299	1411	284	522	1080	773	333	150	641	645	1052	936	714	1329	894	1063	1287	147	1087
196	1444	396	50	756	313	213	320	200	75	225	108	836	550	502	381	299	229	229	558	112	316	302	252	870	276	247	1432	1511	841	528	1820	1595	919	869	747	1065	174	223	588	1000	1063	784	657	1439	1556	1881	1476	474	1753
75	845	394	54	722	168	50	199	216	0	352	91	620	653	447	357	526	443	0	628	80	171	193	362	968	311	499	1171	815	1216	438	2529	933	930	574	824	889	247	737	518	765	850	597	1005	1750	1140	1376	952	348	1017
42	996	426	122	756	384	203	138	288	76	100	316	456	280	338	469	338	578	100	298	80	282	196	165	642	252	612	679	1084	932	314	1266	1689	572	602	287	992	326	694	860	1244	1073	1046	716	1641	853	1211	1111	454	1205
383	1090	380	171	414	305	229	276	381	154	183	175	423	205	190	497	495	563	357	216	160	122	78	340	1159	350	678	971	720	343	227	2077	1834	408	569	639	972	245	953	578	662	510	877	630	1036	546	1058	960	328	937
362	897	441	109	334	110	502	44	236	2	48	36	672	192	224	148	449	842	388	365	0	161	21	211	835	668	760	1036	678	590	177	2401	1335	560	853	546	944	158	518	546	778	576	320	315	1490	569	815	736	367	407
529	652	467	73	472	34	238	112	340	0	98	132	827	130	227	650	367	991	144	347	0	219	323	177	1015	305	764	839	878	490	750	2163	933	349	648	571	1047	474	509	532	407	925	564	714	1451	721	682	536	210	1206
379	732	528	50	454	0	134	88	249	233	207	32	1394	245	80	457	200	845	154	183	0	233	641	540	609	309	681	617	906	937	385	1559	1163	219	1067	816	1231	74	799	1067	366	984	931	579	1005	649	1260	521	362	850
378	515	474	25	753	168	315	220	286	376	381	271	1073	290	368	138	244	713	536	207	0	224	274	352	1294	473	1078	664	398	552	1264	1675	1089	316	1302	359	978	125	829	324	431	1286	848	441	1095	1268	860	815	919	790
526	1024	269	5	575	258	241	379	318	296	16	180	1004	145	362	83	203	519	86	218	0	443	371	304	984	344	813	363	1192	488	530	1309	1215	409	800	447	1252	224	229	916	487	981	636	591	856	884	711	900	321	466
455	893	316	45	313	129	12	193	142	452	210	497	418	38	0	254	196	419	174	265	0	274	507	398	614	123	400	244	640	961	556	1714	860	108	864	402	899	0	347	348	541	814	844	606	562	1300	804	679	388	186
377	1556	224	40	399	100	0	420	211	226	396	337	583	540	14	181	699	152	247	142	0	235	614	461	1168	172	215	434	405	822	467	1224	988	668	1123	735	831	118	613	553	396	1449	541	922	1524	714	776	613	520	772
228	622	45	45	770	242	249	306	10	78	135	544	982	88	14	167	518	251	189	412	0	433	429	189	502	83	288	1145	291	967	272	1110	1220	309	749	702	1142	1	428	324	618	1116	703	824	826	1144	1018	1180	32	493
604	891	448	50	857	447	134	356	172	306	76	551	419	235	0	481	258	143	226	817	0	198	770	740	997	299	484	737	604	740	226	1462	1007	113	786	290	1509	279	190	405	798	1183	1198	899	1578	1022	914	599	525	748
324	747	401	69	606	592	3	476	109	229	220	546	744	538	0	390	172	182	277	573	0	132	487	591	389	193	364	686	770	989	44	1671	975	132	331	213	1032	325	475	269	430	1334	1050	537	817	789	813	1002	145	699
75	748	179	79	136	305	0	470	100	375	208	369	792	541	0	399	320	165	490	636	0	1	503	687	416	154	148	535	803	838	76	1847	700	390	188	121	1180	389	539	396	418	1412	1366	566	632	1214	1029	1103	224	847
375	1244	150	0	483	260	0	483	690	92	281	398	884	222	24	517	596	186	188	559	0	21	389	458	858	347	568	580	546	688	516	1502	637	498	205	511	779	159	214	386	348	1147	786	411	788	342	687	502	329	791
350	843	484	20	517	0	67	111	228	85	71	432	536	495	0	326	382	69	298	457	0	55	583	200	530	115	735	779	678	159	533	875	1082	384	399	444	744	197	218	322	127	1024	915	128	681	648	999	536	564	949
216	466	401	10	237	294	70	61	25	165	552	279	616	514	0	390	173	82	330	250	0	134	356	322	535	384	489	1308	851	420	552	1443	837	0	817	142	537	225	274	757	453	777	1105	210	1069	852	790	935	371	658
426	1006	223	69	206	79	213	122	151	243	140	350	408	657	74	589	99	453	391	219	0	126	549	292	415	515	590	691	465	687	497	1702	576	277	593	521	943	107	462	798	590	871	1020	385	1033	956	836	705	93	936
332	1200	315	138	81	121	426	188	80	169	123	337	689	192	0	56	88	302	353	376	0	1	518	386	467	335	948	606	279	597	132	1262	1124	588	670	380	833	163	709	843	426	403	551	137	648	882	471	312	10	463
291	562	195	5	293	227	119	0	191	234	239	201	711	173	48	373	225	402	122	349	0	4	479	825	469	131	607	541	805	477	152	835	824	73	752	168	473	83	245	480	586	551	310	141	324	712	441	681	144	359
220	410	240	35	230	224	207	0	0	79	207	136	496	303	24	438	177	19	0	597	0	1	274	291	564	94	628	675	796	431	304	778	445	79	695	350	303	222	511	255	796	350	917	486	414	807	499	830	104	665
611	620	389	15	201	218	201	0	268	163	326	148	418	332	0	239	140	122	106	566	0	0	199	345	308	450	443	450	574	676	308	571	659	202	517	288	500	184	656	594	320	412	392	304	1008	857	703	864	324	1056
460	641	238	5	305	79	361	0	187	153	240	414	418	442	0	160	192	492	5	688	0	176	187	304	164	551	610	501	590	716	659	576	401	460	556	333	532	239	459	646	174	466	364	291	942	797	431	461	84	791
94	458	419	68	162	74	222	0	158	88	182	264	582	164	0	2	522	213	0	526	0	60	235	180	307	184	472	506	629	448	392	921	443	190	290	130	779	589	887	303	384	765	580	440	679	555	522	437	250	743
24	666	285	207	439	0	343	0	105	17	244	82	548	76	0	6	312	286	103	438	0	136	462	138	389	232	712	365	653	593	60	1121	625	158	471	118	377	507	715	176	554	647	263	445	678	750	567	399	49	623
333	905	209	159	122	311	242	132	141	15	182	34	875	20	45	4	228	127	164	262	0	244	155	276	304	252	700	418	375	388	12	1069	1145	32	437	197	210	372	757	410	434	259	401	592	1245	382	535	310	0	526
415	520	451	15	303	580	408	0	20	79	252	57	409	225	0	160	150	43	188	426	0	56	84	409	140	257	129	414	441	392	152	940	495	160	473	201	569	368	586	549	168	716	768	444	955	409	329	559	152	681
194	183	519	5	215	382	280	0	133	5	118	151	312	97	225	161	109	67	5	627	0	116	186	305	163	191	558	251	685	294	346	336	569	322	439	167	854	233	1267	930	619	668	144	499	897	496	358	402	44	336
142	554	119	10	120	192	520	116	182	20	128	47	259	257	386	166	385	86	61	822	0	264	104	266	338	86	450	361	657	341	210	582	829	392	261	327	514	318	764	254	248	340	261	437	1377	1037	935	220	368	739
120	559	154	0	386	145	907	132	162	14	717	142	229	302	288	361	140	207	81	430	0	156	81	375	39	206	318	536	693	178	158	1334	348	664	469	438	714	234	642	89	282	249	505	170	808	420	775	584	99	754
25	171	282	0	392	366	490	44	172	90	436	44	591	116	148	323	117	199	0	412	0	201	4	84	76	217	296	353	325	573	181	1301	435	513	164	228	465	417	754	307	394	190	228	699	927	396	570	289	858	706
120	253	109	0	231	224	621	50	126	84	455	63	552	404	193	320	51	442	235	446	0	168	84	22	0	265	558	434	530	40	237	1247	212	688	396	438	290	268	760	460	312	196	265	253	493	345	362	128	646	631
271	552	135	0	308	218	490	251	83	10	427	12	144	275	45	798	190	457	206	163	0	56	144	43	315	285	392	420	189	138	198	1055	401	463	610	628	330	325	1086	643	769	437	233	426	736	376	335	259	791	481
75	296	150	0	311	153	189	197	296	237	567	173	331	423	180	556	8	470	354	677	0	253	134	161	234	265	712	366	535	99	163	803	114	589	378	439	157	140	693	1143	825	908	488	331	1044	816	333	383	436	903
48	28	150	0	210	111	341	244	310	152	507	200	0	365	249	405	8	394	118	406	312	206	22	114	145	187	650	874	583	188	285	412	328	457	519	775	207	309	941	946	835	714	246	131	779	512	353	330	626	410
174	235	148	0	238	111	746	211	386	2	120	152	284	95	138	83	26	362	241	286	0	168	8	291	218	205	207	305	409	164	151	613	243	310	823	247	646	77	471	756	545	500	558	305	1103	294	465	523	134	514
150	451	30	6	327	0	804	272	681	10	296	75	318	85	321	247	27	362	0	500	234	168	147	276	144	158	944	260	573	620	439	682	214	548	1169	572	649	65	786	796	265	631	449	289	995	135	299	721	208	601
0	651	240	12	240	0	716	161	517	148	494	49	267	403	93	81	164	182	0	564	390	244	50	194	218	144	917	521	641	469	245	476	278	237	1282	616	648	195	296	714	711	485	570	551	1607	451	314	489	191	1150
0	167	195	24	126	111	188	266	497	74	219	47	222	177	48	6	222	173	0	361	234	136	90	378	181	33	953	479	360	514	281	580	433	72	1229	431	686	132	537	380	967	711	551	528	1477	529	293	654	372	990
0	316	147	142	124	42	449	311	450	0	353	47	312	22	237	10	653	673	69	655	234	0	176	364	285	141	766	404	270	904	182	809	325	72	793	391	842	469	896	798	844	966	659	640	1599	628	399	378	192	1437
48	330	0	155	96	84	638	322	447	0	980	115	146	29	45	90	534	492	57	592	156	0	30	312	205	276	857	714	243	332	355	1295	333	151	1094	187	656	233	826	628	703	1105	467	567	1365	686	275	867	442	1045
146	250	0	6	250	79	643	410	83	0	641	203	188	191	95	2	449	338	179	696	0	225	0	572	623	141	902	394	83	498	284	894	686	254	623	591	525	377	518	871	895	1042	742	541	1303	795	299	372	397	848
321	612	72	98	124	0	124	61	0	74	575	88	335	116	228	8	452	302	202	528	234	0	0	173	571	0	937	399	163	199	292	992	770	0	1261	758	564	618	783	977	643	709	724	372	1521	1267	258	428	584	469
170	371	0	12	0	0	438	294	292	15	254	176	315	292	309	4	545	360	185	1055	312	257	92	538	414	31	1372	428	202	391	281	1366	808	346	442	801	366	336	1163	1419	433	769	654	475	1222	1221	418	359	468	816
270	534	126	184	378	74	754	396	104	0	244	45	328	465	404	0	246	441	379	1152	234	192	138	371	280	110	1680	467	718	470	484	1265	539	340	667	665	394	304	920	1463	819	833	686	334	927	869	676	492	707	920
0	428	168	147	488	0	622	288	83	5	332	60	359	35	362	80	411	506	219	1092	156	348	0	266	138	224	823	300	557	504	252	987	661	170	1238	581	1116	8	1401	1020	834	236	555	633	911	1029	733	1069	654	1197
0	497	237	135	602	0	429	61	0	0	305	27	596	260	146	358	280	505	0	818	156	66	0	38	161	15	1413	232	887	795	71	853	561	495	905	538	836	206	980	409	1209	599	368	637	1187	1227	457	440	828	1044
2	379	395	172	592	0	402	453	239	10	245	60	694	476	370	236	294	840	322	903	0	146	8	188	351	61	1705	422	895	899	268	828	523	574	1390	575	690	185	1172	803	1186	766	218	716	1342	538	351	817	786	646
1	592	237	129	384	0	294	605	320	5	396	42	519	666	486	518	409	670	454	977	0	193	71	195	914	185	1856	892	462	559	433	744	629	376	721	347	533	81	1381	832	860	394	94	766	662	887	578	621	582	475
3	821	489	129	432	0	540	719	405	0	323	66	654	433	288	236	447	541	481	998	156	221	277	195	494	4	1349	921	740	793	560	1237	648	523	1064	296	671	338	956	1789	1240	514	153	753	764	827	311	580	309	561
3	692	426	0	750	0	489	398	384	148	557	15	496	516	425	198	358	565	86	588	0	207	428	312	665	234	1395	468	735	562	545	631	1152	311	586	298	915	177	541	879	1706	465	321	534	937	445	615	331	341	571
218	737	495	215	87	0	621	322	632	0	667	6	867	726	214	120	811	532	130	406	312	183	212	339	838	219	1879	280	993	640	685	1135	1291	224	1123	909	474	333	484	1021	694	753	403	739	670	830	1073	262	302	468
150	702	281	86	277	0	461	184	457	74	830	27	471	673	533	120	559	102	300	460	156	428	289	458	792	292	2162	989	547	1228	385	1294	1805	499	755	734	795	516	877	1107	1182	665	159	925	939	312	854	659	317	701
445	1141	781	129	339	0	275	126	143	222	676	30	449	703	642	242	326	274	359	228	0	329	310	342	477	438	879	902	580	339	220	1330	1167	833	801	563	606	175	1435	996	1102	364	448	576	1194	214	1138	1629	227	539
151	896	372	112	466	0	378	129	435	74	171	45	251	458	658	118	809	601	170	582	0	99	198	504	388	150	1388	887	652	555	401	1148	1524	396	845	824	644	644	1212	803	918	682	675	725	1243	220	869	948	108	514
298	1389	297	224	627	42	432	0	171	74	358	30	753	1368	684	160	1110	415	386	554	78	113	90	324	384	219	1655	601	557	427	359	1061	1182	492	1095	1245	633	534	1013	1091	1257	517	561	1296	1233	616	1478	1128	175	1232
372	984	488	331	357	160	508	674	171	0	718	159	366	476	644	518	468	570	363	629	234	114	160	358	432	261	1079	585	481	342	359	1106	1249	649	279	1074	409	463	440	746	797	423	503	678	976	860	944	1448	336	1091
224	1236	246	225	521	84	240	657	928	74	323	86	387	568	420	319	640	493	176	404	0	49	348	762	640	225	1150	586	497	358	335	1838	1296	471	377	867	304	499	996	750	834	748	959	840	723	1199	838	1169	515	1049
4	1007	363	210	619	84	173	449	537	0	591	0	509	532	838	494	220	593	130	369	0	138	191	534	290	84	1390	571	369	329	403	1669	1133	523	514	1139	179	413	684	718	457	649	677	1329	496	1120	1145	1461	376	1283
153	1316	370	250	286	126	374	509	587	222	237	0	611	950	562	350	199	683	59	678	0	537	326	510	482	303	1204	698	884	236	276	1339	1465	348	588	861	625	9	1127	736	979	285	717	953	887	1255	1223	951	467	1413
77	1267	484	138	660	126	231	488	621	222	278	45	474	942	388	234	352	446	101	932	0	624	350	326	739	378	567	622	538	400	257	1135	841	270	624	250	315	79	801	948	1220	621	794	951	820	1282	1000	893	295	1200
6	1021	281	250	782	42	564	510	0	444	323	15	564	511	528	510	355	572	0	678	78	229	454	256	221	357	983	594	1008	597	396	1184	772	73	341	898	1192	202	769	893	1154	611	307	732	811	1074	802	875	149	715
79	1145	369	86	691	42	326	265	362	296	669	0	521	598	634	278	177	1075	243	594	0	321	207	325	674	250	1107	1060	744	589	361	1260	536	518	543	598	1143	399	928	850	497	713	1040	1068	1268	866	1030	1066	117	928
1	1416	615	0	381	168	364	262	295	148	420	0	609	557	214	434	337	1319	227	188	234	401	204	223	580	556	942	674	1160	723	375	1043	1096	126	387	618	1520	256	620	532	1438	765	802	653	1883	1076	799	1167	517	1146
77	1439	383	69	222	84	106	136	587	0	633	0	742	1027	322	160	81	691	292	860	312	452	432	213	471	318	461	884	1613	969	569	953	669	100	480	384	975	348	534	488	654	860	683	824	861	955	933	1019	415	975
79	1648	251	138	211	42	53	523	880	148	532	0	520	726	74	198	384	922	44	168	78	255	673	208	359	509	838	1131	1334	1000	165	994	739	756	685	248	754	162	496	456	1304	914	907	578	1455	680	983	488	157	1012
1	1271	209	69	625	168	143	330	883	148	357	0	942	610	0	0	520	966	130	219	0	661	677	119	758	290	696	1641	1186	456	56	866	833	410	439	368	1230	340	971	470	1153	1053	1019	831	1214	798	927	863	306	1615
140	1134	325	207	481	126	268	58	336	74	531	0	702	941	66	76	335	964	0	172	234	469	690	266	799	286	710	807	614	1089	140	1133	766	278	592	597	817	185	635	142	856	1234	1391	726	2386	957	1006	1441	287	884
74	1566	44	138	413	252	236	207	452	148	621	0	718	1090	74	278	413	981	128	120	234	150	662	293	632	394	551	847	1342	582	457	1386	913	364	790	732	1260	475	982	173	1321	541	1123	613	1776	760	680	1537	512	641
75	1158	88	69	614	76	142	207	911	148	387	0	720	562	0	38	203	529	44	279	78	243	296	295	664	92	282	1345	1240	632	379	941	946	350	538	707	497	758	529	170	833	643	737	665	1330	663	592	1449	294	779
219	1019	128	138	464	236	171	274	481	222	320	0	1168	731	100	80	315	652	44	421	0	291	434	239	967	8	503	1170	907	801	292	1210	888	400	700	855	1465	295	922	560	916	835	828	691	1974	544	735	1263	625	952
148	910	172	144	534	446	112	334	398	0	521	254	488	339	50	526	426	609	0	48	0	292	441	392	911	157	515	1221	788	590	480	1573	803	298	1113	776	1113	236	909	470	1321	1248	1250	463	1321	595	1098	891	371	1478
0	636	170	213	864	310	313	312	275	74	730	290	659	350	0	354	188	875	0	135	0	324	183	484	304	204	610	1141	1152	693	360	2280	563	294	830	345	1249	221	787	383	792	773	459	575	1455	901	1055	980	329	1074
0	826	121	512	525	431	65	392	1035	148	119	740	811	38	74	770	243	862	126	176	78	162	69	326	736	470	465	1353	1169	479	535	1332	866	362	501	190	1239	293	727	362	1148	535	792	149	2200	905	1315	863	438	711
214	1776	0	371	207	336	0	188	486	0	239	338	664	354	50	1022	103	401	84	179	0	82	197	438	278	393	1434	1072	706	347	668	1439	674	102	182	505	698	366	329	498	794	476	232	392	1513	533	1159	740	407	337
284	1252	128	6	393	113	188	0	536	0	187	340	1034	393	0	972	147	385	44	197	0	240	472	411	306	356	438	904	667	399	330	1344	380	286	401	982	1177	327	431	662	456	348	268	557	1606	1491	934	683	391	982
145	824	172	49	253	147	147	0	188	222	160	630	678	576	250	1040	28	389	0	157	0	80	345	449	362	235	808	793	473	352	303	1640	476	64	262	466	771	370	488	221	689	672	415	546	874	1046	588	595	488	550
280	686	308	6	470	381	0	232	264	296	295	297	1117	308	50	510	19	157	0	211	0	321	292	703	203	608	991	1102	348	753	540	1319	893	417	256	88	1062	291	648	592	717	363	477	468	922	886	797	893	274	612
280	515	220	93	404	271	114	174	264	296	281	447	1461	948	0	315	5	270	224	142	0	161	367	365	170	245	635	1012	699	334	138	835	1450	108	263	146	1024	313	403	313	657	261	623	246	1047	1027	715	733	281	293
[truncated: 950 more columns]

## Sheet: FIg2d
0	0	0	0	0	0	0	0	0	0	0	0	0	0	0	0	0	0	0	0	0	0	0	0	0	0	0	0	0	0	0	0	0	0	0	0	0	0	0	0	0	0	0	0	0	0	0	0	0	0
0	0	0	0	0	0	0	0	0	0	0	0	0	0	0	0	0	0	0	0	0	0	0	0	0	0	0	0	0	0	0	0	0	0	0	0	0	0	0	0	0	0	0	0	0	0	0	0	0	0
0	0	0	0	0	0	0	0	0	0	0	0	0	0	0	0	0	0	0	0	0	0	0	0	0	0	0	0	0	0	0	0	0	0	0	0	0	0	0	0	0	0	0	0	0	0	0	0	0	0
0	0	0	0	0	0	0	0	0	0	0	0	0	0	0	0	0	0	0	0	0	0	0	0	0	0	0	0	0	0	0	0	0	0	0	0	0	0	0	0	0	0	0	0	0	0	0	0	0	0
0	0	0	0	0	0	0	0	0	0	0	0	0	0	0	0	0	0	0	0	0	0	0	0	0	0	0	0	0	0	0	0	0	0	0	0	0	0	0	0	0	0	0	0	0	0	0	0	0	0
0	0	0	0	0	0	0	0	0	0	0	0	0	0	0	0	0	0	0	0	0	0	0	0	0	0	0	0	0	0	0	0	0	0	0	0	0	0	0	0	0	0	0	0	0	0	0	0	0	0
0	0	0	0	0	0	0	0	0	0	0	0	0	0	0	0	0	0	0	0	0	0	0	0	0	0	0	0	0	0	0	0	0	0	0	0	0	0	0	0	0	0	0	0	0	0	0	0	0	0
0	0	0	0	0	0	0	0	0	0	0	0	0	0	0	0	0	0	0	0	0	0	0	0	0	0	0	0	0	0	0	0	0	0	0	0	0	0	0	0	0	0	0	0	0	0	0	0	0	0
0	0	0	0	0	0	0	0	0	0	0	0	0	0	0	0	0	0	0	0	0	0	0	0	0	0	0	0	0	0	0	0	0	0	0	0	0	0	0	0	0	0	0	0	0	0	0	0	0	0
0	0	0	0	0	0	0	0	0	0	0	0	0	0	0	0	0	0	0	0	0	0	0	0	0	0	0	0	0	0	0	0	0	0	0	0	0	0	0	0	0	0	0	0	0	0	0	0	0	0
0	0	0	0	0	0	0	0	0	0	0	0	0	0	0	0	0	0	0	0	0	0	0	0	0	0	0	0	0	0	0	0	0	0	0	0	0	0	0	0	0	0	0	0	0	0	0	0	0	0
0	0	0	0	0	0	0	0	0	0	0	0	0	0	0	0	0	0	0	0	0	0	0	0	0	0	0	0	0	0	0	0	0	0	0	0	0	0	0	0	0	0	0	0	0	0	0	0	0	0
0	0	0	0	0	0	0	0	0	0	0	0	0	0	0	0	0	0	0	0	0	0	0	0	0	0	0	0	0	0	0	0	0	0	0	0	0	0	0	0	0	0	0	0	0	0	0	0	0	0
0	0	0	0	0	0	0	0	0	0	0	0	0	0	0	0	0	0	0	0	0	0	0	0	0	0	0	0	0	0	0	0	0	0	0	0	0	0	0	0	0	0	0	0	0	0	0	0	0	0
0	0	0	0	0	0	0	0	0	0	0	0	0	0	0	0	0	0	0	0	0	0	0	0	0	0	0	0	0	0	0	0	0	0	0	0	0	0	0	0	0	0	0	0	0	0	0	0	0	0
0	0	0	0	0	0	0	0	0	0	0	0	0	0	0	0	0	0	0	0	0	0	0	0	0	0	0	0	0	0	0	0	0	0	0	0	0	0	0	0	0	0	0	0	0	0	0	0	0	0
0	0	0	0	0	0	0	0	0	0	0	0	0	0	0	0	0	0	0	0	0	0	0	0	0	0	0	0	0	0	0	0	0	0	0	0	0	0	0	0	0	0	0	0	0	0	0	0	0	0
0	0	0	0	0	0	0	0	0	0	0	0	0	0	0	0	0	0	0	0	0	0	0	0	0	0	0	0	0	0	0	0	0	0	0	0	0	0	0	0	0	0	0	0	0	0	0	0	0	0
0	0	0	0	0	0	0	0	0	0	0	0	0	0	0	0	0	0	0	0	0	0	0	0	0	0	0	0	0	0	0	0	0	0	0	0	0	0	0	0	0	0	0	0	0	0	0	0	0	0
0	0	0	0	0	0	0	0	0	0	0	0	0	0	0	0	0	0	0	0	0	0	0	0	0	0	0	0	0	0	0	0	0	0	0	0	0	0	0	0	0	0	0	0	0	0	0	0	0	0
0	0	0	0	0	0	0	0	0	0	0	0	0	0	0	0	0	0	0	0	0	0	0	0	0	0	0	0	0	0	0	0	0	0	0	0	0	0	0	0	0	0	0	0	0	0	0	0	0	0
0	0	0	0	0	0	0	0	0	0	0	0	0	0	0	0	0	0	0	0	0	0	0	0	0	0	0	0	0	0	0	0	0	0	0	0	0	0	0	0	0	0	0	0	0	0	0	0	0	0
0	0	0	0	0	0	0	0	0	0	0	0	0	0	0	0	0	0	0	0	0	0	0	0	0	0	0	0	0	0	0	0	0	0	0	0	0	0	0	0	0	0	0	0	0	0	0	0	0	0
0	0	0	0	0	0	0	0	0	0	0	0	0	0	0	0	0	0	0	0	0	0	0	0	0	0	0	0	0	0	0	0	0	0	0	0	0	0	0	0	0	0	0	0	0	0	0	0	0	0
0	0	0	0	0	0	0	0	0	0	0	0	0	0	0	0	0	0	0	0	0	0	0	0	0	0	0	0	0	0	0	0	0	0	0	0	0	0	0	0	0	0	0	0	0	0	0	0	0	0
0	0	0	0	0	0	0	0	0	0	0	0	0	0	0	0	0	0	0	0	0	0	0	0	0	0	0	0	0	0	0	0	0	0	0	0	0	0	0	0	0	0	0	0	0	0	0	0	0	0
0	0	0	0	0	0	0	0	0	0	0	0	0	0	0	0	0	0	0	0	0	0	0	0	0	0	0	0	0	0	0	0	0	0	0	0	0	0	0	0	0	0	0	0	0	0	0	0	0	0
0	0	0	0	0	0	0	0	0	0	0	0	0	0	0	0	0	0	0	0	0	0	0	0	0	0	0	0	0	0	0	0	0	0	0	0	0	0	0	0	0	0	0	0	0	0	0	0	0	0
0	0	0	0	0	0	0	0	0	0	0	0	0	0	0	0	0	0	0	0	0	0	0	0	0	0	0	0	0	0	0	0	0	0	0	0	0	0	0	0	0	0	0	0	0	0	0	0	0	0
0	0	0	0	0	0	0	0	0	0	0	0	0	0	0	0	0	0	0	0	0	0	0	0	0	0	0	0	0	0	0	0	0	0	0	0	0	0	0	0	0	0	0	0	0	0	0	0	0	0
0	0	0	0	0	0	0	0	0	0	0	0	0	0	0	0	0	0	0	0	0	0	0	0	0	0	0	0	0	0	0	0	0	0	0	0	0	0	0	0	0	0	0	0	0	0	0	0	0	0
0	0	0	0	0	0	0	0	0	0	0	0	0	0	0	0	0	0	0	0	0	0	0	0	0	0	0	0	0	0	0	0	0	0	0	0	0	0	0	0	0	0	0	0	0	0	0	0	0	0
0	0	0	0	0	0	0	0	0	0	0	0	0	0	0	0	0	0	0	0	0	0	0	0	0	0	0	0	0	0	0	0	0	0	0	0	0	0	0	0	0	0	0	0	0	0	0	0	0	0
0	0	0	0	0	0	0	0	0	0	0	0	0	0	0	0	0	0	0	0	0	0	0	0	0	0	0	0	0	0	0	0	0	0	0	0	0	0	0	0	0	0	0	0	0	0	0	0	0	0
0	0	0	0	0	0	0	0	0	0	0	0	0	0	0	0	0	0	0	0	0	0	0	0	0	0	0	0	0	0	0	0	0	0	0	0	0	0	0	0	0	0	0	0	0	0	0	0	0	0
0	0	0	0	0	0	0	0	0	0	0	0	0	0	0	0	0	0	0	0	0	0	0	0	0	0	0	0	0	0	0	0	0	0	0	0	0	0	0	0	0	0	0	0	0	0	0	0	0	0
0	0	0	0	0	0	0	0	0	0	0	0	0	0	0	0	0	0	0	0	0	0	0	0	0	0	0	0	0	0	0	0	0	0	0	0	0	0	0	0	0	0	0	0	0	0	0	0	0	0
0	0	0	0	0	0	0	0	0	0	0	0	0	0	0	0	0	0	0	0	0	0	0	0	0	0	0	0	0	0	0	0	0	0	0	0	0	0	0	0	0	0	0	0	0	0	0	0	0	0
0	0	0	0	0	0	0	0	0	0	0	0	0	0	0	0	0	0	0	0	0	0	0	0	0	0	0	0	0	0	0	0	0	0	0	0	0	0	0	0	0	0	0	0	0	0	0	0	0	0
0	0	0	0	0	0	0	0	0	0	0	0	0	0	0	0	0	0	0	0	0	0	0	0	0	0	0	0	0	0	0	0	0	0	0	0	0	0	0	0	0	0	0	0	0	0	0	0	0	0
0	0	0	0	0	0	0	0	0	0	0	0	0	0	0	0	0	0	0	0	0	0	0	0	0	0	0	0	0	0	0	0	0	0	0	0	0	0	0	0	0	0	0	0	0	0	0	0	0	0
0	0	0	0	0	0	0	0	0	0	0	0	0	0	0	0	0	0	0	0	0	0	0	0	0	0	0	0	0	0	0	0	0	0	0	0	0	0	0	0	0	0	0	0	0	0	0	0	0	0
0	0	0	0	0	0	0	0	0	0	0	0	0	0	0	0	0	0	0	0	0	0	0	0	0	0	0	0	0	0	0	0	0	0	0	0	0	0	0	0	0	0	0	0	0	0	0	0	0	0
0	0	0	0	0	0	0	0	0	0	0	0	0	0	0	0	0	0	0	0	0	0	0	0	0	0	0	0	0	0	0	0	0	0	0	0	0	0	0	0	0	0	0	0	0	0	0	0	0	0
0	0	0	0	0	0	0	0	0	0	0	0	0	0	0	0	0	0	0	0	0	0	0	0	0	0	0	0	0	0	0	0	0	0	0	0	0	0	0	0	0	0	0	0	0	0	0	0	0	0
0	0	0	0	0	0	0	0	0	0	0	0	0	0	0	0	0	0	0	0	0	0	0	0	0	0	0	0	0	0	0	0	0	0	0	0	0	0	0	0	0	0	0	0	0	0	0	0	0	0
0	0	0	0	0	0	0	0	0	0	0	0	0	0	0	0	0	0	0	0	0	0	0	0	0	0	0	0	0	0	0	0	0	0	0	0	0	0	0	0	0	0	0	0	0	0	0	0	0	0
0	0	0	0	0	0	0	0	0	0	0	0	0	0	0	0	0	0	0	0	0	0	0	0	0	0	0	0	0	0	0	0	0	0	0	0	0	0	0	0	0	0	0	0	0	0	0	0	0	0
0	0	0	0	0	0	0	0	0	0	0	0	0	0	0	0	0	0	0	0	0	0	0	0	0	0	0	0	0	0	0	0	0	0	0	0	0	0	0	0	0	0	0	0	0	0	0	0	0	0
0	0	0	0	0	0	0	0	0	0	0	0	0	0	0	0	0	0	0	0	0	0	0	0	0	0	0	0	0	0	0	0	0	0	0	0	0	0	0	0	0	0	0	0	0	0	0	0	0	0
0	0	0	0	0	0	0	0	0	0	0	0	0	0	0	0	0	0	0	0	0	0	0	0	0	0	0	0	0	0	0	0	0	0	0	0	0	0	0	0	0	0	0	0	0	0	0	0	0	0
0	0	0	0	0	0	0	0	0	0	0	0	0	0	0	0	0	0	0	0	0	0	0	0	0	0	0	0	0	0	0	0	0	0	0	0	0	0	0	0	0	0	0	0	0	0	0	0	0	0
0	0	0	0	0	0	0	0	0	0	0	0	0	0	0	0	0	0	0	0	0	0	0	0	0	0	0	0	0	0	0	0	0	0	0	0	0	0	0	0	0	0	0	0	0	0	0	0	0	0
0	0	0	0	0	0	0	0	0	0	0	0	0	0	0	0	0	0	0	0	0	0	0	0	0	0	0	0	0	0	0	0	0	0	0	0	0	0	0	0	0	0	0	0	0	0	0	0	0	0
0	0	0	0	0	0	0	0	0	0	0	0	0	0	0	0	0	0	0	0	0	0	0	0	0	0	0	0	0	0	0	0	0	0	0	0	0	0	0	0	0	0	0	0	0	0	0	0	0	0
0	0	0	0	0	0	0	0	0	0	0	0	0	0	0	0	0	0	0	0	0	0	0	0	0	0	0	0	0	0	0	0	0	0	0	0	0	0	0	0	0	0	0	0	0	0	0	0	0	0
0	0	0	0	0	0	0	0	0	0	0	0	0	0	0	0	0	0	0	0	0	0	0	0	0	0	0	0	0	0	0	0	0	0	0	0	0	0	0	0	0	0	0	0	0	0	0	0	0	0
0	0	0	0	0	0	0	0	0	0	0	0	0	0	0	0	0	0	0	0	0	0	0	0	0	0	0	0	0	0	0	0	0	0	0	0	0	0	0	0	0	0	0	0	0	0	0	0	0	0
0	0	0	0	0	0	0	0	0	0	0	0	0	0	0	0	0	0	0	0	0	0	0	0	0	0	0	0	0	0	0	0	0	0	0	0	0	0	0	0	0	0	0	0	0	0	0	0	0	0
0	0	0	0	0	0	0	0	0	0	0	0	0	0	0	0	0	0	0	0	0	0	0	0	0	0	0	0	0	0	0	0	0	0	0	0	0	0	0	0	0	0	0	0	0	0	0	0	0	0
0	0	0	0	0	0	0	0	0	0	0	0	0	0	0	0	0	0	0	0	0	0	0	0	0	0	0	0	0	0	0	0	0	0	0	0	0	0	0	0	0	0	0	0	0	0	0	0	0	0
0	0	0	0	0	0	0	0	0	0	0	0	0	0	0	0	0	0	0	0	0	0	0	0	0	0	0	0	0	0	0	0	0	0	0	0	0	0	0	0	0	0	0	0	0	0	0	0	0	0
0	0	0	0	0	0	0	0	0	0	0	0	0	0	0	0	0	0	0	0	0	0	0	0	0	0	0	0	0	0	0	0	0	0	0	0	0	0	0	0	0	0	0	0	0	0	0	0	0	0
0	0	0	0	0	0	0	0	0	0	0	0	0	0	0	0	0	0	0	0	0	0	0	0	0	0	0	0	0	0	0	0	0	0	0	0	0	0	0	0	0	0	0	0	0	0	0	0	0	0
0	0	0	0	0	0	0	0	0	0	0	0	0	0	0	0	0	0	0	0	0	0	0	0	0	0	0	0	0	0	0	0	0	0	0	0	0	0	0	0	0	0	0	0	0	0	0	0	0	0
0	0	0	0	0	0	0	0	0	0	0	0	0	0	0	0	0	0	0	0	0	0	0	0	0	0	0	0	0	0	0	0	0	0	0	0	0	0	0	0	0	0	0	0	0	0	0	0	0	0
0	0	0	0	0	0	0	0	0	0	0	0	0	0	0	0	0	0	0	0	0	0	0	0	0	0	0	0	0	0	0	0	0	0	0	0	0	0	0	0	0	0	0	0	0	0	0	0	0	0
0	0	0	0	0	0	0	0	0	0	0	0	0	0	0	0	0	0	0	0	0	0	0	0	0	0	0	0	0	0	0	0	0	0	0	0	0	0	0	0	0	0	0	0	0	0	0	0	0	0
0	0	0	0	0	0	0	0	0	0	0	0	0	0	0	0	0	0	0	0	0	0	0	0	0	0	0	0	0	0	0	0	0	0	0	0	0	0	0	0	0	0	0	0	0	0	0	0	0	0
0	0	0	0	0	0	0	0	0	0	0	0	0	0	0	0	0	0	0	0	0	0	0	0	0	0	0	0	0	0	0	0	0	0	0	0	0	0	0	0	0	0	0	0	0	0	0	0	0	0
0	0	0	0	0	0	0	0	0	0	0	0	0	0	0	0	0	0	0	0	0	0	0	0	0	0	0	0	0	0	0	0	0	0	0	0	0	0	0	0	0	0	0	0	0	0	0	0	0	0
0	0	0	0	0	0	0	0	0	0	0	0	0	0	0	0	0	0	0	0	0	0	0	0	0	0	0	0	0	0	0	0	0	0	0	0	0	0	0	0	0	0	0	0	0	0	0	0	0	0
0	0	0	0	0	0	0	0	0	0	0	0	0	0	0	0	0	0	0	0	0	0	0	0	0	0	0	0	0	0	0	0	0	0	0	0	0	0	0	0	0	0	0	0	0	0	0	0	0	0
0	0	0	0	0	0	0	0	0	0	0	0	0	0	0	0	0	0	0	0	0	0	0	0	0	0	0	0	0	0	0	0	0	0	0	0	0	0	0	0	0	0	0	0	0	0	0	0	0	0
0	0	0	0	0	0	0	0	0	0	0	0	0	0	0	0	0	0	0	0	0	0	0	0	0	0	0	0	0	0	0	0	0	0	0	0	0	0	0	0	0	0	0	0	0	0	0	0	0	0
0	0	0	0	0	0	0	0	0	0	0	0	0	0	0	0	0	0	0	0	0	0	0	0	0	0	0	0	0	0	0	0	0	0	0	0	0	0	0	0	0	0	0	0	0	0	0	0	0	0
0	0	0	0	0	0	0	0	0	0	0	0	0	0	0	0	0	0	0	0	0	0	0	0	0	0	0	0	0	0	0	0	0	0	0	0	0	0	0	0	0	0	0	0	0	0	0	0	0	0
0	0	0	0	0	0	0	0	0	0	0	0	0	0	0	0	0	0	0	0	0	0	0	0	0	0	0	0	0	0	0	0	0	0	0	0	0	0	0	0	0	0	0	0	0	0	0	0	0	0
0	0	0	0	0	0	0	0	0	0	0	0	0	0	0	0	0	0	0	0	0	0	0	0	0	0	0	0	0	0	0	0	0	0	0	0	0	0	0	0	0	0	0	0	0	0	0	0	0	0
0	0	0	0	0	0	0	0	0	0	0	0	0	0	0	0	0	0	0	0	0	0	0	0	0	0	0	0	0	0	0	0	0	0	0	0	0	0	0	0	0	0	0	0	0	0	0	0	0	0
0	0	0	0	0	0	0	0	0	0	0	0	0	0	0	0	0	0	0	0	0	0	0	0	0	0	0	0	0	0	0	0	0	0	0	0	0	0	0	0	0	0	0	0	0	0	0	0	0	0
0	0	0	0	0	0	0	0	0	0	0	0	0	0	0	0	0	0	0	0	0	0	0	0	0	0	0	0	0	0	0	0	0	0	0	0	0	0	0	0	0	0	0	0	0	0	0	0	0	0
0	0	0	0	0	0	0	0	0	0	0	0	0	0	0	0	0	0	0	0	0	0	0	0	0	0	0	0	0	0	0	0	0	0	0	0	0	0	0	0	0	0	0	0	0	0	0	0	0	0
0	0	0	0	0	0	0	0	0	0	0	0	0	0	0	0	0	0	0	0	0	0	0	0	0	0	0	0	0	0	0	0	0	0	0	0	0	0	0	0	0	0	0	0	0	0	0	0	0	0
0	0	0	0	0	0	0	0	0	0	0	0	0	0	0	0	0	0	0	0	0	0	0	0	0	0	0	0	0	0	0	0	0	0	0	0	0	0	0	0	0	0	0	0	0	0	0	0	0	0
0	0	0	0	0	0	0	0	0	0	0	0	0	0	0	0	0	0	0	0	0	0	0	0	0	0	0	0	0	0	0	0	0	0	0	0	0	0	0	0	0	0	0	0	0	0	0	0	0	0
0	0	0	0	0	0	0	0	0	0	0	0	0	0	0	0	0	0	0	0	0	0	0	0	0	0	0	0	0	0	0	0	0	0	0	0	0	0	0	0	0	0	0	0	0	0	0	0	0	0
0	0	0	0	0	0	0	0	0	0	0	0	0	0	0	0	0	0	0	0	0	0	0	0	0	0	0	0	0	0	0	0	0	0	0	0	0	0	0	0	0	0	0	0	0	0	0	0	0	0
0	0	0	0	0	0	0	0	0	0	0	0	0	0	0	0	0	0	0	0	0	0	0	0	0	0	0	0	0	0	0	0	0	0	0	0	0	0	0	0	0	0	0	0	0	0	0	0	0	0
0	0	0	0	0	0	0	0	0	0	0	0	0	0	0	0	0	0	0	0	0	0	0	0	0	0	0	0	0	0	0	0	0	0	0	0	0	0	0	0	0	0	0	0	0	0	0	0	0	0
0	0	0	0	0	0	0	0	0	0	0	0	0	0	0	0	0	0	0	0	0	0	0	0	0	0	0	0	0	0	0	0	0	0	0	0	0	0	0	0	0	0	0	0	0	0	0	0	0	0
0	0	0	0	0	0	0	0	0	0	0	0	0	0	0	0	0	0	0	0	0	0	0	0	0	0	0	0	0	0	0	0	0	0	0	0	0	0	0	0	0	0	0	0	0	0	0	0	0	0
0	0	0	0	0	0	0	0	0	0	0	0	0	0	0	0	0	0	0	0	0	0	0	0	0	0	0	0	0	0	0	0	0	0	0	0	0	0	0	0	0	0	0	0	0	0	0	0	0	0
0	0	0	0	0	0	0	0	0	0	0	0	0	0	0	0	0	0	0	0	0	0	0	0	0	0	0	0	0	0	0	0	0	0	0	0	0	0	0	0	0	0	0	0	0	0	0	0	0	0
0	0	0	0	0	0	0	0	0	0	0	0	0	0	0	0	0	0	0	0	0	0	0	0	0	0	0	0	0	0	0	0	0	0	0	0	0	0	0	0	0	0	0	0	0	0	0	0	0	0
0	0	0	0	0	0	0	0	0	0	0	0	0	0	0	0	0	0	0	0	0	0	0	0	0	0	0	0	0	0	0	0	0	0	0	0	0	0	0	0	0	0	0	0	0	0	0	0	0	0
0	0	0	0	0	0	0	0	0	0	0	0	0	0	0	0	0	0	0	0	0	0	0	0	0	0	0	0	0	0	0	0	0	0	0	0	0	0	0	0	0	0	0	0	0	0	0	0	0	0
0	0	0	0	0	0	0	0	0	0	0	0	0	0	0	0	0	0	0	0	0	0	0	0	0	0	0	0	0	0	0	0	0	0	0	0	0	0	0	0	0	0	0	0	0	0	0	0	0	0
0	0	0	0	0	0	0	0	0	0	0	0	0	0	0	0	0	0	0	0	0	0	0	0	0	0	0	0	0	0	0	0	0	0	0	0	0	0	0	0	0	0	0	0	0	0	0	0	0	0
0	0	0	0	0	0	0	0	0	0	0	0	0	0	0	0	0	0	0	0	0	0	0	0	0	0	0	0	0	0	0	0	0	0	0	0	0	0	0	0	0	0	0	0	0	0	0	0	0	0
0	0	0	0	0	0	0	0	0	0	0	0	0	0	0	0	0	0	0	0	0	0	0	0	0	0	0	0	0	0	0	0	0	0	0	0	0	0	0	0	0	0	0	0	0	0	0	0	0	0
0	0	0	0	0	0	0	0	0	0	0	0	0	0	0	0	0	0	0	0	0	0	0	0	0	0	0	0	0	0	0	0	0	0	0	0	0	0	0	0	0	0	0	0	0	0	0	0	0	0
0	0	0	0	0	0	0	0	0	0	0	0	0	0	0	0	0	0	0	0	0	0	0	0	0	0	0	0	0	0	0	0	0	0	0	0	0	0	0	0	0	0	0	0	0	0	0	0	0	0
0	0	0	0	0	0	0	0	0	0	0	0	0	0	0	0	0	0	0	0	0	0	0	0	0	0	0	0	0	0	0	0	0	0	0	0	0	0	0	0	0	0	0	0	0	0	0	0	0	0
0	0	0	0	0	0	0	0	0	0	0	0	0	0	0	0	0	0	0	0	0	0	0	0	0	0	0	0	0	0	0	0	0	0	0	0	0	0	0	0	0	0	0	0	0	0	0	0	0	0
0	0	0	0	0	0	0	0	0	0	0	0	0	0	0	0	0	0	0	0	0	0	0	0	0	0	0	0	0	0	0	0	0	0	0	0	0	0	0	0	0	0	0	0	0	0	0	0	0	0
0	0	0	0	0	0	0	0	0	0	0	0	0	0	0	0	0	0	0	0	0	0	0	0	0	0	0	0	0	0	0	0	0	0	0	0	0	0	0	0	0	0	0	0	0	0	0	0	0	0
0	0	0	0	0	0	0	0	0	0	0	0	0	0	0	0	0	0	0	0	0	0	0	0	0	0	0	0	0	0	0	0	0	0	0	0	0	0	0	0	0	0	0	0	0	0	0	0	0	0
0	0	0	0	0	0	0	0	0	0	0	0	0	0	0	0	0	0	0	0	0	0	0	0	0	0	0	0	0	0	0	0	0	0	0	0	0	0	0	0	0	0	0	0	0	0	0	0	0	0
0	0	0	0	0	0	0	0	0	0	0	0	0	0	0	0	0	0	0	0	0	0	0	0	0	0	0	0	0	0	0	0	0	0	0	0	0	0	0	0	0	0	0	0	0	0	0	0	0	0
0	0	0	0	0	0	0	0	0	0	0	0	0	0	0	0	0	0	0	0	0	0	0	0	0	0	0	0	0	0	0	0	0	0	0	0	0	0	0	0	0	0	0	0	0	0	0	0	0	0
0	0	0	0	0	0	0	0	0	0	0	0	0	0	0	0	0	0	0	0	0	0	0	0	0	0	0	0	0	0	0	0	0	0	0	0	0	0	0	0	0	0	0	0	0	0	0	0	0	0
0	0	0	0	0	0	0	0	0	0	0	0	0	0	0	0	0	0	0	0	0	0	0	0	0	0	0	0	0	0	0	0	0	0	0	0	0	0	0	0	0	0	0	0	0	0	0	0	0	0
0	0	0	0	0	0	0	0	0	0	0	0	0	0	0	0	0	0	0	0	0	0	0	0	0	0	0	0	0	0	0	0	0	0	0	0	0	0	0	0	0	0	0	0	0	0	0	0	0	0
0	0	0	0	0	0	0	0	0	0	0	0	0	0	0	0	0	0	0	0	0	0	0	0	0	0	0	0	0	0	0	0	0	0	0	0	0	0	0	0	0	0	0	0	0	0	0	0	0	0
0	0	0	0	0	0	0	0	0	0	0	0	0	0	0	0	0	0	0	0	0	0	0	0	0	0	0	0	0	0	0	0	0	0	0	0	0	0	0	0	0	0	0	0	0	0	0	0	0	0
0	0	0	0	0	0	0	0	0	0	0	0	0	0	0	0	0	0	0	0	0	0	0	0	0	0	0	0	0	0	0	0	0	0	0	0	0	0	0	0	0	0	0	0	0	0	0	0	0	0
0	0	0	0	0	0	0	0	0	0	0	0	0	0	0	0	0	0	0	0	0	0	0	0	0	0	0	0	0	0	0	0	0	0	0	0	0	0	0	0	0	0	0	0	0	0	0	0	0	0
0	0	0	0	0	0	0	0	0	0	0	0	0	0	0	0	0	0	0	0	0	0	0	0	0	0	0	0	0	0	0	0	0	0	0	0	0	0	0	0	0	0	0	0	0	0	0	0	0	0
0	0	0	0	0	0	0	0	0	0	0	0	0	0	0	0	0	0	0	0	0	0	0	0	0	0	0	0	0	0	0	0	0	0	0	0	0	0	0	0	0	0	0	0	0	0	0	0	0	0
0	0	0	0	0	0	0	0	0	0	0	0	0	0	0	0	0	0	0	0	0	0	0	0	0	0	0	0	0	0	0	0	0	0	0	0	0	0	0	0	0	0	0	0	0	0	0	0	0	0
0	0	0	0	0	0	0	0	0	0	0	0	0	0	0	0	0	0	0	0	0	0	0	0	0	0	0	0	0	0	0	0	0	0	0	0	0	0	0	0	0	0	0	0	0	0	0	0	0	0
0	0	0	0	0	0	0	0	0	0	0	0	0	0	0	0	0	0	0	0	0	0	0	0	0	0	0	0	0	0	0	0	0	0	0	0	0	0	0	0	0	0	0	0	0	0	0	0	0	0
0	0	0	0	0	0	0	0	0	0	0	0	0	0	0	0	0	0	0	0	0	0	0	0	0	0	0	0	0	0	0	0	0	0	0	0	0	0	0	0	0	0	0	0	0	0	0	0	0	0
0	0	0	0	0	0	0	0	0	0	0	0	0	0	0	0	0	0	0	0	0	0	0	0	0	0	0	0	0	0	0	0	0	0	0	0	0	0	0	0	0	0	0	0	0	0	0	0	0	0
0	0	0	0	0	0	0	0	0	0	0	0	0	0	0	0	0	0	0	0	0	0	0	0	0	0	0	0	0	0	0	0	0	0	0	0	0	0	0	0	0	0	0	0	0	0	0	0	0	0
0	0	0	0	0	0	0	0	0	0	0	0	0	0	0	0	0	0	0	0	0	0	0	0	0	0	0	0	0	0	0	0	0	0	0	0	0	0	0	0	0	0	0	0	0	0	0	0	0	0
0	0	0	0	0	0	0	0	0	0	0	0	0	0	0	0	0	0	0	0	0	0	0	0	0	0	0	0	0	0	0	0	0	0	0	0	0	0	0	0	0	0	0	0	0	0	0	0	0	0
0	0	0	0	0	0	0	0	0	0	0	0	0	0	0	0	0	0	0	0	0	0	0	0	0	0	0	0	0	0	0	0	0	0	0	0	0	0	0	0	0	0	0	0	0	0	0	0	0	0
0	0	0	0	0	0	0	0	0	0	0	0	0	0	0	0	0	0	0	0	0	0	0	0	0	0	0	0	0	0	0	0	0	0	0	0	0	0	0	0	0	0	0	0	0	0	0	0	0	0
0	0	0	0	0	0	0	0	0	0	0	0	0	0	0	0	0	0	0	0	0	0	0	0	0	0	0	0	0	0	0	0	0	0	0	0	0	0	0	0	0	0	0	0	0	0	0	0	0	0
0	0	0	0	0	0	0	0	0	0	0	0	0	0	0	0	0	0	0	0	0	0	0	0	0	0	0	0	0	0	0	0	0	0	0	0	0	0	0	0	0	0	0	0	0	0	0	0	0	0
0	0	0	0	0	0	0	0	0	0	0	0	0	0	0	0	0	0	0	0	0	0	0	0	0	0	0	0	0	0	0	0	0	0	0	0	0	0	0	0	0	0	0	0	0	0	0	0	0	0
0	0	0	0	0	0	0	0	0	0	0	0	0	0	0	0	0	0	0	0	0	0	0	0	0	0	0	0	0	0	0	0	0	0	0	0	0	0	0	0	0	0	0	0	0	0	0	0	0	0
0	0	0	0	0	0	0	0	0	0	0	0	0	0	0	0	0	0	0	0	0	0	0	0	0	0	0	0	0	0	0	0	0	0	0	0	0	0	0	0	0	0	0	0	0	0	0	0	0	0
0	0	0	0	0	0	0	0	0	0	0	0	0	0	0	0	0	0	0	0	0	0	0	0	0	0	0	0	0	0	0	0	0	0	0	0	0	0	0	0	0	0	0	0	0	0	0	0	0	0
0	0	0	0	0	0	0	0	0	0	0	0	0	0	0	0	0	0	0	0	0	0	0	0	0	0	0	0	0	0	0	0	0	0	0	0	0	0	0	0	0	0	0	0	0	0	0	0	0	0
0	0	0	0	0	0	0	0	0	0	0	0	0	0	0	0	0	0	0	0	0	0	0	0	0	0	0	0	0	0	0	0	0	0	0	0	0	0	0	0	0	0	0	0	0	0	0	0	0	0
0	0	0	0	0	0	0	0	0	0	0	0	0	0	0	0	0	0	0	0	0	0	0	0	0	0	0	0	0	0	0	0	0	0	0	0	0	0	0	0	0	0	0	0	0	0	0	0	0	0
0	0	0	0	0	0	0	0	0	0	0	0	0	0	0	0	0	0	0	0	0	0	0	0	0	0	0	0	0	0	0	0	0	0	0	0	0	0	0	0	0	0	0	0	0	0	0	0	0	0
0	0	0	0	0	0	0	0	0	0	0	0	0	0	0	0	0	0	0	0	0	0	0	0	0	0	0	0	0	0	0	0	0	0	0	0	0	0	0	0	0	0	0	0	0	0	0	0	0	0
0	0	0	0	0	0	0	0	0	0	0	0	0	0	0	0	0	0	0	0	0	0	0	0	0	0	0	0	0	0	0	0	0	0	0	0	0	0	0	0	0	0	0	0	0	0	0	0	0	0
0	0	0	0	0	0	0	0	0	0	0	0	0	0	0	0	0	0	0	0	0	0	0	0	0	0	0	0	0	0	0	0	0	0	0	0	0	0	0	0	0	0	0	0	0	0	0	0	0	0
0	0	0	0	0	0	0	0	0	0	0	0	0	0	0	0	0	0	0	0	0	0	0	0	0	0	0	0	0	0	0	0	0	0	0	0	0	0	0	0	0	0	0	0	0	0	0	0	0	0
0	0	0	0	0	0	0	0	0	0	0	0	0	0	0	0	0	0	0	0	0	0	0	0	0	0	0	0	0	0	0	0	0	0	0	0	0	0	0	0	0	0	0	0	0	0	0	0	0	0
0	0	0	0	0	0	0	0	0	0	0	0	0	0	0	0	0	0	0	0	0	0	0	0	0	0	0	0	0	0	0	0	0	0	0	0	0	0	0	0	0	0	0	0	0	0	0	0	0	0
0	0	0	0	0	0	0	0	0	0	0	0	0	0	0	0	0	0	0	0	0	0	0	0	0	0	0	0	0	0	0	0	0	0	0	0	0	0	0	0	0	0	0	0	0	0	0	0	0	0
0	0	0	0	0	0	0	0	0	0	0	0	0	0	0	0	0	0	0	0	0	0	0	0	0	0	0	0	0	0	0	0	0	0	0	0	0	0	0	0	0	0	0	0	0	0	0	0	0	0
0	0	0	0	0	0	0	0	0	0	0	0	0	0	0	0	0	0	0	0	0	0	0	0	0	0	0	0	0	0	0	0	0	0	0	0	0	0	0	0	0	0	0	0	0	0	0	0	0	0
0	0	0	0	0	0	0	0	0	0	0	0	0	0	0	0	0	0	0	0	0	0	0	0	0	0	0	0	0	0	0	0	0	0	0	0	0	0	0	0	0	0	0	0	0	0	0	0	0	0
0	0	0	0	0	0	0	0	0	0	0	0	0	0	0	0	0	0	0	0	0	0	0	0	0	0	0	0	0	0	0	0	0	0	0	0	0	0	0	0	0	0	0	0	0	0	0	0	0	0
0	0	0	0	0	0	0	0	0	0	0	0	0	0	0	0	0	0	0	0	0	0	0	0	0	0	0	0	0	0	0	0	0	0	0	0	0	0	0	0	0	0	0	0	0	0	0	0	0	0
0	0	0	0	0	0	0	0	0	0	0	0	0	0	0	0	0	0	0	0	0	0	0	0	0	0	0	0	0	0	0	0	0	0	0	0	0	0	0	0	0	0	0	0	0	0	0	0	0	0
0	0	0	0	0	0	0	0	0	0	0	0	0	0	0	0	0	0	0	0	0	0	0	0	0	0	0	0	0	0	0	0	0	0	0	0	0	0	0	0	0	0	0	0	0	0	0	0	0	0
0	0	0	0	0	0	0	0	0	0	0	0	0	0	0	0	0	0	0	0	0	0	0	0	0	0	0	0	0	0	0	0	0	0	0	0	0	0	0	0	0	0	0	0	0	0	0	0	0	0
0	0	0	0	0	0	0	0	0	0	0	0	0	0	0	0	0	0	0	0	0	0	0	0	0	0	0	0	0	0	0	0	0	0	0	0	0	0	0	0	0	0	0	0	0	0	0	0	0	0
0	0	0	0	0	0	0	0	0	0	0	0	0	0	0	0	0	0	0	0	0	0	0	0	0	0	0	0	0	0	0	0	0	0	0	0	0	0	0	0	0	0	0	0	0	0	0	0	0	0
0	0	0	0	0	0	0	0	0	0	0	0	0	0	0	0	0	0	0	0	0	0	0	0	0	0	0	0	0	0	0	0	0	0	0	0	0	0	0	0	0	0	0	0	0	0	0	0	0	0
0	0	0	0	0	0	0	0	0	0	0	0	0	0	0	0	0	0	0	0	0	0	0	0	0	0	0	0	0	0	0	0	0	0	0	0	0	0	0	0	0	0	0	0	0	0	0	0	0	0
0	0	0	0	0	0	0	0	0	0	0	0	0	0	0	0	0	0	0	0	0	0	0	0	0	0	0	0	0	0	0	0	0	0	0	0	0	0	0	0	0	0	0	0	0	0	0	0	0	0
0	0	0	0	0	0	0	0	0	0	0	0	0	0	0	0	0	0	0	0	0	0	0	0	0	0	0	0	0	0	0	0	0	0	0	0	0	0	0	0	0	0	0	0	0	0	0	0	0	0
0	0	0	0	0	0	0	0	0	0	0	0	0	0	0	0	0	0	0	0	0	0	0	0	0	0	0	0	0	0	0	0	0	0	0	0	0	0	0	0	0	0	0	0	0	0	0	0	0	0
0	0	0	0	0	0	0	0	0	0	0	0	0	0	0	0	0	0	0	0	0	0	0	0	0	0	0	0	0	0	0	0	0	0	0	0	0	0	0	0	0	0	0	0	0	0	0	0	0	0
0	0	0	0	0	0	0	0	0	0	0	0	0	0	0	0	0	0	0	0	0	0	0	0	0	0	0	0	0	0	0	0	0	0	0	0	0	0	0	0	0	0	0	0	0	0	0	0	0	0
0	0	0	0	0	0	0	0	0	0	0	0	0	0	0	0	0	0	0	0	0	0	0	0	0	0	0	0	0	0	0	0	0	0	0	0	0	0	0	0	0	0	0	0	0	0	0	0	0	0
0	0	0	0	0	0	0	0	0	0	0	0	0	0	0	0	0	0	0	0	0	0	0	0	0	0	0	0	0	0	0	0	0	0	0	0	0	0	0	0	0	0	0	0	0	0	0	0	0	0
0	0	0	0	0	0	0	0	0	0	0	0	0	0	0	0	0	0	0	0	0	0	0	0	0	0	0	0	0	0	0	0	0	0	0	0	0	0	0	0	0	0	0	0	0	0	0	0	0	0
0	0	0	0	0	0	0	0	0	0	0	0	0	0	0	0	0	0	0	0	0	0	0	0	0	0	0	0	0	0	0	0	0	0	0	0	0	0	0	0	0	0	0	0	0	0	0	0	0	0
0	0	0	0	0	0	0	0	0	0	0	0	0	0	0	0	0	0	0	0	0	0	0	0	0	0	0	0	0	0	0	0	0	0	0	0	0	0	0	0	0	0	0	0	0	0	0	0	0	0
0	0	0	0	0	0	0	0	0	0	0	0	0	0	0	0	0	0	0	0	0	0	0	0	0	0	0	0	0	0	0	0	0	0	0	0	0	0	0	0	0	0	0	0	0	0	0	0	0	0
0	0	0	0	0	0	0	0	0	0	0	0	0	0	0	0	0	0	0	0	0	0	0	0	0	0	0	0	0	0	0	0	0	0	0	0	0	0	0	0	0	0	0	0	0	0	0	0	0	0
0	0	0	0	0	0	0	0	0	0	0	0	0	0	0	0	0	0	0	0	0	0	0	0	0	0	0	0	0	0	0	0	0	0	0	0	0	0	0	0	0	0	0	0	0	0	0	0	0	0
0	0	0	0	0	0	0	0	0	0	0	0	0	0	0	0	0	0	0	0	0	0	0	0	0	0	0	0	0	0	0	0	0	0	0	0	0	0	0	0	0	0	0	0	0	0	0	0	0	0
0	0	0	0	0	0	0	0	0	0	0	0	0	0	0	0	0	0	0	0	0	0	0	0	0	0	0	0	0	0	0	0	0	0	0	0	0	0	0	0	0	0	0	0	0	0	0	0	0	0
0	0	0	0	0	0	0	0	0	0	0	0	0	0	0	0	0	0	0	0	0	0	0	0	0	0	0	0	0	0	0	0	0	0	0	0	0	0	0	0	0	0	0	0	0	0	0	0	0	0
0	0	0	0	0	0	0	0	0	0	0	0	0	0	0	0	0	0	0	0	0	0	0	0	0	0	0	0	0	0	0	0	0	0	0	0	0	0	0	0	0	0	0	0	0	0	0	0	0	0
0	0	0	0	0	0	0	0	0	0	0	0	0	0	0	0	0	0	0	0	0	0	0	0	0	0	0	0	0	0	0	0	0	0	0	0	0	0	0	0	0	0	0	0	0	0	0	0	0	0
0	0	0	0	0	0	0	0	0	0	0	0	0	0	0	0	0	0	0	0	0	0	0	0	0	0	0	0	0	0	0	0	0	0	0	0	0	0	0	0	0	0	0	0	0	0	0	0	0	0
0	0	0	0	0	0	0	0	0	0	0	0	0	0	0	0	0	0	0	0	0	0	0	0	0	0	0	0	0	0	0	0	0	0	0	0	0	0	0	0	0	0	0	0	0	0	0	0	0	0
0	0	0	0	0	0	0	0	0	0	0	0	0	0	0	0	0	0	0	0	0	0	0	0	0	0	0	0	0	0	0	0	0	0	0	0	0	0	0	0	0	0	0	0	0	0	0	0	0	0
0	0	0	0	0	0	0	0	0	0	0	0	0	0	0	0	0	0	0	0	0	0	0	0	0	0	0	0	0	0	0	0	0	0	0	0	0	0	0	0	0	0	0	0	0	0	0	0	0	0
0	0	0	0	0	0	0	0	0	0	0	0	0	0	0	0	0	0	0	0	0	0	0	0	0	0	0	0	0	0	0	0	0	0	0	0	0	0	0	0	0	0	0	0	0	0	0	0	0	0
0	0	0	0	0	0	0	0	0	0	0	0	0	0	0	0	0	0	0	0	0	0	0	0	0	0	0	0	0	0	0	0	0	0	0	0	0	0	0	0	0	0	0	0	0	0	0	0	0	0
0	0	0	0	0	0	0	0	0	0	0	0	0	0	0	0	0	0	0	0	0	0	0	0	0	0	0	0	0	0	0	0	0	0	0	0	0	0	0	0	0	0	0	0	0	0	0	0	0	0
0	0	0	0	0	0	0	0	0	0	0	0	0	0	0	0	0	0	0	0	0	0	0	0	0	0	0	0	0	0	0	0	0	0	0	0	0	0	0	0	0	0	0	0	0	0	0	0	0	0
0	0	0	0	0	0	0	0	0	0	0	0	0	0	0	0	0	0	0	0	0	0	0	0	0	0	0	0	0	0	0	0	0	0	0	0	0	0	0	0	0	0	0	0	0	0	0	0	0	0
0	0	0	0	0	0	0	0	0	0	0	0	0	0	0	0	0	0	0	0	0	0	0	0	0	0	0	0	0	0	0	0	0	0	0	0	0	0	0	0	0	0	0	0	0	0	0	0	0	0
0	0	0	0	0	0	0	0	0	0	0	0	0	0	0	0	0	0	0	0	0	0	0	0	0	0	0	0	0	0	0	0	0	0	0	0	0	0	0	0	0	0	0	0	0	0	0	0	0	0
0	0	0	0	0	0	0	0	0	0	0	0	0	0	0	0	0	0	0	0	0	0	0	0	0	0	0	0	0	0	0	0	0	0	0	0	0	0	0	0	0	0	0	0	0	0	0	0	0	0
0	0	0	0	0	0	0	0	0	0	0	0	0	0	0	0	0	0	0	0	0	0	0	0	0	0	0	0	0	0	0	0	0	0	0	0	0	0	0	0	0	0	0	0	0	0	0	0	0	0
0	0	0	0	0	0	0	0	0	0	0	0	0	0	0	0	0	0	0	0	0	0	0	0	0	0	0	0	0	0	0	0	0	0	0	0	0	0	0	0	0	0	0	0	0	0	0	0	0	0
0	0	0	0	0	0	0	0	0	0	0	0	0	0	0	0	0	0	0	0	0	0	0	0	0	0	0	0	0	0	0	0	0	0	0	0	0	0	0	0	0	0	0	0	0	0	0	0	0	0
0	0	0	0	0	0	0	0	0	0	0	0	0	0	0	0	0	0	0	0	0	0	0	0	0	0	0	0	0	0	0	0	0	0	0	0	0	0	0	0	0	0	0	0	0	0	0	0	0	0
0	0	0	0	0	0	0	0	0	0	0	0	0	0	0	0	0	0	0	0	0	0	0	0	0	0	0	0	0	0	0	0	0	0	0	0	0	0	0	0	0	0	0	0	0	0	0	0	0	0
0	0	0	0	0	0	0	0	0	0	0	0	0	0	0	0	0	0	0	0	0	0	0	0	0	0	0	0	0	0	0	0	0	0	0	0	0	0	0	0	0	0	0	0	0	0	0	0	0	0
0	0	0	0	0	0	0	0	0	0	0	0	0	0	0	0	0	0	0	0	0	0	0	0	0	0	0	0	0	0	0	0	0	0	0	0	0	0	0	0	0	0	0	0	0	0	0	0	0	0
0	0	0	0	0	0	0	0	0	0	0	0	0	0	0	0	0	0	0	0	0	0	0	0	0	0	0	0	0	0	0	0	0	0	0	0	0	0	0	0	0	0	0	0	0	0	0	0	0	0
0	0	0	0	0	0	0	0	0	0	0	0	0	0	0	0	0	0	0	0	0	0	0	0	0	0	0	0	0	0	0	0	0	0	0	0	0	0	0	0	0	0	0	0	0	0	0	0	0	0
0	0	0	0	0	0	0	0	0	0	0	0	0	0	0	0	0	0	0	0	0	0	0	0	0	0	0	0	0	0	0	0	0	0	0	0	0	0	0	0	0	0	0	0	0	0	0	0	0	0
0	0	0	0	0	0	0	0	0	0	0	0	0	0	0	0	0	0	0	0	0	0	0	0	0	0	0	0	0	0	0	0	0	0	0	0	0	0	0	0	0	0	0	0	0	0	0	0	0	0
0	0	0	0	0	0	0	0	0	0	0	0	0	0	0	0	0	0	0	0	0	0	0	0	0	0	0	0	0	0	0	0	0	0	0	0	0	0	0	0	0	0	0	0	0	0	0	0	0	0
0	0	0	0	0	0	0	0	0	0	0	0	0	0	0	0	0	0	0	0	0	0	0	0	0	0	0	0	0	0	0	0	0	0	0	0	0	0	0	0	0	0	0	0	0	0	0	0	0	0
0	0	0	0	0	0	0	0	0	0	0	0	0	0	0	0	0	0	0	0	0	0	0	0	0	0	0	0	0	0	0	0	0	0	0	0	0	0	0	0	0	0	0	0	0	0	0	0	0	0
0	0	0	0	0	0	0	0	0	0	0	0	0	0	0	0	0	0	0	0	0	0	0	0	0	0	0	0	0	0	0	0	0	0	0	0	0	0	0	0	0	0	0	0	0	0	0	0	0	0
0	0	0	0	0	0	0	0	0	0	0	0	0	0	0	0	0	0	0	0	0	0	0	0	0	0	0	0	0	0	0	0	0	0	0	0	0	0	0	0	0	0	0	0	0	0	0	0	0	0
0	0	0	0	0	0	0	0	0	0	0	0	0	0	0	0	0	0	0	0	0	0	0	0	0	0	0	0	0	0	0	0	0	0	0	0	0	0	0	0	0	0	0	0	0	0	0	0	0	0
0	0	0	0	0	0	0	0	0	0	0	0	0	0	0	0	0	0	0	0	0	0	0	0	0	0	0	0	0	0	0	0	0	0	0	0	0	0	0	0	0	0	0	0	0	0	0	0	0	0
0	0	0	0	0	0	0	0	0	0	0	0	0	0	0	0	0	0	0	0	0	0	0	0	0	0	0	0	0	0	0	0	0	0	0	0	0	0	0	0	0	0	0	0	0	0	0	0	0	0
0	0	0	0	0	0	0	0	0	0	0	0	0	0	0	0	0	0	0	0	0	0	0	0	0	0	0	0	0	0	0	0	0	0	0	0	0	0	0	0	0	0	0	0	0	0	0	0	0	0
0	0	0	0	0	0	0	0	0	0	0	0	0	0	0	0	0	0	0	0	0	0	0	0	0	0	0	0	0	0	0	0	0	0	0	0	0	0	0	0	0	0	0	0	0	0	0	0	0	0
0	0	0	0	0	0	0	0	0	0	0	0	0	0	0	0	0	0	0	0	0	0	0	0	0	0	0	0	0	0	0	0	0	0	0	0	0	0	0	0	0	0	0	0	0	0	0	0	0	0
0	0	0	0	0	0	0	0	0	0	0	0	0	0	0	0	0	0	0	0	0	0	0	0	0	0	0	0	0	0	0	0	0	0	0	0	0	0	0	0	0	0	0	0	0	0	0	0	0	0
0	0	0	0	0	0	0	0	0	0	0	0	0	0	0	0	0	0	0	0	0	0	0	0	0	0	0	0	0	0	0	0	0	0	0	0	0	0	0	0	0	0	0	0	0	0	0	0	0	0
0	0	0	0	0	0	0	0	0	0	0	0	0	0	0	0	0	0	0	0	0	0	0	0	0	0	0	0	0	0	0	0	0	0	0	0	0	0	0	0	0	0	0	0	0	0	0	0	0	0
0	0	0	0	0	0	0	0	0	0	0	0	0	0	0	0	0	0	0	0	0	0	0	0	0	0	0	0	0	0	0	0	0	0	0	0	0	0	0	0	0	0	0	0	0	0	0	0	0	0
0	0	0	0	0	0	0	0	0	0	0	0	0	0	0	0	0	0	0	0	0	0	0	0	0	0	0	0	0	0	0	0	0	0	0	0	0	0	0	0	0	0	0	0	0	0	0	0	0	0
0	0	0	0	0	0	0	0	0	0	0	0	0	0	0	0	0	0	0	0	0	0	0	0	0	0	0	0	0	0	0	0	0	0	0	0	0	0	0	0	0	0	0	0	0	0	0	0	0	0
0	0	0	0	0	0	0	0	0	0	0	0	0	0	0	0	0	0	0	0	0	0	0	0	0	0	0	0	0	0	0	0	0	0	0	0	0	0	0	0	0	0	0	0	0	0	0	0	0	0
0	0	0	0	0	0	0	0	0	0	0	0	0	0	0	0	0	0	0	0	0	0	0	0	0	0	0	0	0	0	0	0	0	0	0	0	0	0	0	0	0	0	0	0	0	0	0	0	0	0
0	0	0	0	0	0	0	0	0	0	0	0	0	0	0	0	0	0	0	0	0	0	0	0	0	0	0	0	0	0	0	0	0	0	0	0	0	0	0	0	0	0	0	0	0	0	0	0	0	0
0	0	0	0	0	0	0	0	0	0	0	0	0	0	0	0	0	0	0	0	0	0	0	0	0	0	0	0	0	0	0	0	0	0	0	0	0	0	0	0	0	0	0	0	0	0	0	0	0	0
0	0	0	0	0	0	0	0	0	0	0	0	0	0	0	0	0	0	0	0	0	0	0	0	0	0	0	0	0	0	0	0	0	0	0	0	0	0	0	0	0	0	0	0	0	0	0	0	0	0
0	0	0	0	0	0	0	0	0	0	0	0	0	0	0	0	0	0	0	0	0	0	0	0	0	0	0	0	0	0	0	0	0	0	0	0	0	0	0	0	0	0	0	0	0	0	0	0	0	0
0	0	0	0	0	0	0	0	0	0	0	0	0	0	0	0	0	0	0	0	0	0	0	0	0	0	0	0	0	0	0	0	0	0	0	0	0	0	0	0	0	0	0	0	0	0	0	0	0	0
0	0	0	0	0	0	0	0	0	0	0	0	0	0	0	0	0	0	0	0	0	0	0	0	0	0	0	0	0	0	0	0	0	0	0	0	0	0	0	0	0	0	0	0	0	0	0	0	0	0
0	0	0	0	0	0	0	0	0	0	0	0	0	0	0	0	0	0	0	0	0	0	0	0	0	0	0	0	0	0	0	0	0	0	0	0	0	0	0	0	0	0	0	0	0	0	0	0	0	0
0	0	0	0	0	0	0	0	0	0	0	0	0	0	0	0	0	0	0	0	0	0	0	0	0	0	0	0	0	0	0	0	0	0	0	0	0	0	0	0	0	0	0	0	0	0	0	0	0	0
0	0	0	0	0	0	0	0	0	0	0	0	0	0	0	0	0	0	0	0	0	0	0	0	0	0	0	0	0	0	0	0	0	0	0	0	0	0	0	0	0	0	0	0	0	0	0	0	0	0
0	0	0	0	0	0	0	0	0	0	0	0	0	0	0	0	0	0	0	0	0	0	0	0	0	0	0	0	0	0	112	0	0	0	0	0	0	0	0	0	0	0	0	0	0	0	0	0	0	0
0	0	0	0	0	0	0	0	0	0	0	0	0	0	0	0	0	0	0	0	0	0	0	0	0	0	0	0	0	0	168	0	0	0	0	0	0	0	0	0	0	0	0	0	0	0	0	0	0	0
0	0	0	0	0	0	0	0	0	0	0	0	0	0	0	0	0	0	0	0	0	0	0	0	0	0	0	0	0	0	112	0	0	0	0	0	0	0	0	0	0	0	0	0	0	0	0	0	0	0
0	0	0	0	0	0	0	0	0	0	0	0	0	0	0	0	0	0	0	0	0	0	0	0	0	0	0	0	0	0	112	0	0	0	0	0	0	0	0	0	0	0	0	0	0	0	0	0	0	0
0	0	0	0	0	0	0	0	0	0	0	0	0	0	0	0	0	0	0	0	0	0	0	0	0	0	0	0	0	0	112	0	0	0	0	0	0	0	0	0	0	0	0	0	0	0	0	0	0	0
0	0	0	0	0	0	0	0	0	0	0	0	0	0	0	0	0	0	0	0	0	0	0	0	0	0	0	0	0	0	56	0	0	0	0	0	0	0	0	0	0	0	0	0	0	0	0	0	0	0
0	0	0	0	0	0	0	0	0	0	0	0	0	0	0	0	0	0	0	0	0	0	0	0	0	0	0	0	0	0	224	0	0	0	0	0	0	0	0	0	0	0	0	0	0	0	0	0	0	0
0	0	0	0	0	0	0	0	0	0	0	0	0	0	0	0	0	0	0	0	0	0	0	0	0	0	0	0	0	0	112	0	0	0	0	0	0	0	0	0	0	0	0	0	0	0	0	0	0	0
0	0	0	0	0	0	0	0	0	0	0	0	0	0	0	0	0	0	0	0	0	0	0	0	0	0	0	0	0	0	0	0	0	0	0	0	0	0	0	0	0	0	0	0	0	0	0	0	0	0
0	0	0	0	0	0	0	0	0	0	0	0	0	0	0	0	0	0	0	0	0	0	0	0	0	0	0	0	0	0	0	0	0	0	0	0	0	0	0	0	0	0	0	0	0	0	0	0	0	0
0	0	0	0	0	0	0	0	0	0	0	0	0	0	0	0	0	0	0	0	0	0	0	0	0	0	0	0	0	0	56	0	0	0	0	0	0	0	0	0	0	0	0	0	100	0	0	0	0	0
0	0	0	0	0	0	0	0	0	0	0	0	0	0	0	0	0	0	0	0	0	0	0	0	0	0	0	0	0	0	0	0	0	0	0	0	0	0	0	0	0	0	0	0	50	0	0	0	0	50
0	0	0	0	0	0	0	0	0	0	0	0	0	0	0	0	0	0	0	0	0	0	0	0	0	0	0	0	0	0	56	0	0	0	0	0	0	0	0	0	0	0	0	0	0	0	0	0	0	200
0	0	0	0	0	0	0	0	0	0	0	0	0	0	0	0	0	0	0	0	0	0	0	0	0	0	0	0	0	0	0	0	0	0	0	0	0	0	0	0	0	0	0	0	0	0	0	0	0	150
0	0	0	0	0	0	0	0	0	0	0	0	0	0	0	0	0	0	0	0	0	0	0	0	0	0	0	0	0	0	0	0	0	0	0	0	0	0	0	0	0	0	0	0	0	0	0	0	0	0
0	0	0	0	0	0	0	0	0	0	0	0	0	0	0	0	0	0	0	0	0	0	0	0	0	0	0	0	0	0	56	0	0	0	0	0	0	0	0	0	0	0	0	0	0	0	0	0	0	0
0	0	0	0	0	0	0	0	0	0	0	0	0	0	0	0	0	0	0	0	0	0	0	0	0	0	0	0	0	0	142	0	0	0	0	0	0	0	0	0	0	0	0	0	0	0	0	0	0	0
0	0	0	0	0	0	0	0	0	0	0	0	0	0	0	0	0	0	0	0	0	0	0	0	0	0	0	0	0	0	185	0	0	0	0	0	0	0	0	0	0	0	0	0	0	0	0	0	0	0
0	0	0	0	0	0	0	0	0	0	0	0	0	0	0	0	0	0	0	0	0	0	0	0	0	0	0	0	0	0	155	0	0	0	0	0	0	0	0	0	0	0	0	0	0	0	0	0	0	0
0	0	0	0	0	0	0	0	0	0	0	0	0	0	0	0	0	0	0	0	0	0	0	0	0	0	0	0	0	0	43	0	0	0	0	0	0	0	0	0	0	0	0	0	0	0	0	0	0	0
0	0	0	0	0	0	0	0	0	0	0	0	0	0	0	0	0	0	0	0	0	0	0	0	0	0	0	0	0	0	129	0	0	0	0	0	0	0	0	0	0	0	0	0	0	0	0	0	0	0
0	0	0	0	0	0	0	0	0	0	0	0	0	0	0	0	0	0	0	0	0	0	0	0	0	0	0	0	0	0	396	0	0	0	0	0	0	0	0	0	0	0	0	0	0	0	0	0	0	50
0	0	0	0	0	0	0	0	0	0	0	0	0	0	0	0	0	0	0	0	0	0	0	0	0	0	0	0	0	0	99	0	0	0	0	0	0	0	0	0	0	0	0	0	0	0	0	0	0	0
0	0	0	0	0	0	0	0	0	0	0	0	0	0	0	0	0	0	0	0	0	0	0	0	0	0	0	0	0	0	56	0	0	0	0	0	0	0	0	0	0	0	0	0	0	0	0	0	0	0
0	0	0	0	0	0	0	0	0	0	0	0	0	0	0	0	0	0	0	0	0	0	0	0	0	0	0	0	0	0	0	0	0	0	0	0	0	0	0	0	0	0	0	0	0	0	0	0	0	0
0	0	0	0	0	0	0	0	0	0	0	0	0	0	0	0	0	0	0	0	0	0	0	0	0	0	0	0	0	0	0	0	0	0	0	0	0	0	0	0	0	0	0	0	0	0	0	0	0	0
0	0	0	0	0	0	0	0	0	0	0	0	0	0	0	0	0	0	0	0	0	0	0	0	0	0	0	0	0	0	0	0	0	0	0	0	0	0	0	0	0	0	0	0	0	0	0	0	0	0
0	0	0	0	0	0	0	0	0	0	0	0	0	0	0	0	0	0	0	0	0	0	0	0	0	0	0	0	0	0	0	0	0	0	0	0	0	0	0	0	0	0	0	0	0	0	0	0	0	0
0	0	0	0	0	0	0	0	0	0	0	0	0	0	0	0	0	0	0	0	0	0	0	0	0	0	0	0	0	0	56	0	0	0	0	0	0	0	0	0	0	0	0	0	0	0	0	0	0	0
0	0	0	0	0	0	0	0	0	0	0	0	0	0	0	0	0	0	0	0	0	0	0	0	0	0	0	0	0	0	0	0	0	0	0	0	0	0	0	0	0	0	0	0	0	0	0	0	0	0
0	0	0	0	0	0	0	0	0	0	0	0	0	0	0	0	0	0	0	0	0	57	0	0	0	0	0	0	0	0	0	0	0	0	0	0	0	0	0	0	0	0	0	0	0	0	0	0	0	0
0	0	0	0	0	0	0	0	0	0	0	0	0	0	0	0	0	0	0	0	0	57	0	0	0	0	0	0	0	0	0	0	0	0	0	0	0	0	0	0	0	0	0	0	0	0	0	0	0	0
0	0	0	0	0	0	0	0	0	0	0	0	0	0	0	0	0	0	0	0	0	57	0	0	0	0	0	0	0	0	56	0	0	0	0	0	0	0	0	0	0	0	0	0	0	0	0	0	0	0
0	0	0	0	0	0	0	0	0	0	0	0	0	0	0	0	0	0	0	0	0	0	0	0	0	0	0	0	0	0	168	0	0	0	0	0	174	0	0	0	0	0	0	0	0	0	0	0	0	0
0	0	0	0	0	0	0	0	0	0	0	0	0	0	0	0	0	0	0	0	0	0	0	0	0	0	0	0	0	0	0	0	0	0	0	0	0	0	0	0	0	0	0	0	0	0	0	0	0	43
0	0	0	0	0	0	0	0	0	0	0	0	0	0	0	0	0	0	0	0	0	0	0	0	0	0	0	0	0	0	0	0	0	0	0	0	0	0	0	0	0	0	0	0	0	0	0	0	132	0
0	0	0	0	0	0	0	0	0	0	0	0	0	0	0	0	0	0	0	0	0	0	0	0	0	0	0	0	0	0	0	0	0	0	0	0	0	0	0	40	0	0	0	0	0	0	0	0	66	0
0	0	0	0	0	0	0	0	0	0	0	0	0	0	0	0	0	0	0	0	0	0	0	0	0	67	0	0	0	38	0	0	0	0	0	0	0	0	0	0	0	0	0	0	0	0	0	0	0	0
136	0	0	0	0	0	0	0	0	0	0	0	0	0	0	0	0	0	0	0	0	0	0	0	0	0	0	0	0	0	0	0	0	0	0	0	0	0	0	60	0	0	0	0	0	0	0	0	0	0
0	0	0	0	0	0	0	0	0	0	0	0	0	0	0	0	0	0	0	0	0	171	0	0	0	268	0	0	0	0	0	0	0	0	0	0	9	0	0	120	0	0	0	0	0	0	0	0	0	0
0	0	0	0	0	0	0	0	0	0	0	0	0	0	0	0	0	0	0	0	0	182	0	0	0	67	0	0	0	0	0	0	0	0	0	0	18	0	0	60	0	0	0	0	0	0	0	0	0	0
0	0	0	0	0	0	0	0	0	0	0	0	0	0	0	0	0	0	0	0	0	57	0	0	0	201	0	0	0	0	0	0	0	0	0	0	54	0	0	60	0	0	0	0	0	0	0	0	0	0
0	0	0	0	0	0	0	0	0	0	0	0	0	0	0	0	0	0	0	0	0	68	0	0	0	201	0	0	0	0	0	0	0	0	0	0	36	0	0	0	0	0	0	0	0	0	0	0	0	0
0	0	0	0	0	0	0	0	0	0	0	0	0	0	0	0	0	0	0	0	0	250	0	0	0	0	0	0	0	0	0	0	0	0	0	0	9	0	0	0	0	0	0	0	0	0	0	0	0	0
0	0	0	0	17	0	0	0	0	0	0	0	0	0	0	0	54	0	0	0	0	0	0	0	0	67	0	0	0	0	0	0	0	0	0	0	18	0	0	0	0	0	0	0	0	0	0	0	0	0
0	0	0	0	0	0	0	0	0	0	0	0	0	0	0	0	0	0	0	0	0	68	0	0	0	0	0	0	0	0	0	0	0	0	0	0	18	0	0	0	0	0	0	0	0	86	0	0	0	0
0	0	0	0	0	0	0	0	35	0	0	0	0	0	0	0	0	0	0	0	0	0	0	0	0	0	0	0	0	0	0	0	0	0	0	0	18	0	0	40	0	0	0	0	0	43	0	0	0	0
0	0	0	0	17	0	0	0	70	0	0	0	0	0	0	0	0	0	0	0	0	0	0	0	0	402	0	0	0	0	0	0	0	0	0	0	0	0	0	20	0	0	0	0	0	86	0	0	0	0
0	0	0	0	0	0	0	0	0	0	0	0	0	0	0	0	0	0	0	0	0	0	0	0	57	0	0	0	0	0	0	0	0	0	0	0	58	0	0	80	0	0	0	0	0	0	0	0	0	0
0	68	0	0	0	0	0	0	35	0	0	0	0	0	0	0	0	0	0	0	0	0	0	0	57	7	0	0	0	0	0	0	0	0	0	0	0	0	0	60	0	0	0	0	0	86	0	0	0	0
0	136	0	0	0	0	0	0	0	0	0	0	0	0	0	0	0	0	0	0	0	0	0	0	0	0	0	0	0	0	0	0	0	0	0	0	0	0	0	20	0	0	0	0	0	0	0	0	0	0
0	204	0	0	0	0	0	0	0	0	0	0	0	0	0	0	0	0	0	0	0	68	0	0	0	7	0	0	0	0	0	0	0	0	0	0	0	0	0	20	0	0	0	0	0	0	0	0	0	0
0	340	0	0	0	0	0	0	35	0	0	0	0	0	0	0	54	0	0	0	0	0	0	0	0	21	0	0	0	0	0	0	0	0	0	0	0	0	0	0	0	0	0	0	0	0	0	0	0	0
0	340	0	0	0	0	0	0	105	0	0	0	0	0	0	60	0	0	0	0	0	0	0	0	0	7	0	57	0	0	0	0	0	0	0	0	0	0	0	0	0	0	0	0	0	0	0	0	0	0
0	0	0	0	0	0	0	0	0	0	0	0	0	0	0	120	0	0	0	0	0	0	0	0	0	21	0	0	0	0	0	0	0	0	0	0	0	0	0	0	0	0	0	0	0	0	0	0	0	0
0	0	0	0	0	0	0	0	35	0	0	0	0	0	0	60	0	0	0	0	0	68	0	0	57	7	0	0	0	0	112	0	0	0	0	0	0	0	0	0	0	0	0	0	0	0	0	0	0	0
0	0	0	0	0	0	0	0	70	0	0	0	0	0	0	0	0	0	0	0	0	0	22	0	171	0	0	0	0	0	0	0	0	0	0	0	0	0	0	0	0	0	0	0	0	0	0	0	0	0
0	0	0	0	0	0	0	0	0	0	0	0	0	0	0	60	108	0	0	0	0	0	88	0	0	0	0	0	0	0	0	0	0	0	0	0	0	0	0	0	0	0	0	0	0	0	0	0	0	0
46	0	0	0	0	0	0	0	28	0	0	0	0	0	0	0	0	0	0	0	0	0	22	0	0	0	0	0	0	0	0	0	0	0	0	0	0	0	0	0	0	0	0	0	0	0	0	0	0	0
0	0	0	0	0	0	0	0	0	0	0	0	0	0	0	120	0	81	0	0	0	0	0	0	0	0	0	0	0	0	0	0	0	0	0	0	0	0	0	0	0	0	0	0	0	0	0	0	0	0
0	0	0	0	0	0	0	0	0	0	0	0	0	0	68	60	0	108	0	0	0	0	0	0	171	0	0	0	0	0	0	0	0	0	0	0	0	0	0	0	0	0	0	0	0	0	0	0	0	0
23	0	0	0	0	0	0	0	0	0	0	0	0	0	0	60	0	135	0	0	0	0	0	0	114	0	0	0	0	0	0	0	0	0	0	0	0	0	0	0	0	0	0	0	0	0	0	0	0	0
0	0	0	0	0	0	0	0	0	0	0	0	0	0	54	0	0	54	0	0	0	0	0	0	57	0	0	0	0	0	0	0	0	0	0	0	0	0	0	0	0	67	0	0	0	0	0	0	0	0
0	0	0	0	0	0	0	0	0	0	0	0	0	0	68	0	54	108	0	0	0	0	0	0	114	0	0	0	0	0	0	0	0	0	0	0	0	0	0	0	0	201	0	0	0	0	0	0	0	0
46	0	0	0	0	0	0	0	0	0	0	18	0	0	18	0	0	54	0	0	0	0	0	5	57	0	0	0	0	0	0	0	0	0	0	0	0	0	0	0	0	67	0	0	0	67	0	0	0	0
46	0	0	0	0	0	0	0	0	0	0	0	0	0	27	0	0	27	0	0	0	0	0	10	0	0	0	0	53	0	0	0	0	0	0	0	0	0	0	0	0	134	0	0	0	134	0	0	0	0
0	0	0	0	0	0	0	0	0	0	0	18	0	0	27	0	0	108	0	0	0	0	0	5	0	0	0	0	265	0	0	0	0	0	0	0	0	0	0	0	0	67	0	0	0	67	0	0	0	0
0	0	0	0	0	0	0	0	0	0	0	54	0	0	45	0	0	0	0	0	0	0	0	0	114	0	0	0	0	0	56	0	0	0	0	0	0	0	0	0	0	0	0	0	0	0	0	0	0	0
0	0	0	0	0	0	0	0	0	0	0	108	0	0	9	0	54	54	0	0	0	0	0	0	0	0	0	0	0	0	0	0	0	0	0	44	0	0	0	216	0	0	0	0	0	0	0	0	0	0
0	0	0	0	0	0	0	0	0	0	0	90	0	0	27	0	108	108	0	0	0	0	0	0	0	0	0	0	0	0	56	0	0	0	0	0	0	0	0	54	0	0	0	0	0	0	0	0	0	0
46	0	0	0	0	0	0	0	0	0	0	0	0	0	36	0	108	49	0	0	0	110	0	0	0	0	0	0	0	0	56	0	0	0	0	22	0	0	0	112	0	0	0	0	0	67	0	0	112	0
69	0	0	0	0	0	0	0	0	0	0	0	0	0	9	0	0	68	0	0	0	220	0	0	0	0	0	0	0	0	112	0	0	0	0	11	45	0	57	108	0	0	0	0	0	201	0	0	56	0
0	0	0	0	0	0	0	0	0	0	0	0	0	0	0	0	0	66	0	0	0	0	0	0	0	0	0	0	0	0	178	0	0	0	0	33	0	0	19	58	0	0	0	0	0	134	0	0	0	0
0	0	0	0	0	0	56	0	0	35	0	0	0	0	9	0	108	49	0	0	0	0	0	0	0	0	0	0	0	0	224	0	64	0	0	33	15	0	0	58	0	67	0	0	0	268	0	0	0	0
0	0	0	0	0	0	0	0	0	35	0	36	0	62	0	0	54	66	0	0	0	0	0	0	0	0	0	0	0	0	112	0	128	0	0	0	75	0	0	4	0	0	0	0	0	0	0	0	56	0
0	0	0	0	0	0	0	0	0	35	0	18	0	0	0	0	54	110	0	0	0	68	0	0	0	0	0	153	0	0	224	0	256	0	0	0	45	0	189	0	0	0	0	0	0	0	0	0	0	0
0	0	0	0	0	0	0	0	0	140	0	18	0	0	213	0	0	95	0	0	0	265	0	0	0	0	0	153	0	0	112	0	0	0	0	0	45	0	0	28	0	0	0	0	0	0	0	0	0	57
0	0	0	0	0	0	0	0	0	70	0	36	0	0	213	0	0	81	0	0	0	129	0	61	0	56	0	102	0	53	112	0	0	0	0	0	15	0	0	16	0	0	0	0	0	0	0	0	0	0
0	0	0	0	0	0	0	0	0	0	58	54	54	0	204	0	0	81	0	0	0	61	0	0	53	56	0	102	0	0	112	0	36	0	0	0	0	0	0	12	0	0	0	0	0	0	0	0	0	0
0	0	0	14	0	0	0	0	0	0	0	18	162	0	145	0	59	108	0	0	0	0	0	0	0	59	0	102	0	0	168	0	0	0	0	0	0	0	0	8	0	0	0	0	0	0	0	0	0	0
0	0	0	14	0	0	0	0	0	140	0	0	0	0	154	0	0	81	0	0	0	0	0	0	0	177	0	102	0	144	0	48	36	0	0	0	0	0	0	12	0	0	0	0	0	0	0	0	0	151
46	0	0	0	0	0	0	0	0	105	0	72	0	62	272	0	0	27	0	0	0	0	49	0	0	0	0	0	0	0	224	16	0	0	0	0	0	2	0	12	0	0	0	0	0	67	0	0	0	0
46	0	0	28	0	0	47	0	0	175	0	54	0	0	136	5	0	54	0	0	42	0	11	0	0	56	0	51	0	57	56	0	212	0	0	0	0	15	0	12	0	0	0	0	0	0	0	0	0	0
46	0	0	0	0	0	0	0	0	35	0	54	0	0	68	15	0	135	0	0	0	0	11	0	53	224	0	51	0	19	0	64	0	0	0	0	0	30	0	4	0	0	0	0	0	0	0	0	0	0
0	0	0	14	0	4	0	0	0	0	0	36	68	0	77	30	0	81	0	0	0	0	11	0	227	56	0	0	0	19	0	16	104	0	0	0	0	25	0	8	0	0	0	0	0	0	0	0	0	0
46	0	96	14	68	4	0	0	0	35	0	89	0	0	136	15	54	81	0	0	0	14	0	0	53	115	0	0	0	53	0	0	136	0	0	136	0	15	0	0	0	0	0	0	0	43	0	0	0	0
23	0	48	28	0	0	0	0	27	0	0	18	0	0	136	15	0	135	21	0	0	28	0	0	53	0	0	0	0	106	112	16	204	44	0	0	0	5	0	0	0	0	0	64	0	0	0	0	0	0
0	0	0	56	0	0	0	0	132	0	0	0	0	0	0	10	54	54	29	0	0	56	0	0	0	0	0	0	0	159	0	0	204	0	0	0	65	0	0	0	0	0	0	0	0	0	0	108	0	0
0	0	48	70	0	0	0	0	140	0	0	0	136	0	68	10	0	54	21	0	0	14	0	0	53	0	0	0	0	53	0	54	0	110	0	68	58	8	0	0	0	0	0	0	0	0	0	54	0	0
23	0	0	42	0	7	0	0	28	0	0	0	136	0	0	15	0	27	84	51	0	36	22	0	269	0	0	9	0	106	168	130	0	22	0	0	0	2	0	0	0	0	0	0	0	60	0	0	0	0
0	0	192	0	0	14	0	0	112	0	0	53	0	0	0	0	0	27	100	98	0	0	0	0	282	56	18	18	0	0	56	76	0	0	0	0	0	6	0	0	0	0	0	0	0	104	0	0	0	0
0	0	48	0	0	21	0	0	84	35	0	0	0	0	0	0	0	0	200	33	0	0	0	0	186	0	12	27	0	0	90	48	36	22	0	0	0	0	0	0	0	0	0	0	0	156	0	0	0	47
0	0	48	0	0	0	0	0	56	70	0	0	0	0	0	10	0	49	198	113	0	0	0	0	159	115	24	9	0	20	258	85	72	92	0	0	0	0	0	0	0	0	0	0	0	52	0	0	0	0
46	0	0	0	0	0	0	0	70	105	0	0	0	63	0	5	0	0	121	0	86	28	0	57	119	0	12	36	0	43	174	69	36	138	0	0	65	0	0	0	0	0	0	0	57	52	0	0	0	0
46	0	48	28	0	0	0	0	126	70	0	75	0	0	0	5	0	27	121	11	86	42	29	0	303	0	12	9	0	0	62	207	72	0	0	82	130	0	0	0	0	0	0	0	57	24	0	41	0	0
243	73	96	0	0	0	0	0	98	0	0	178	0	0	0	0	0	81	495	0	43	73	0	0	195	20	24	168	0	129	124	154	44	138	0	255	65	0	0	0	0	0	0	64	0	52	0	0	0	0
64	0	192	28	0	0	0	0	0	0	0	196	102	0	136	0	108	27	200	0	135	118	0	0	260	40	24	74	0	106	147	414	0	46	0	123	0	0	0	0	0	67	0	0	0	52	0	105	0	0
0	0	0	0	0	0	0	0	139	0	0	144	51	0	9	0	162	81	253	0	258	73	0	0	329	0	0	9	0	146	226	69	0	0	0	0	0	0	152	0	0	0	0	64	0	52	0	69	0	0
0	0	0	14	0	0	0	0	244	0	0	212	153	0	9	6	216	81	235	0	43	59	0	57	130	0	0	27	0	189	136	69	0	0	0	123	0	0	119	0	0	0	0	192	0	0	0	0	0	0
5	0	0	28	57	14	0	58	133	0	0	124	43	0	75	6	0	54	174	65	0	42	0	0	314	55	0	0	42	43	136	69	4	0	0	82	0	0	134	0	0	134	0	0	0	0	0	0	0	0
94	0	0	0	57	0	0	0	35	0	0	212	255	0	206	23	0	24	0	65	0	171	0	0	130	0	0	0	42	0	136	138	0	0	0	205	65	0	0	0	0	67	0	0	0	0	0	41	0	0
197	0	0	14	114	0	0	0	90	0	0	212	204	118	43	17	0	73	0	65	84	563	0	57	130	0	6	0	19	0	68	207	36	0	0	41	0	0	0	0	0	134	0	0	0	0	0	0	0	0
5	0	0	28	57	0	0	29	60	0	0	232	105	59	104	39	0	136	0	65	133	229	126	0	65	0	18	27	327	86	192	0	180	92	0	41	0	0	0	0	0	0	63	128	0	0	0	0	0	0
64	68	0	28	0	0	0	58	90	70	0	212	151	121	181	10	24	27	98	31	210	143	141	108	134	0	12	45	208	0	124	138	108	46	0	0	0	107	0	0	0	0	63	128	0	0	0	0	0	0
0	68	0	42	57	0	0	87	60	0	0	20	239	236	176	48	0	46	19	96	127	280	33	222	138	0	0	18	193	63	366	138	148	46	0	0	0	0	0	0	0	0	0	64	0	0	0	0	0	0
0	0	0	28	0	0	0	29	100	0	0	44	97	59	305	64	0	122	21	248	171	77	0	114	149	55	24	27	193	57	158	0	108	0	0	0	0	64	0	0	0	0	126	64	0	0	0	0	0	0
166	0	0	0	0	0	0	0	68	0	0	24	166	0	374	15	0	121	63	124	171	0	99	0	414	67	12	69	86	60	34	0	0	0	0	0	0	64	3	0	0	0	189	0	0	0	0	0	0	0
128	0	0	0	114	0	0	61	56	0	0	0	278	0	358	55	0	242	158	151	127	0	65	57	222	110	0	9	335	102	136	17	0	0	0	0	0	64	3	0	0	0	63	64	55	0	0	0	0	0
64	0	0	0	0	0	0	0	40	70	0	0	386	0	200	20	0	307	179	340	0	0	217	57	114	165	0	36	134	0	102	0	0	0	0	0	0	0	3	0	0	0	63	15	110	0	0	0	0	0
0	0	78	2	0	7	0	0	96	105	0	66	226	0	326	45	54	292	121	616	0	159	163	114	128	0	0	9	218	17	102	0	0	0	0	0	0	0	0	0	40	0	0	10	0	55	0	0	0	0
27	0	0	0	0	0	0	29	20	0	65	86	194	251	611	20	0	344	295	43	210	341	290	228	216	110	12	9	201	0	94	0	0	0	0	0	0	0	3	0	360	0	0	30	55	275	0	0	0	0
81	0	0	14	0	0	168	0	12	143	98	0	86	180	389	10	156	281	250	118	126	242	173	129	54	55	24	18	334	59	163	173	0	0	0	0	0	193	0	0	440	0	0	25	0	165	0	0	0	0
27	0	0	0	0	0	56	0	62	70	147	132	58	122	253	0	191	269	158	281	0	361	173	144	89	220	36	18	57	59	0	336	0	0	0	0	0	321	0	0	200	0	0	10	110	0	0	0	0	0
64	0	0	0	0	0	168	0	89	70	98	198	101	312	180	69	124	245	62	231	42	518	158	417	376	110	36	69	0	0	0	259	0	0	0	0	0	427	0	40	180	0	0	25	275	55	0	0	0	0
180	5	249	0	0	56	168	0	89	175	98	114	101	187	113	0	120	193	162	167	0	304	20	200	262	220	24	48	42	0	158	104	0	0	0	0	0	107	68	120	280	0	0	10	0	55	0	0	0	21
154	59	39	0	0	84	168	29	278	233	179	90	172	124	231	35	48	147	2	121	68	163	42	374	256	165	12	48	76	0	78	238	0	28	0	0	0	258	68	0	280	0	0	0	165	55	0	0	0	0
59	59	231	0	63	114	178	61	115	137	244	222	97	250	173	33	24	228	33	456	70	212	22	330	197	220	72	144	20	0	78	145	0	7	0	0	0	195	0	0	380	0	0	5	55	110	0	0	0	42
54	59	471	134	64	0	10	148	78	233	325	138	140	312	249	170	124	256	93	155	124	589	33	172	55	385	24	189	57	0	137	159	0	0	0	10	0	153	3	0	40	0	0	0	110	110	0	0	0	63
145	64	381	133	0	0	295	119	78	437	299	327	73	188	245	221	102	228	114	226	89	391	53	64	55	277	0	269	0	118	126	139	0	69	0	6	0	108	0	200	0	0	0	0	55	0	0	0	16	0
303	59	276	134	0	56	190	119	242	495	425	0	182	563	281	349	231	672	29	130	333	416	351	0	163	37	48	356	0	0	100	124	0	69	0	4	2	109	0	120	120	0	0	0	0	0	0	0	0	0
58	59	57	333	0	112	239	148	257	425	525	249	23	406	158	129	163	295	90	65	322	195	139	0	332	165	0	117	156	0	172	157	0	276	0	8	0	109	0	240	160	0	0	0	0	0	0	0	48	0
222	0	249	199	64	138	242	162	127	192	391	179	248	278	401	281	227	341	152	354	408	42	270	112	349	165	105	307	240	0	126	346	0	345	21	6	0	129	0	80	120	0	0	18	0	0	0	23	32	63
264	0	57	66	0	222	202	58	264	70	82	117	241	277	86	199	295	98	230	273	295	45	92	0	290	55	369	376	42	0	126	596	0	276	7	6	0	22	9	120	60	0	0	54	55	0	0	92	0	105
206	0	57	200	64	110	107	145	338	0	272	366	252	180	0	276	236	365	283	301	169	159	122	0	260	0	470	164	57	0	60	543	0	0	28	0	0	22	3	40	160	0	0	90	0	0	0	46	0	21
132	0	78	199	128	56	336	177	210	35	616	356	212	321	105	306	261	507	436	270	188	164	145	80	461	110	159	221	114	0	112	356	0	0	88	2	3	66	30	0	0	0	0	18	0	0	0	0	0	42
31	0	0	199	192	54	182	87	169	105	278	166	300	357	207	173	213	262	356	183	223	280	228	120	182	122	75	142	156	11	290	388	0	7	0	8	3	0	0	0	280	0	63	61	0	66	0	0	0	42
214	0	88	198	446	54	220	58	300	105	0	103	366	423	102	73	177	400	206	259	86	88	370	485	47	90	162	67	0	33	386	124	0	0	7	0	1	0	24	136	89	0	0	61	0	0	0	0	0	42
173	61	64	132	580	129	78	180	326	105	103	231	187	246	153	140	115	570	238	254	103	0	343	515	121	39	106	233	0	43	286	487	0	22	0	0	1	0	66	0	54	0	0	122	0	0	0	0	0	0
135	0	71	0	163	54	73	241	312	64	236	303	504	180	150	155	59	385	223	614	79	22	437	321	154	283	154	231	42	44	366	524	0	22	66	0	4	0	21	136	27	0	0	0	0	0	0	23	0	130
95	17	165	0	190	202	107	209	90	128	96	343	396	162	358	52	185	389	370	260	250	28	224	313	380	344	0	146	84	33	204	262	0	0	22	4	1	0	0	204	18	0	0	0	0	42	0	46	0	0
170	0	72	129	47	236	202	0	142	256	103	209	470	286	468	63	184	445	54	118	320	231	78	272	349	320	151	228	147	22	119	317	0	0	165	11	130	43	340	0	9	0	0	0	0	0	0	92	0	130
91	17	192	0	292	241	196	0	310	460	250	481	370	334	599	6	67	207	103	118	346	328	651	296	392	267	64	189	185	22	82	738	0	0	157	11	323	0	0	68	0	0	0	61	59	0	0	92	0	65
0	156	153	65	0	432	84	143	512	0	97	308	450	140	163	24	119	459	315	478	420	129	338	337	728	484	210	297	412	72	198	414	0	0	59	7	320	0	278	204	0	0	0	0	0	207	0	23	0	65
52	300	234	2	108	235	104	158	256	64	24	74	590	230	736	123	108	296	350	359	471	211	787	337	504	330	251	483	338	267	167	471	0	134	134	0	128	0	132	204	0	0	0	0	0	160	16	46	0	0
0	68	330	2	72	205	48	66	459	192	61	1051	657	142	802	96	72	666	257	349	374	279	615	321	388	0	58	470	399	234	271	310	3	60	172	0	65	0	323	68	0	0	0	0	0	441	0	0	0	65
64	21	219	0	260	330	24	127	250	384	24	1001	655	590	784	123	24	761	393	768	658	517	403	353	318	102	0	419	602	140	104	408	0	120	280	0	131	0	136	0	0	0	0	0	0	625	0	0	0	65
0	142	72	2	118	155	0	332	293	192	375	426	436	456	577	51	46	642	277	215	562	550	423	280	307	134	46	439	195	334	291	572	0	80	0	0	2	0	196	68	0	0	0	0	0	304	48	0	0	65
44	206	213	2	47	210	0	98	287	128	462	473	523	409	839	170	46	373	355	382	356	534	781	123	294	326	46	750	143	417	226	256	0	40	137	14	0	31	404	0	0	0	0	0	0	118	32	0	0	0
97	179	31	68	203	447	119	281	249	320	496	343	719	405	695	33	222	274	405	442	699	708	696	170	289	738	106	528	618	484	359	46	0	60	267	35	0	84	528	0	0	0	0	0	0	257	32	0	0	0
124	416	56	268	180	243	83	159	525	128	386	630	1074	270	936	92	316	415	400	738	235	378	738	67	440	680	119	408	304	461	143	263	0	0	444	0	64	14	336	0	0	67	0	0	59	160	64	0	0	0
77	567	103	134	36	303	48	278	109	64	268	309	931	521	512	168	562	425	655	432	424	558	652	200	416	373	263	343	269	539	213	456	3	0	115	87	90	14	132	0	0	0	0	2	177	47	16	0	0	0
97	231	74	134	36	407	0	69	318	64	298	517	634	291	511	224	683	177	539	993	404	581	854	377	265	271	48	620	258	585	251	498	3	0	251	104	240	54	264	0	5	0	0	2	236	59	32	0	0	0
66	225	74	268	19	575	59	214	352	0	123	528	748	305	465	158	320	428	359	591	217	850	525	228	221	320	71	608	377	280	437	166	0	0	266	45	210	66	200	0	5	134	0	4	118	0	64	0	0	0
355	222	39	332	138	559	260	125	341	18	254	482	489	490	894	141	319	592	245	553	545	828	401	296	213	396	46	141	317	222	347	530	0	0	76	90	30	139	128	0	25	0	0	10	173	0	16	0	0	0
137	159	76	330	203	326	189	160	609	18	0	668	803	230	789	33	289	192	298	505	208	375	966	104	34	260	188	269	367	421	603	436	0	0	19	90	120	100	68	0	15	0	0	12	138	48	48	0	0	0
356	132	37	198	396	373	47	160	254	18	414	536	610	320	377	95	215	191	285	432	298	640	556	188	316	204	252	348	382	144	458	815	0	0	139	135	0	28	0	0	5	0	0	8	138	16	0	0	0	0
267	138	150	167	362	139	336	64	629	36	425	490	1065	170	358	118	326	125	71	392	196	506	717	130	136	425	348	302	152	200	513	458	0	0	214	0	31	43	0	0	15	0	0	0	40	64	0	0	0	0
372	150	150	333	512	232	361	166	421	82	609	306	413	756	579	189	392	159	350	460	1098	539	842	62	223	697	467	590	254	263	500	825	0	0	264	135	0	74	0	0	10	134	0	0	40	16	0	0	0	0
338	24	324	265	847	417	332	32	653	64	394	257	586	1028	585	229	367	104	320	297	405	745	319	64	240	755	370	830	142	313	522	560	0	6	44	270	67	34	68	0	5	67	0	0	20	0	0	0	0	0
0	6	231	273	977	232	83	81	423	70	396	257	279	725	372	357	222	269	531	135	612	797	546	205	300	873	334	501	99	721	523	221	0	24	0	45	0	52	0	0	0	0	0	0	20	0	0	0	0	0
416	153	129	202	468	421	191	66	634	8	313	444	425	821	626	213	48	258	568	450	391	771	608	150	398	350	436	691	217	520	476	119	0	18	52	0	30	6	0	0	0	0	0	0	0	0	10	0	0	0
271	66	148	603	329	142	262	64	618	14	150	610	686	590	539	133	466	215	714	119	428	1050	980	312	245	936	327	461	286	375	310	337	0	102	0	0	90	6	136	0	0	0	0	6	0	0	0	0	0	0
246	61	57	401	532	304	573	34	265	12	369	318	397	474	286	162	317	295	552	187	370	861	837	329	363	834	311	553	299	358	558	213	60	48	134	0	120	6	0	0	0	0	11	6	0	0	0	0	0	0
263	0	144	273	746	253	470	130	111	22	338	395	740	358	712	102	367	534	370	195	357	802	693	186	373	676	290	583	536	313	317	353	0	72	44	0	120	56	0	0	0	0	0	8	0	0	20	0	0	12
116	132	210	271	750	156	502	143	279	6	239	748	649	820	557	26	225	534	353	287	494	1091	681	129	484	1263	319	224	588	372	734	397	22	68	126	0	0	63	0	8	0	0	0	2	0	0	10	20	17	8
207	102	315	712	746	176	559	248	227	6	169	588	711	353	890	17	298	843	497	344	371	658	401	0	154	847	327	506	388	428	621	181	22	60	7	0	0	42	0	8	0	0	11	0	0	0	30	10	0	4
291	76	96	336	568	80	980	96	377	4	583	176	1223	241	562	37	117	1219	313	462	243	675	429	0	321	701	413	270	641	163	542	237	110	30	14	0	49	42	0	8	0	0	11	0	0	0	20	10	0	0
87	10	57	405	1049	221	589	245	463	61	376	726	889	354	640	123	205	1216	543	145	183	895	892	177	355	448	253	539	353	107	875	230	88	44	14	0	62	138	9	24	0	0	22	0	0	0	40	0	17	0
200	142	135	323	597	257	543	171	775	87	179	541	1149	502	576	93	589	859	346	104	258	1004	758	0	378	324	365	790	399	271	275	205	44	26	0	0	2	112	0	32	0	0	22	0	51	0	40	0	68	0
48	10	96	387	601	144	145	291	612	64	157	269	974	654	380	62	287	1190	338	94	279	766	674	94	275	677	366	690	509	343	366	279	44	4	7	0	0	129	0	16	0	0	0	0	51	0	73	0	0	0
215	76	138	241	802	112	375	96	780	153	278	134	713	714	495	104	378	699	408	387	405	762	521	6	327	1080	328	600	227	146	275	210	44	0	95	0	0	69	0	0	0	0	0	0	85	0	63	0	17	0
294	15	162	376	870	144	303	120	650	130	355	351	574	645	706	288	708	1072	391	283	330	672	563	261	387	1178	251	497	122	142	132	295	66	21	7	0	0	91	0	40	0	0	0	0	0	0	126	11	36	0
410	219	114	313	1100	278	295	0	1005	0	230	443	773	660	891	394	443	658	348	685	454	1047	881	341	320	986	179	664	172	293	314	303	22	25	141	0	0	36	0	16	0	0	0	30	17	0	252	11	57	0
223	247	178	657	829	183	391	121	676	21	167	198	501	786	825	690	633	825	168	571	488	564	896	370	139	841	374	591	79	220	517	6	0	21	208	0	60	0	104	0	0	0	11	40	17	0	315	55	19	0
112	441	48	453	499	135	195	54	1080	19	340	313	906	313	1201	412	317	769	90	204	567	670	1037	669	59	1177	179	844	179	510	682	285	0	12	148	0	1	0	72	0	0	0	0	40	17	0	126	66	91	0
251	654	145	307	1306	271	423	116	703	185	393	166	751	192	882	498	516	717	287	284	673	784	1150	1006	6	862	164	1222	488	198	768	505	68	8	148	0	7	86	122	0	0	0	0	20	0	0	63	22	0	0
429	450	207	134	554	386	477	140	431	121	784	65	602	636	1341	425	970	580	305	395	440	1413	1279	878	264	679	211	829	464	148	635	135	125	8	215	0	0	0	36	0	0	0	0	0	17	0	63	44	57	0
292	504	72	539	722	216	202	91	177	114	727	275	672	507	669	371	241	341	682	261	595	1878	733	569	394	991	116	645	366	174	387	160	75	44	67	0	0	0	18	0	0	0	0	40	0	0	0	0	74	0
283	404	249	306	546	46	156	218	165	76	562	4	809	423	581	202	485	465	620	506	424	1270	750	763	286	784	215	826	295	418	428	117	20	154	143	0	1	0	0	0	0	0	0	30	15	0	0	0	38	0
659	944	192	138	999	215	89	116	233	57	829	270	841	635	1231	349	606	403	432	749	394	1114	644	1313	251	872	324	743	269	339	419	123	5	25	207	0	28	39	0	0	0	0	0	0	0	0	0	0	0	0
380	502	278	242	889	308	78	362	162	152	687	869	879	371	843	820	650	524	606	339	286	1195	645	1005	388	1242	214	464	397	498	425	115	29	39	67	0	28	14	145	0	0	0	0	0	45	0	0	0	0	0
258	495	320	274	911	56	69	127	105	182	514	481	1031	627	898	713	608	616	545	336	351	786	686	751	337	766	192	282	141	247	696	293	24	36	184	0	29	42	212	0	0	19	0	0	15	0	0	0	0	0
104	540	472	330	835	151	11	168	176	86	623	367	351	585	687	460	83	752	660	415	429	912	575	592	426	549	0	190	584	621	786	244	129	43	165	0	56	22	98	0	0	19	0	0	30	0	0	11	0	0
200	322	337	180	697	111	51	0	627	126	546	234	310	314	1284	946	312	689	550	466	343	985	608	782	89	780	89	330	219	423	382	272	68	50	610	0	103	0	48	0	0	19	0	0	45	0	0	0	0	0
88	235	206	202	801	138	180	25	439	115	356	420	824	324	1148	732	178	906	566	413	495	1325	339	251	170	554	239	672	10	514	836	403	90	4	356	0	14	11	52	0	0	95	0	0	30	0	0	0	0	0
14	430	312	264	912	21	266	280	380	134	585	165	581	186	944	352	177	819	820	839	372	729	676	270	152	518	138	724	0	328	720	0	200	21	472	0	60	12	84	0	0	38	0	0	30	0	0	0	0	0
130	77	229	441	957	104	24	81	107	173	484	0	585	292	1115	700	388	922	443	582	741	1019	519	372	171	859	69	781	0	511	828	85	298	92	319	0	42	0	140	0	0	19	0	0	0	0	0	0	0	0
78	117	378	108	821	89	50	276	251	179	436	168	601	486	1039	546	308	653	435	481	489	834	395	448	57	937	62	462	138	384	557	218	524	208	482	0	48	46	36	0	0	38	0	0	0	0	93	0	0	0
67	91	317	171	508	137	121	142	145	400	562	157	534	414	965	323	350	773	569	482	570	471	1010	737	422	1147	124	618	89	769	775	165	188	125	250	0	138	12	88	0	0	0	0	0	15	0	62	0	0	0
151	132	273	369	442	391	244	109	311	511	552	175	598	217	1049	453	559	802	409	425	454	889	652	424	473	511	65	1152	111	1095	674	52	392	262	333	0	110	141	48	0	0	19	0	0	15	0	93	0	0	0
64	450	70	367	570	269	166	180	241	276	291	338	836	407	1267	433	734	740	404	622	310	622	1051	459	475	639	62	596	37	783	737	239	116	185	478	0	111	227	84	0	27	0	0	0	45	0	155	0	0	0
97	184	373	275	580	321	205	170	97	222	298	286	700	404	1578	546	389	775	329	465	436	954	806	522	653	764	93	341	22	514	711	61	76	227	244	0	220	0	68	0	9	38	0	0	15	0	62	0	0	0
98	326	313	507	505	402	116	174	233	455	175	512	466	290	1569	469	331	469	286	388	455	1148	479	230	218	481	62	695	181	281	775	226	176	193	32	0	158	0	24	0	27	38	0	0	15	0	62	0	0	0
148	161	335	700	497	402	103	234	71	329	246	400	883	414	1633	197	414	362	285	473	405	1509	387	353	34	809	226	878	276	606	837	220	244	171	216	0	96	14	240	0	0	57	11	0	0	0	155	0	0	0
105	92	169	462	464	213	150	328	10	106	276	498	1079	236	1462	286	329	321	442	150	45	1086	431	971	341	465	288	1052	36	442	934	110	72	285	338	0	48	14	186	0	27	95	33	0	0	0	62	0	0	0
85	424	261	604	208	405	50	444	169	106	236	849	1051	110	1707	273	425	792	365	128	328	1298	535	681	602	467	244	944	119	444	665	64	316	119	11	0	48	42	111	0	0	19	66	0	0	0	62	0	0	0
113	284	117	693	103	313	0	302	97	262	115	590	742	215	1527	133	514	712	352	130	493	1226	265	457	623	402	140	359	145	584	575	223	96	118	9	0	0	14	34	0	9	0	33	0	0	0	0	0	0	0
174	0	176	349	370	596	0	120	63	227	226	737	529	339	1007	336	353	910	414	296	274	702	357	350	364	495	170	589	166	524	435	447	180	417	185	0	28	14	16	0	18	0	22	0	0	0	0	0	0	0
312	220	199	508	715	490	0	447	236	153	221	605	672	354	1209	218	331	1654	577	399	211	1418	856	279	397	557	190	754	236	550	313	521	0	282	67	0	28	192	12	0	27	0	11	0	0	0	0	0	0	0
284	195	191	906	422	163	0	216	189	2	350	607	989	451	1341	211	139	981	719	455	97	1672	541	393	374	404	265	708	244	423	531	390	0	192	20	0	159	48	0	0	36	0	13	0	0	0	0	0	0	0
283	108	136	267	459	67	112	364	179	23	192	642	926	200	1237	168	41	970	750	209	320	1261	346	98	536	436	183	631	160	661	379	283	0	357	226	0	277	48	0	0	9	19	0	0	0	0	0	0	0	0
552	204	291	378	175	206	5	146	318	109	362	885	1083	274	1482	244	275	900	726	498	578	1648	386	129	395	968	358	641	248	833	219	209	0	476	80	0	120	14	0	0	18	76	13	0	0	0	0	24	0	0
292	260	393	509	616	49	112	346	342	89	523	806	969	180	876	229	195	1079	468	292	388	1569	170	215	447	636	400	772	271	706	310	177	2	199	19	0	96	0	0	0	0	0	39	0	0	0	0	84	0	0
276	275	174	644	501	310	237	478	249	58	315	1115	930	361	890	391	307	1294	815	163	473	1096	933	201	433	229	221	709	375	467	564	366	76	349	72	0	151	0	0	0	0	0	13	0	0	0	0	24	0	0
658	268	107	497	326	434	56	596	832	244	387	879	817	312	738	317	313	1308	279	19	341	909	310	450	472	759	216	266	658	255	660	473	42	257	5	0	180	43	0	0	0	0	26	0	0	0	0	48	0	0
365	193	507	762	460	480	173	362	638	110	156	605	786	86	1662	87	604	1323	191	252	611	852	493	470	476	260	256	180	417	235	363	253	84	303	25	0	282	83	0	0	0	19	52	0	0	0	0	72	0	0
454	372	685	1152	185	520	162	182	297	104	290	465	885	223	1635	651	303	1224	424	207	258	949	578	206	347	314	142	76	414	499	720	295	40	231	0	0	363	182	0	0	0	0	26	0	0	0	0	0	0	0
86	366	361	663	234	758	165	312	368	118	240	466	748	183	1502	398	359	1232	407	337	333	814	585	492	304	361	373	299	580	645	619	187	6	234	42	0	196	86	0	0	0	0	26	0	0	0	0	24	0	0
214	426	182	1051	231	423	287	484	184	124	334	747	249	211	1411	471	205	1714	859	173	263	1030	481	918	396	542	398	557	588	545	812	335	4	272	70	0	324	60	0	0	0	0	0	0	0	0	0	12	0	0
434	552	67	483	637	544	252	587	436	86	390	364	162	64	1646	407	427	930	905	705	322	516	643	335	660	485	429	634	495	834	757	611	4	60	42	0	171	43	213	0	0	0	0	0	0	0	0	0	0	0
437	539	500	428	798	487	634	605	443	106	431	140	230	132	1301	278	1032	910	873	515	129	964	1038	636	357	539	130	612	703	376	702	455	0	116	59	0	230	55	10	0	0	0	0	0	0	0	0	0	0	0
586	389	224	429	627	556	487	266	240	157	198	369	209	208	2004	420	932	669	930	602	235	1455	1233	1460	434	357	301	555	450	486	768	409	120	173	28	0	282	126	10	0	0	0	0	0	0	0	0	12	0	0
515	546	239	376	678	170	506	775	307	228	288	105	471	676	1782	164	925	672	929	325	604	1872	1709	992	291	990	468	701	542	572	595	644	180	221	31	0	327	387	263	0	0	0	0	0	0	0	0	36	0	0
559	390	120	393	660	134	442	522	635	293	373	61	587	548	1486	257	794	897	1094	535	695	1918	740	776	542	707	466	676	664	534	977	122	60	128	20	0	266	47	117	0	0	0	11	0	0	0	0	24	0	0
425	552	280	1117	740	472	233	295	430	366	455	450	628	418	1804	306	521	1414	765	719	381	1418	1805	1020	680	676	354	1477	990	444	1039	166	60	0	0	0	405	266	30	0	0	0	0	0	0	0	0	0	0	0
356	651	598	375	960	368	234	155	477	332	301	417	552	621	2554	401	424	1224	757	616	320	1113	1635	956	240	645	240	942	819	825	428	122	120	0	0	0	266	180	78	0	0	0	0	0	0	0	0	0	0	0
325	202	396	383	667	327	330	273	616	232	320	445	531	544	2096	332	489	2033	716	596	208	1751	1302	1158	429	397	457	1555	827	204	787	195	240	114	0	0	453	269	39	0	0	0	0	0	0	0	0	0	0	0
299	743	168	792	1023	107	310	375	709	274	340	355	778	538	1809	524	784	1649	639	908	345	1694	951	1064	470	984	539	1150	1163	761	853	409	120	0	87	0	164	61	40	0	0	0	0	0	0	0	0	0	0	0
708	764	396	1144	891	124	296	386	683	620	432	655	1075	332	1901	375	649	1582	1202	934	197	1343	1242	1152	288	438	557	1203	964	502	1261	340	240	0	12	0	198	184	98	0	0	0	0	0	0	0	0	0	0	0
833	757	284	799	1075	229	188	712	860	371	448	516	1159	448	1887	264	1022	1590	1001	1046	570	964	762	970	513	1115	590	899	957	575	594	514	36	57	82	0	116	126	27	0	0	0	0	0	0	0	0	0	0	0
651	739	809	1032	999	54	199	312	721	448	561	495	892	564	1886	532	705	1508	642	829	314	1643	1626	1090	396	1188	693	841	1120	771	1192	580	324	253	32	0	84	336	45	0	0	0	0	0	0	0	0	0	0	0
232	377	550	1271	1305	188	316	604	641	800	709	601	357	539	1244	520	466	2269	943	865	369	1599	1077	884	630	1319	915	773	915	1113	956	289	312	285	40	0	40	285	27	0	0	0	0	0	0	0	0	0	0	0
674	506	465	1047	1201	209	232	601	128	657	456	321	892	518	1707	941	1075	1393	742	1083	315	1298	1273	1663	339	1627	753	948	751	875	1255	1033	36	57	0	0	74	250	48	0	0	0	0	0	0	0	0	0	0	0
365	630	654	1111	1479	196	437	642	276	312	578	255	479	573	1629	423	631	1608	1131	1143	518	1502	1670	1290	684	1883	742	746	507	841	810	695	228	97	9	0	17	328	77	0	0	0	0	0	0	0	0	0	0	0
298	563	410	982	1644	192	619	751	188	242	776	238	661	573	1638	747	259	1690	1202	1032	667	1430	1538	1265	669	1313	693	914	800	1015	767	446	468	57	74	0	189	199	18	0	0	0	0	0	0	0	0	0	0	0
254	730	356	853	1778	218	442	520	197	278	730	377	413	371	1301	409	764	2120	1121	852	967	1373	1665	1279	792	1367	591	1612	636	609	683	474	168	137	140	0	176	265	36	0	0	0	0	0	0	0	0	0	0	0
186	810	801	701	2107	280	373	453	419	267	565	312	276	727	1259	460	749	2023	891	702	724	1235	1314	961	552	1245	777	1109	709	1143	1361	897	100	0	143	0	135	94	10	0	0	0	0	0	0	0	0	0	0	0
287	775	741	600	2234	279	476	469	415	319	860	408	476	871	1477	654	1180	2241	1106	689	518	1414	1642	703	342	1537	644	1845	585	406	707	920	452	100	67	0	197	134	18	0	0	0	22	0	0	0	0	0	0	0
577	316	560	1289	1999	287	491	255	359	436	876	464	609	763	1954	713	789	1671	1216	952	380	1775	1760	1201	475	1535	754	1386	648	1333	739	658	124	177	168	0	207	117	9	0	0	0	22	0	0	0	0	0	0	0
809	313	561	954	2589	234	742	457	208	391	1254	712	779	659	1651	273	1240	1859	680	580	600	1022	1539	1187	533	1387	813	1165	520	770	833	417	292	600	335	0	163	142	36	0	0	0	44	0	0	0	0	0	0	0
435	774	718	840	2861	63	640	552	333	345	1160	569	814	863	1237	707	1309	1501	1256	624	531	2309	1857	589	536	987	947	1572	684	1233	1015	469	160	458	134	0	101	47	0	0	0	0	22	0	0	0	0	0	0	0
566	651	938	1113	2945	95	789	733	657	485	1366	624	694	1072	1618	587	1529	2414	1641	980	630	1530	2148	854	832	1558	746	1236	791	896	1100	564	172	360	70	0	307	64	136	0	0	0	11	0	0	0	0	0	0	0
898	929	495	922	2646	190	637	827	481	331	1798	721	683	1111	2346	548	1013	1857	992	802	533	1102	2039	1364	688	1563	1048	1309	715	729	969	477	216	351	140	0	128	160	80	0	0	0	11	0	0	0	0	0	0	0
709	597	720	366	2356	159	1340	693	523	277	1208	798	1231	655	2315	404	1258	3206	832	645	570	1364	2565	766	610	1677	1090	1029	998	747	1731	563	180	355	252	0	14	256	0	0	0	0	44	0	0	0	0	0	0	0
300	1008	915	385	2429	160	648	538	405	487	1232	661	1657	1187	1842	213	1262	2005	815	991	175	914	1848	813	384	1309	994	1009	761	914	1532	536	280	360	302	0	0	203	60	0	0	0	33	0	0	0	0	0	0	0
976	971	1097	932	2872	128	1199	1065	538	630	1352	692	1157	900	1871	396	1414	2990	1091	1115	383	1063	1753	1132	1057	1334	1028	1495	1246	885	2024	317	208	419	564	0	4	124	12	0	0	0	0	0	0	0	0	0	0	0
587	888	1193	974	2241	86	971	1365	410	457	1211	443	992	1087	2040	161	1182	1737	1033	709	283	1875	1482	1170	567	1350	1558	1568	921	787	1554	677	616	538	275	0	3	196	48	0	0	0	0	0	0	0	0	0	0	0
1168	1078	664	871	2845	182	972	1079	353	379	1177	502	786	1690	1597	330	1478	2676	752	610	292	2112	1253	1192	554	716	1655	2107	1066	1102	1603	957	176	330	550	0	16	371	12	0	0	0	0	0	0	0	0	0	0	0
735	1437	1215	795	2763	73	808	913	284	254	810	617	637	974	1245	350	1181	1349	403	1023	708	1629	1379	1707	557	852	839	1427	722	868	886	690	180	522	303	0	0	162	36	0	0	0	0	0	0	0	0	0	0	0
1108	1306	917	613	2754	104	780	476	391	421	812	486	914	831	1395	368	1198	1273	346	1239	405	1465	1107	1859	1188	1134	1540	1524	741	937	592	660	276	519	243	0	23	495	0	0	0	0	11	0	0	0	0	0	0	0
966	1254	754	487	2803	105	1187	594	205	309	1152	780	988	749	1030	643	1072	1920	430	819	420	1534	1562	1494	941	1105	1028	1820	601	773	615	898	204	305	310	0	83	145	36	0	0	0	0	0	0	0	0	0	0	0
1040	1287	841	1132	3047	61	399	466	136	570	1412	487	635	947	848	280	891	1590	311	972	355	1772	1613	1304	844	755	1212	2184	456	884	1075	630	281	456	116	0	60	203	48	0	0	0	0	0	0	0	0	0	0	0
615	937	985	1026	2183	163	377	604	410	726	894	590	855	661	1639	260	761	1609	649	1428	90	1881	940	1247	978	1342	1050	1739	531	1413	1419	339	86	487	218	0	14	61	48	0	0	0	0	0	0	0	0	0	0	0
626	926	1013	1108	2173	183	313	480	336	556	666	624	801	887	1354	412	727	1350	675	894	134	2049	1251	1565	768	1482	1189	987	160	1107	853	79	226	535	423	0	95	96	24	0	0	0	0	0	0	0	0	0	0	0
1113	1044	947	1201	2767	327	790	505	579	774	1427	521	585	794	1615	283	698	1029	321	1268	316	1918	1359	961	329	1085	1086	1235	305	1309	1056	312	285	403	416	0	42	207	128	0	0	0	0	0	0	0	0	0	0	0
1158	799	1053	1140	2206	431	707	343	620	359	988	623	528	704	1611	349	1086	1186	789	720	349	1209	1630	677	703	1122	865	1305	372	940	1261	248	145	689	317	0	23	254	217	0	0	0	0	0	0	0	0	0	0	0
1000	541	580	1422	3043	504	957	279	233	494	694	762	1103	543	1199	310	783	1182	589	860	231	1406	1571	603	641	1070	980	1217	768	1087	1518	194	530	760	123	0	29	330	314	0	0	0	0	0	0	0	0	0	0	0
713	844	1243	468	2014	496	793	353	128	661	577	358	973	485	1532	192	873	1558	378	876	184	1562	942	627	430	771	908	1551	716	699	1440	273	507	538	366	0	45	167	128	0	0	0	0	0	0	0	0	0	0	0
896	903	857	982	1960	305	760	511	194	549	321	466	793	493	2144	127	943	1204	420	1205	153	1495	812	1005	542	609	893	1231	431	876	1361	46	234	767	204	0	17	301	184	0	0	0	0	0	0	0	0	0	0	0
705	597	709	758	1647	211	1164	393	222	358	212	403	782	540	1069	211	912	1648	572	734	243	1602	957	989	605	1119	769	603	530	1292	927	398	275	475	21	0	190	190	193	0	0	0	0	0	0	0	0	0	0	0
668	736	535	886	1385	442	827	307	176	520	384	204	751	479	961	280	497	1460	808	802	488	1642	972	1104	621	1080	899	1115	942	1222	781	356	27	390	109	0	212	198	173	0	0	0	0	0	0	0	0	0	0	0
575	671	611	735	860	326	690	473	317	306	206	594	613	401	991	338	1015	1730	643	698	795	1648	1130	604	739	1729	572	1215	1280	817	877	230	394	486	88	0	332	299	178	0	0	0	0	0	0	0	0	0	0	0
380	922	661	779	1123	412	665	449	42	310	656	250	579	791	1171	473	902	1468	459	434	467	1892	575	1054	853	1160	619	1294	827	204	985	239	401	645	123	0	88	265	178	0	0	0	0	0	0	0	0	0	0	0
489	900	469	968	1468	354	222	181	32	416	424	280	643	428	1048	167	827	1019	425	321	385	1883	732	738	433	846	560	1107	783	607	791	276	180	270	35	0	138	341	281	0	0	0	0	0	0	0	0	0	0	0
442	352	305	556	1524	249	567	346	247	561	845	340	1038	664	968	227	694	1055	322	472	337	1129	702	960	286	901	427	851	753	692	612	546	102	312	229	0	213	213	145	0	0	0	0	0	0	0	0	0	0	0
55	724	359	341	1294	366	443	373	102	582	582	217	614	370	307	84	479	910	353	383	527	1553	815	528	294	351	639	1371	1053	570	467	286	63	178	21	0	127	131	136	0	0	0	0	0	0	0	0	0	0	0
144	1169	217	447	933	297	528	106	304	742	530	94	712	295	421	362	229	641	378	492	192	1206	1021	368	94	344	775	880	792	138	441	258	17	337	14	0	207	130	204	0	0	0	0	0	0	0	0	0	0	0
202	658	253	475	660	335	448	136	244	184	330	274	519	156	695	298	328	557	99	195	295	712	1159	406	247	520	682	707	691	336	229	113	21	272	0	0	55	251	68	0	0	0	0	0	0	0	0	0	0	0
266	390	353	401	610	268	280	225	110	219	415	205	506	147	664	240	306	821	298	152	250	1272	957	337	166	36	645	672	248	316	488	139	152	631	67	0	200	188	68	0	0	0	0	0	0	0	0	0	0	0
293	413	508	318	624	306	412	139	0	381	191	262	641	154	586	112	336	604	122	177	196	1139	808	321	150	248	468	947	74	148	424	113	26	160	201	0	304	82	68	0	0	0	0	0	0	0	0	0	0	0
214	500	291	418	876	191	350	339	0	262	271	140	607	211	273	196	170	949	165	416	134	1429	581	409	175	328	591	588	65	82	615	23	21	350	67	0	414	143	136	0	0	0	0	0	0	0	0	0	0	0
235	526	345	545	625	129	252	327	141	0	182	176	542	123	314	264	113	1044	304	193	234	572	525	508	179	444	270	369	117	316	358	23	25	429	0	0	180	75	0	0	0	0	0	0	0	0	0	0	0	0
119	319	315	202	399	233	350	316	108	2	239	242	804	57	240	232	57	491	114	114	36	811	358	354	200	384	448	360	423	204	442	0	16	196	0	0	222	89	0	0	0	0	0	0	0	0	0	0	0	0
95	313	399	174	178	87	482	168	135	104	250	132	562	48	173	88	444	805	248	20	144	307	508	170	268	264	443	464	220	294	134	10	8	14	0	0	264	70	0	0	0	0	0	0	0	0	0	0	0	0
100	147	455	74	156	125	118	103	54	50	133	250	443	58	705	0	281	924	119	58	36	695	282	396	135	228	75	349	243	68	395	0	16	0	67	0	118	0	0	0	0	0	0	0	0	0	0	0	0	0
94	392	305	186	407	163	105	155	141	94	57	184	356	234	451	188	259	344	37	48	0	704	356	443	182	392	211	608	59	0	395	172	12	2	0	0	222	42	0	0	0	0	0	0	0	0	0	0	0	0
194	192	129	337	279	111	139	93	120	333	24	0	737	230	126	220	73	764	18	121	0	144	239	144	158	172	168	451	206	0	231	66	12	195	0	0	138	28	0	0	0	0	0	0	0	0	0	0	0	0
100	94	57	95	348	140	5	36	84	309	79	0	247	107	134	124	16	378	14	86	0	414	216	286	143	320	286	651	118	0	230	0	4	2	0	0	138	98	0	0	0	0	0	0	0	0	0	0	0	0
141	188	114	169	233	11	34	129	90	174	129	52	261	37	34	12	118	239	0	60	22	24	51	241	179	328	202	660	147	0	171	0	0	0	24	0	126	28	0	0	0	0	0	0	0	0	0	0	0	0
23	196	124	179	128	33	0	72	114	116	44	0	288	99	68	0	52	284	50	32	56	138	58	228	97	64	579	333	118	0	79	0	0	66	48	0	154	0	0	0	0	0	0	0	0	0	0	0	0	0
0	149	92	130	191	11	0	18	171	174	22	21	255	9	100	12	115	151	51	22	50	534	204	201	178	0	268	158	59	0	334	0	0	2	12	0	325	28	0	0	0	0	0	0	0	0	0	0	0	0
0	98	12	164	290	0	34	36	147	275	96	21	216	148	152	68	287	264	0	55	0	328	7	84	200	0	175	89	0	0	316	0	4	0	36	0	0	0	0	0	0	0	0	0	0	0	0	0	0	0
25	47	0	146	32	0	0	36	81	275	11	63	108	0	0	36	213	301	28	29	28	164	150	98	250	0	127	30	0	0	358	0	0	1	48	0	105	0	0	0	0	0	0	0	0	0	0	0	0	0
0	102	14	128	171	0	0	67	81	116	22	63	453	0	34	24	163	466	0	55	56	0	116	98	50	194	286	214	22	79	305	0	0	0	24	0	140	14	0	0	0	0	0	0	0	0	0	0	0	0
0	102	7	46	196	22	34	0	27	58	137	0	348	33	34	44	120	175	84	30	28	0	51	400	100	128	223	100	0	39	407	0	4	0	0	0	118	28	0	0	0	0	0	0	0	0	0	0	0	0
0	255	0	126	155	33	34	0	0	280	233	0	297	33	68	37	213	368	56	4	0	180	0	79	250	0	284	105	0	39	358	0	8	0	0	0	105	14	0	0	0	0	0	0	0	0	0	0	0	0
0	153	7	80	57	33	34	18	81	212	11	0	385	0	0	105	272	41	28	12	14	98	0	209	115	0	440	119	0	13	276	0	4	0	12	0	105	0	0	0	0	0	0	0	0	0	0	0	0	0
47	51	14	83	114	77	34	0	108	106	22	0	316	0	0	318	33	98	28	6	14	0	35	130	182	70	218	228	0	79	207	0	4	0	36	0	153	0	0	0	0	0	0	0	0	0	0	0	0	0
69	51	14	178	196	44	102	0	108	159	85	0	214	0	0	88	66	0	0	6	42	0	7	85	214	70	304	134	0	39	305	0	4	0	12	0	96	0	0	0	0	0	0	0	0	0	0	0	0	0
92	102	14	132	64	33	68	0	27	53	137	0	125	0	0	13	0	0	0	6	70	0	19	98	298	74	136	88	0	26	289	0	4	0	0	0	0	28	0	0	0	0	0	0	0	0	0	0	0	0
46	0	21	80	0	0	68	0	0	159	126	0	356	0	0	39	66	53	0	0	70	0	0	136	182	74	540	120	0	26	98	0	4	0	14	0	0	28	0	0	0	0	0	0	0	0	0	0	0	0
0	51	42	0	0	0	68	0	27	212	200	0	300	0	0	52	132	49	42	0	56	0	0	24	0	194	245	76	0	13	138	0	16	0	28	0	0	28	0	0	0	0	0	0	0	0	0	0	0	0
[truncated: 950 more columns]

## Sheet: Fig2c
0	0	0	0	0	0	0	0	0	0	0	0	0	0	0	0	0	0	0	0	0	0	0	0	0	0	0	0	0	0	0	0	0	0	0	0	0	0	0	0	0	0	0	0	0	0	0	0	0	0
0	0	0	0	0	0	0	0	0	0	0	0	0	0	0	0	0	0	0	0	0	0	0	0	0	0	0	0	0	0	0	0	0	0	0	0	0	0	0	0	0	0	0	0	0	0	0	0	0	0
0	0	0	0	0	0	0	0	0	0	0	0	0	0	0	0	0	0	0	0	0	0	0	0	0	0	0	0	0	0	0	0	0	0	0	0	0	0	0	0	0	0	0	0	0	0	0	0	0	0
0	0	0	0	0	0	0	0	0	0	0	0	0	0	0	0	0	0	0	0	0	0	0	0	0	0	0	0	0	0	0	0	0	0	0	0	0	0	0	0	0	0	0	0	0	0	0	0	0	0
0	0	0	0	0	0	0	0	0	0	0	0	0	0	0	0	0	0	0	0	0	0	0	0	0	0	0	0	0	0	0	0	0	0	0	0	0	0	0	0	0	0	0	0	0	0	0	0	0	0
0	0	0	0	0	0	0	0	0	0	0	0	0	0	0	0	0	0	0	0	0	0	0	0	0	0	0	0	0	0	0	0	0	0	0	0	0	0	0	0	0	0	0	0	0	0	0	0	0	0
0	0	0	0	0	0	0	0	0	0	0	0	0	0	0	0	0	0	0	0	0	0	0	0	0	0	0	0	0	0	0	0	0	0	0	0	0	0	0	0	0	0	0	0	0	0	0	0	0	0
0	0	0	0	0	0	0	0	0	0	0	0	0	0	0	0	0	0	0	0	0	0	0	0	0	0	0	0	0	0	0	0	0	0	0	0	0	0	0	0	0	0	0	0	0	0	0	0	0	0
0	0	0	0	0	0	0	0	0	0	0	0	0	0	0	0	0	0	0	0	0	0	0	0	0	0	0	0	0	0	0	0	0	0	0	0	0	0	0	0	0	0	0	0	0	0	0	0	0	0
0	0	0	0	0	0	0	0	0	0	0	0	0	0	0	0	0	0	0	0	0	0	0	0	0	0	0	0	0	0	0	0	0	0	0	0	0	0	0	0	0	0	0	0	0	0	0	0	0	0
0	0	0	0	0	0	0	0	0	0	0	0	0	0	0	0	0	0	0	0	0	0	0	0	0	0	0	0	0	0	0	0	0	0	0	0	0	0	0	0	0	0	0	0	0	0	0	0	0	0
0	0	0	0	0	0	0	0	0	0	0	0	0	0	0	0	0	0	0	0	0	0	0	0	0	0	0	0	0	0	0	0	0	0	0	0	0	0	0	0	0	0	0	0	0	0	0	0	0	0
0	0	0	0	0	0	0	0	0	0	0	0	0	0	0	0	0	0	0	0	0	0	0	0	0	0	0	0	0	0	0	0	0	0	0	0	0	0	0	0	0	0	0	0	0	0	0	0	0	0
0	0	0	0	0	0	0	0	0	0	0	0	0	0	0	0	0	0	0	0	0	0	0	0	0	0	0	0	0	0	0	0	0	0	0	0	0	0	0	0	0	0	0	0	0	0	0	0	0	0
0	0	0	0	0	0	0	0	0	0	0	0	0	0	0	0	0	0	0	0	0	0	0	0	0	0	0	0	0	0	0	0	0	0	0	0	0	0	0	0	0	0	0	0	0	0	0	0	0	0
0	0	0	0	0	0	0	0	0	0	0	0	0	0	0	0	0	0	0	0	0	0	0	0	0	0	0	0	0	0	0	0	0	0	0	0	0	0	0	0	0	0	0	0	0	0	0	0	0	0
0	0	0	0	0	0	0	0	0	0	0	0	0	0	0	0	0	0	0	0	0	0	0	0	0	0	0	0	0	0	0	0	0	0	0	0	0	0	0	0	0	0	0	0	0	0	0	0	0	0
0	0	0	0	0	0	0	0	0	0	0	0	0	0	0	0	0	0	0	0	0	0	0	0	0	0	0	0	0	0	0	0	0	0	0	0	0	0	0	0	0	0	0	0	0	0	0	0	0	0
0	0	0	0	0	0	0	0	0	0	0	0	0	0	0	0	0	0	0	0	0	0	0	0	0	0	0	0	0	0	0	0	0	0	0	0	0	0	0	0	0	0	0	0	0	0	0	0	0	0
0	0	0	0	0	0	0	0	0	0	0	0	0	0	0	0	0	0	0	0	0	0	0	0	0	0	0	0	0	0	0	0	0	0	0	0	0	0	0	0	0	0	0	0	0	0	0	0	0	0
0	0	0	0	0	0	0	0	0	0	0	0	0	0	0	0	0	0	0	0	0	0	0	0	0	0	0	0	0	0	0	0	0	0	0	0	0	0	0	0	0	0	0	0	0	0	0	0	0	0
0	0	0	0	0	0	0	0	0	0	0	0	0	0	0	0	0	0	0	0	0	0	0	0	0	0	0	0	0	0	0	0	0	0	0	0	0	0	0	0	0	0	0	0	0	0	0	0	0	0
0	0	0	0	0	0	0	0	0	0	0	0	0	0	0	0	0	0	0	0	0	0	0	0	0	0	0	0	0	0	0	0	0	0	0	0	0	0	0	0	0	0	0	0	0	0	0	0	0	0
0	0	0	0	0	0	0	0	0	0	0	0	0	0	0	0	0	0	0	0	0	0	0	0	0	0	0	0	0	0	0	0	0	0	0	0	0	0	0	0	0	0	0	0	0	0	0	0	0	0
0	0	0	0	0	0	0	0	0	0	0	0	0	0	0	0	0	0	0	0	0	0	0	0	0	0	0	0	0	0	0	0	0	0	0	0	0	0	0	0	0	0	0	0	0	0	0	0	0	0
0	0	0	0	0	0	0	0	0	0	0	0	0	0	0	0	0	0	0	0	0	0	0	0	0	0	0	0	0	0	0	0	0	0	0	0	0	0	0	0	0	0	0	0	0	0	0	0	0	0
0	0	0	0	0	0	0	0	0	0	0	0	0	0	0	0	0	0	0	0	0	0	0	0	0	0	0	0	0	0	0	0	0	0	0	0	0	0	0	0	0	0	0	0	0	0	0	0	0	0
0	0	0	0	0	0	0	0	0	0	0	0	0	0	0	0	0	0	0	0	0	0	0	0	0	0	0	0	0	0	0	0	0	0	0	0	0	0	0	0	0	0	0	0	0	0	0	0	0	0
0	0	0	0	0	0	0	0	0	0	0	0	0	0	0	0	0	0	0	0	0	0	0	0	0	0	0	0	0	0	0	0	0	0	0	0	0	0	0	0	0	0	0	0	0	0	0	0	0	0
0	0	0	0	0	0	0	0	0	0	0	0	0	0	0	0	0	0	0	0	0	0	0	0	0	0	0	0	0	0	0	0	0	0	0	0	0	0	0	0	0	0	0	0	0	0	0	0	0	0
0	0	0	0	0	0	0	0	0	0	0	0	0	0	0	0	0	0	0	0	0	0	0	0	0	0	0	0	0	0	0	0	0	0	0	0	0	0	0	0	0	0	0	0	0	0	0	0	0	0
0	0	0	0	0	0	0	0	0	0	0	0	0	0	0	0	0	0	0	0	0	0	0	0	0	0	0	0	0	0	0	0	0	0	0	0	0	0	0	0	0	0	0	0	0	0	0	0	0	0
0	0	0	0	0	0	0	0	0	0	0	0	0	0	0	0	0	0	0	0	0	0	0	0	0	0	0	0	0	0	0	0	0	0	0	0	0	0	0	0	0	0	0	0	0	0	0	0	0	0
0	0	0	0	0	0	0	0	0	0	0	0	0	0	0	0	0	0	0	0	0	0	0	0	0	0	0	0	0	0	0	0	0	0	0	0	0	0	0	0	0	0	0	0	0	0	0	0	0	0
0	0	0	0	0	0	0	0	0	0	0	0	0	0	0	0	0	0	0	0	0	0	0	0	0	0	0	0	0	0	0	0	0	0	0	0	0	0	0	0	0	0	0	0	0	0	0	0	0	0
0	0	0	0	0	0	0	0	0	0	0	0	0	0	0	0	0	0	0	0	0	0	0	0	0	0	0	0	0	0	0	0	0	0	0	0	0	0	0	0	0	0	0	0	0	0	0	0	0	0
0	0	0	0	0	0	0	0	0	0	0	0	0	0	0	0	0	0	0	0	0	0	0	0	0	0	0	0	0	0	0	0	0	0	0	0	0	0	0	0	0	0	0	0	0	0	0	0	0	0
0	0	0	0	0	0	0	0	0	0	0	0	0	0	0	0	0	0	0	0	0	0	0	0	0	0	0	0	0	0	0	0	0	0	0	0	0	0	0	0	0	0	0	0	0	0	0	0	0	0
0	0	0	0	0	0	0	0	0	0	0	0	0	0	0	0	0	0	0	0	0	0	0	0	0	0	0	0	0	0	0	0	0	0	0	0	0	0	0	0	0	0	0	0	0	0	0	0	0	0
0	0	0	0	0	0	0	0	0	0	0	0	0	0	0	0	0	0	0	0	0	0	0	0	0	0	0	0	0	0	0	0	0	0	0	0	0	0	0	0	0	0	0	0	0	0	0	0	0	0
0	0	0	0	0	0	0	0	0	0	0	0	0	0	0	0	0	0	0	0	0	0	0	0	0	0	0	0	0	0	0	0	0	0	0	0	0	0	0	0	0	0	0	0	0	0	0	0	0	0
0	0	0	0	0	0	0	0	0	0	0	0	0	0	0	0	0	0	0	0	0	0	0	0	0	0	0	0	0	0	0	0	0	0	0	0	0	0	0	0	0	0	0	0	0	0	0	0	0	0
0	0	0	0	0	0	0	0	0	0	0	0	0	0	0	0	0	0	0	0	0	0	0	0	0	0	0	0	0	0	0	0	0	0	0	0	0	0	0	0	0	0	0	0	0	0	0	0	0	0
0	0	0	0	0	0	0	0	0	0	0	0	0	0	0	0	0	0	0	0	0	0	0	0	0	0	0	0	0	0	0	0	0	0	0	0	0	0	0	0	0	0	0	0	0	0	0	0	0	0
0	0	0	0	0	0	0	0	0	0	0	0	0	0	0	0	0	0	0	0	0	0	0	0	0	0	0	0	0	0	0	0	0	0	0	0	0	0	0	0	0	0	0	0	0	0	0	0	0	0
0	0	0	0	0	0	0	0	0	0	0	0	0	0	0	0	0	0	0	0	0	0	0	0	0	0	0	0	0	0	0	0	0	0	0	0	0	0	0	0	0	0	0	0	0	0	0	0	0	0
0	0	0	0	0	0	0	0	0	0	0	0	0	0	0	0	0	0	0	0	0	0	0	0	0	0	0	0	0	0	0	0	0	0	0	0	0	0	0	0	0	0	0	0	0	0	0	0	0	0
0	0	0	0	0	0	0	0	0	0	0	0	0	0	0	0	0	0	0	0	0	0	0	0	0	0	0	0	0	0	0	0	0	0	0	0	0	0	0	0	0	0	0	0	0	0	0	0	0	0
0	0	0	0	0	0	0	0	0	0	0	0	0	0	0	0	0	0	0	0	0	0	0	0	0	0	0	0	0	0	0	0	0	0	0	0	0	0	0	0	0	0	0	0	0	0	0	0	0	0
0	0	0	0	0	0	0	0	0	0	0	0	0	0	0	0	0	0	0	0	0	0	0	0	0	0	0	0	0	0	0	0	0	0	0	0	0	0	0	0	0	0	0	0	0	0	0	0	0	0
0	0	0	0	0	0	0	0	0	0	0	0	0	0	0	0	0	0	0	0	0	0	0	0	0	0	0	0	0	0	0	0	0	0	0	0	0	0	0	0	0	0	0	0	0	0	0	0	0	0
0	0	0	0	0	0	0	0	0	0	0	0	0	0	0	0	0	0	0	0	0	0	0	0	0	0	0	0	0	0	0	0	0	0	0	0	0	0	0	0	0	0	0	0	0	0	0	0	0	0
0	0	0	0	0	0	0	0	0	0	0	0	0	0	0	0	0	0	0	0	0	0	0	0	0	0	0	0	0	0	0	0	0	0	0	0	0	0	0	0	0	0	0	0	0	0	0	0	0	0
0	0	0	0	0	0	0	0	0	0	0	0	0	0	0	0	0	0	0	0	0	0	0	0	0	0	0	0	0	0	0	0	0	0	0	0	0	0	0	0	0	0	0	0	0	0	0	0	0	0
0	0	0	0	0	0	0	0	0	0	0	0	0	0	0	0	0	0	0	0	0	0	0	0	0	0	0	0	0	0	0	0	0	0	0	0	0	0	0	0	0	0	0	0	0	0	0	0	0	0
0	0	0	0	0	0	0	0	0	0	0	0	0	0	0	0	0	0	0	0	0	0	0	0	0	0	0	0	0	0	0	0	0	0	0	0	0	0	0	0	0	0	0	0	0	0	0	0	0	0
0	0	0	0	0	0	0	0	0	0	0	0	0	0	0	0	0	0	0	0	0	0	0	0	0	0	0	0	0	0	0	0	0	0	0	0	0	0	0	0	0	0	0	0	0	0	0	0	0	0
0	0	0	0	0	0	0	0	0	0	0	0	0	0	0	0	0	0	0	0	0	0	0	0	0	0	0	0	0	0	0	0	0	0	0	0	0	0	0	0	0	0	0	0	0	0	0	0	0	0
0	0	0	0	0	0	0	0	0	0	0	0	0	0	0	0	0	0	0	0	0	0	0	0	0	0	0	0	0	0	0	0	0	0	0	0	0	0	0	0	0	0	0	0	0	0	0	0	0	0
0	0	0	0	0	0	0	0	0	0	0	0	0	0	0	0	0	0	0	0	0	0	0	0	0	0	0	0	0	0	0	0	0	0	0	0	0	0	0	0	0	0	0	0	0	0	0	0	0	0
0	0	0	0	0	0	0	0	0	0	0	0	0	0	0	0	0	0	0	0	0	0	0	0	0	0	0	0	0	0	0	0	0	0	0	0	0	0	0	0	0	0	0	0	0	0	0	0	0	0
0	0	0	0	0	0	0	0	0	0	0	0	0	0	0	0	0	0	0	0	0	0	0	0	0	0	0	0	0	0	0	0	0	0	0	0	0	0	0	0	0	0	0	0	0	0	0	0	0	0
0	0	0	0	0	0	0	0	0	0	0	0	0	0	0	0	0	0	0	0	0	0	0	0	0	0	0	0	0	0	0	0	0	0	0	0	0	0	0	0	0	0	0	0	0	0	0	0	0	0
0	0	0	0	0	0	0	0	0	0	0	0	0	0	0	0	0	0	0	0	0	0	0	0	0	0	0	0	0	0	0	0	0	0	0	0	0	0	0	0	0	0	0	0	0	0	0	0	0	0
0	0	0	0	0	0	0	0	0	0	0	0	0	0	0	0	0	0	0	0	0	0	0	0	0	0	0	0	0	0	0	0	0	0	0	0	0	0	0	0	0	0	0	0	0	0	0	0	0	0
0	0	0	0	0	0	0	0	0	0	0	0	0	0	0	0	0	0	0	0	0	0	0	0	0	0	0	0	0	0	0	0	0	0	0	0	0	0	0	0	0	0	0	0	0	0	0	0	0	0
0	0	0	0	0	0	0	0	0	0	0	0	0	0	0	0	0	0	0	0	0	0	0	0	0	0	0	0	0	0	0	0	0	0	0	0	0	0	0	0	0	0	0	0	0	0	0	0	0	0
0	0	0	0	0	0	0	0	0	0	0	0	0	0	0	0	0	0	0	0	0	0	0	0	0	0	0	0	0	0	0	0	0	0	0	0	0	0	0	0	0	0	0	0	0	0	0	0	0	0
0	0	0	0	0	0	0	0	0	0	0	0	0	0	0	0	0	0	0	0	0	0	0	0	0	0	0	0	0	0	0	0	0	0	0	0	0	0	0	0	0	0	0	0	0	0	0	0	0	0
0	0	0	0	0	0	0	0	0	0	0	0	0	0	0	0	0	0	0	0	0	0	0	0	0	0	0	0	0	0	0	0	0	0	0	0	0	0	0	0	0	0	0	0	0	0	0	0	0	0
0	0	0	0	0	0	0	0	0	0	0	0	0	0	0	0	0	0	0	0	0	0	0	0	0	0	0	0	0	0	0	0	0	0	0	0	0	0	0	0	0	0	0	0	0	0	0	0	0	0
0	0	0	0	0	0	0	0	0	0	0	0	0	0	0	0	0	0	0	0	0	0	0	0	0	0	0	0	0	0	0	0	0	0	0	0	0	0	0	0	0	0	0	0	0	0	0	0	0	0
0	0	0	0	0	0	0	0	0	0	0	0	0	0	0	0	0	0	0	0	0	0	0	0	0	0	0	0	0	0	0	0	0	0	0	0	0	0	0	0	0	0	0	0	0	0	0	0	0	0
0	0	0	0	0	0	0	0	0	0	0	0	0	0	0	0	0	0	0	0	0	0	0	0	0	0	0	0	0	0	0	0	0	0	0	0	0	0	0	0	0	0	0	0	0	0	0	0	0	0
0	0	0	0	0	0	0	0	0	0	0	0	0	0	0	0	0	0	0	0	0	0	0	0	0	0	0	0	0	0	0	0	0	0	0	0	0	0	0	0	0	0	0	0	0	0	0	0	0	0
0	0	0	0	0	0	0	0	0	0	0	0	0	0	0	0	0	0	0	0	0	0	0	0	0	0	0	0	0	0	0	0	0	0	0	0	0	0	0	0	0	0	0	0	0	0	0	0	0	0
0	0	0	0	0	0	0	0	0	0	0	0	0	0	0	0	0	0	0	0	0	0	0	0	0	0	0	0	0	0	0	0	0	0	0	0	0	0	0	0	0	0	0	0	0	0	0	0	0	0
0	0	0	0	0	0	0	0	0	0	0	0	0	0	0	0	0	0	0	0	0	0	0	0	0	0	0	0	0	0	0	0	0	0	0	0	0	0	0	0	0	0	0	0	0	0	0	0	0	0
0	0	0	0	0	0	0	0	0	0	0	0	0	0	0	0	0	0	0	0	0	0	0	0	0	0	0	0	0	0	0	0	0	0	0	0	0	0	0	0	0	0	0	0	0	0	0	0	0	0
0	0	0	0	0	0	0	0	0	0	0	0	0	0	0	0	0	0	0	0	0	0	0	0	0	0	0	0	0	0	0	0	0	0	0	0	0	0	0	0	0	0	0	0	0	0	0	0	0	0
0	0	0	0	0	0	0	0	0	0	0	0	0	0	0	0	0	0	0	0	0	0	0	0	0	0	0	0	0	0	0	0	0	0	0	0	0	0	0	0	0	0	0	0	0	0	0	0	0	0
0	0	0	0	0	0	0	0	0	0	0	0	0	0	0	0	0	0	0	0	0	0	0	0	0	0	0	0	0	0	0	0	0	0	0	0	0	0	0	0	0	0	0	0	0	0	0	0	0	0
0	0	0	0	0	0	0	0	0	0	0	0	0	0	0	0	0	0	0	0	0	0	0	0	0	0	0	0	0	0	0	0	0	0	0	0	0	0	0	0	0	0	0	0	0	0	0	0	0	0
0	0	0	0	0	0	0	0	0	0	0	0	0	0	0	0	0	0	0	0	0	0	0	0	0	0	0	0	0	0	0	0	0	0	0	0	0	0	0	0	0	0	0	0	0	0	0	0	0	0
0	0	0	0	0	0	0	0	0	0	0	0	0	0	0	0	0	0	0	0	0	0	0	0	0	0	0	0	0	0	0	0	0	0	0	0	0	0	0	0	0	0	0	0	0	0	0	0	0	0
0	0	0	0	0	0	0	0	0	0	0	0	0	0	0	0	0	0	0	0	0	0	0	0	0	0	0	0	0	0	0	0	0	0	0	0	0	0	0	0	0	0	0	0	0	0	0	0	0	0
0	0	0	0	0	0	0	0	0	0	0	0	0	0	0	0	0	0	0	0	0	0	0	0	0	0	0	0	0	0	0	0	0	0	0	0	0	0	0	0	0	0	0	0	0	0	0	0	0	0
0	0	0	0	0	0	0	0	0	0	0	0	0	0	0	0	0	0	0	0	0	0	0	0	0	0	0	0	0	0	0	0	0	0	0	0	0	0	0	0	0	0	0	0	0	0	0	0	0	0
0	0	0	0	0	0	0	0	0	0	0	0	0	0	0	0	0	0	0	0	0	0	0	0	0	0	0	0	0	0	0	0	0	0	0	0	0	0	0	0	0	0	0	0	0	0	0	0	0	0
0	0	0	0	0	0	0	0	0	0	0	0	0	0	0	0	0	0	0	0	0	0	0	0	0	0	0	0	0	0	0	0	0	0	0	0	0	0	0	0	0	0	0	0	0	0	0	0	0	0
0	0	0	0	0	0	0	0	0	0	0	0	0	0	0	0	0	0	0	0	0	0	0	0	0	0	0	0	0	0	0	0	0	0	0	0	0	0	0	0	0	0	0	0	0	0	0	0	0	0
0	0	0	0	0	0	0	0	0	0	0	0	0	0	0	0	0	0	0	0	0	0	0	0	0	0	0	0	0	0	0	0	0	0	0	0	0	0	0	0	0	0	0	0	0	0	0	0	0	0
0	0	0	0	0	0	0	0	0	0	0	0	0	0	0	0	0	0	0	0	0	0	0	0	0	0	0	0	0	0	0	0	0	0	0	0	0	0	0	0	0	0	0	0	0	0	0	0	0	0
0	0	0	0	0	0	0	0	0	0	0	0	0	0	0	0	0	0	0	0	0	0	0	0	0	0	0	0	0	0	0	0	0	0	0	0	0	0	0	0	0	0	0	0	0	0	0	0	0	0
0	0	0	0	0	0	0	0	0	0	0	0	0	0	0	0	0	0	0	0	0	0	0	0	0	0	0	0	0	0	0	0	0	0	0	0	0	0	0	0	0	0	0	0	0	0	0	0	0	0
0	0	0	0	0	0	0	0	0	0	0	0	0	0	0	0	0	0	0	0	0	0	0	0	0	0	0	0	0	0	0	0	0	0	0	0	0	0	0	0	0	0	0	0	0	0	0	0	0	0
0	0	0	0	0	0	0	0	0	0	0	0	0	0	0	0	0	0	0	0	0	0	0	0	0	0	0	0	0	0	0	0	0	0	0	0	0	0	0	0	0	0	0	0	0	0	0	0	0	0
0	0	0	0	0	0	0	0	0	0	0	0	0	0	0	0	0	0	0	0	0	0	0	0	0	0	0	0	0	0	0	0	0	0	0	0	0	0	0	0	0	0	0	0	0	0	0	0	0	0
0	0	0	0	0	0	0	0	0	0	0	0	0	0	0	0	0	0	0	0	0	0	0	0	0	0	0	0	0	0	0	0	0	0	0	0	0	0	0	0	0	0	0	0	0	0	0	0	0	0
0	0	0	0	0	0	0	0	0	0	0	0	0	0	0	0	0	0	0	0	0	0	0	0	0	0	0	0	0	0	0	0	0	0	0	0	0	0	0	0	0	0	0	0	0	0	0	0	0	0
0	0	0	0	0	0	0	0	0	0	0	0	0	0	0	0	0	0	0	0	0	0	0	0	0	0	0	0	0	0	0	0	0	0	0	0	0	0	0	0	0	0	0	0	0	0	0	0	0	0
0	0	0	0	0	0	0	0	0	0	0	0	0	0	0	0	0	0	0	0	0	0	0	0	0	0	0	0	0	0	0	0	0	0	0	0	0	0	0	0	0	0	0	0	0	0	0	0	0	0
0	0	0	0	0	0	0	0	0	0	0	0	0	0	0	0	0	0	0	0	0	0	0	0	0	0	0	0	0	0	0	0	0	0	0	0	0	0	0	0	0	0	0	0	0	0	0	0	0	0
0	0	0	0	0	0	0	0	0	0	0	0	0	0	0	0	0	0	0	0	0	0	0	0	0	0	0	0	0	0	0	0	0	0	0	0	0	0	0	0	0	0	0	0	0	0	0	0	0	0
0	0	0	0	0	0	0	0	0	0	0	0	0	0	0	0	0	0	0	0	0	0	0	0	0	0	0	0	0	0	0	0	0	0	0	0	0	0	0	0	0	0	0	0	0	0	0	0	0	0
0	0	0	0	0	0	0	0	0	0	0	0	0	0	0	0	0	0	0	0	0	0	0	0	0	0	0	0	0	0	0	0	0	0	0	0	0	0	0	0	0	0	0	0	0	0	0	0	0	0
0	0	0	0	0	0	0	0	0	0	0	0	0	0	0	0	0	0	0	0	0	0	0	0	0	0	0	0	0	0	0	0	0	0	0	0	0	0	0	0	0	0	0	0	0	0	0	0	0	0
0	0	0	0	0	0	0	0	0	0	0	0	0	0	0	0	0	0	0	0	0	0	0	0	0	0	0	0	0	0	0	0	0	0	0	0	0	0	0	0	0	0	0	0	0	0	0	0	0	0
0	0	0	0	0	0	0	0	0	0	0	0	0	0	0	0	0	0	0	0	0	0	0	0	0	0	0	0	0	0	0	0	0	0	0	0	0	0	0	0	0	0	0	0	0	0	0	0	0	0
0	0	0	0	0	0	0	0	0	0	0	0	0	0	0	0	0	0	0	0	0	0	0	0	0	0	0	0	0	0	0	0	0	0	0	0	0	0	0	0	0	0	0	0	0	0	0	0	0	0
0	0	0	0	0	0	0	0	0	0	0	0	0	0	0	0	0	0	0	0	0	0	0	0	0	0	0	0	0	0	0	0	0	0	0	0	0	0	0	0	0	0	0	0	0	0	0	0	0	0
0	0	0	0	0	0	0	0	0	0	0	0	0	0	0	0	0	0	0	0	0	0	0	0	0	0	0	0	0	0	0	0	0	0	0	0	0	0	0	0	0	0	0	0	0	0	0	0	0	0
0	0	0	0	0	0	0	0	0	0	0	0	0	0	0	0	0	0	0	0	0	0	0	0	0	0	0	0	0	0	0	0	0	0	0	0	0	0	0	0	0	0	0	0	0	0	0	0	0	0
0	0	0	0	0	0	0	0	0	0	0	0	0	0	0	0	0	0	0	0	0	0	0	0	0	0	0	0	0	0	0	0	0	0	0	0	0	0	0	0	0	0	0	0	0	0	0	0	0	0
0	0	0	0	0	0	0	0	0	0	0	0	0	0	0	0	0	0	0	0	0	0	0	0	0	0	0	0	0	0	0	0	0	0	0	0	0	0	0	0	0	0	0	0	0	0	0	0	0	0
0	0	0	0	0	0	0	0	0	0	0	0	0	0	0	0	0	0	0	0	0	0	0	0	0	0	0	0	0	0	0	0	0	0	0	0	0	0	0	0	0	0	0	0	0	0	0	0	0	0
0	0	0	0	0	0	0	0	0	0	0	0	0	0	0	0	0	0	0	0	0	0	0	0	0	0	0	0	0	0	0	0	0	0	0	0	0	0	0	0	0	0	0	0	0	0	0	0	0	0
0	0	0	0	0	0	0	0	0	0	0	0	0	0	0	0	0	0	0	0	0	0	0	0	0	0	0	0	0	0	0	0	0	0	0	0	0	0	0	0	0	0	0	0	0	0	0	0	0	0
0	0	0	0	0	0	0	0	0	0	0	0	0	0	0	0	0	0	0	0	0	0	0	0	0	0	0	0	0	0	0	0	0	0	0	0	0	0	0	0	0	0	0	0	0	0	0	0	0	0
0	0	0	0	0	0	0	0	0	0	0	0	0	0	0	0	0	0	0	0	0	0	0	0	0	0	0	0	0	0	0	0	0	0	0	0	0	0	0	0	0	0	0	0	0	0	0	0	0	0
0	0	0	0	0	0	0	0	0	0	0	0	0	0	0	0	0	0	0	0	0	0	0	0	0	0	0	0	0	0	0	0	0	0	0	0	0	0	0	0	0	0	0	0	0	0	0	0	0	0
0	0	0	0	0	0	0	0	0	0	0	0	0	0	0	0	0	0	0	0	0	0	0	0	0	0	0	0	0	0	0	0	0	0	0	0	0	0	0	0	0	0	0	0	0	0	0	0	0	0
0	0	0	0	0	0	0	0	0	0	0	0	0	0	0	0	0	0	0	0	0	0	0	0	0	0	0	0	0	0	0	0	0	0	0	0	0	0	0	0	0	0	0	0	0	0	0	0	0	0
0	0	0	0	0	0	0	0	0	0	0	0	0	0	0	0	0	0	0	0	0	0	0	0	0	0	0	0	0	0	0	0	0	0	0	0	0	0	0	0	0	0	0	0	0	0	0	0	0	0
0	0	0	0	0	0	0	0	0	0	0	0	0	0	0	0	0	0	0	0	0	0	0	0	0	0	0	0	0	0	0	0	0	0	0	0	0	0	0	0	0	0	0	0	0	0	0	0	0	0
0	0	0	0	0	0	0	0	0	0	0	0	0	0	0	0	0	0	0	0	0	0	0	0	0	0	0	0	0	0	0	0	0	0	0	0	0	0	0	0	0	0	0	0	0	0	0	0	0	0
0	0	0	0	0	0	0	0	0	0	0	0	0	0	0	0	0	0	0	0	0	0	0	0	0	0	0	0	0	0	0	0	0	0	0	0	0	0	0	0	0	0	0	0	0	0	0	0	0	0
0	0	0	0	0	0	0	0	0	0	0	0	0	0	0	0	0	0	0	0	0	0	0	0	0	0	0	0	0	0	0	0	0	0	0	0	0	0	0	0	0	0	0	0	0	0	0	0	0	0
0	0	0	0	0	0	0	0	0	0	0	0	0	0	0	0	0	0	0	0	0	0	0	0	0	0	0	0	0	0	0	0	0	0	0	0	0	0	0	0	0	0	0	0	0	0	0	0	0	0
0	0	0	0	0	0	0	0	0	0	0	0	0	0	0	0	0	0	0	0	0	0	0	0	0	0	0	0	0	0	0	0	0	0	0	0	0	0	0	0	0	0	0	0	0	0	0	0	0	0
0	0	0	0	0	0	0	0	0	0	0	0	0	0	0	0	0	0	0	0	0	0	0	0	0	0	0	0	0	0	0	0	0	0	0	0	0	0	0	0	0	0	0	0	0	0	0	0	0	0
0	0	0	0	0	0	0	0	0	0	0	0	0	0	0	0	0	0	0	0	0	0	0	0	0	0	0	0	0	0	0	0	0	0	0	0	0	0	0	0	0	0	0	0	0	0	0	0	0	0
0	0	0	0	0	0	0	0	0	0	0	0	0	0	0	0	0	0	0	0	0	0	0	0	0	0	0	0	0	0	0	0	0	0	0	0	0	0	0	0	0	0	0	0	0	0	0	0	0	0
0	0	0	0	0	0	0	0	0	0	0	0	0	0	0	0	0	0	0	0	0	0	0	0	0	0	0	0	0	0	0	0	0	0	0	0	0	0	0	0	0	0	0	0	0	0	0	0	0	0
0	0	0	0	0	0	0	0	0	0	0	0	0	0	0	0	0	0	0	0	0	0	0	0	0	0	0	0	0	0	0	0	0	0	0	0	0	0	0	0	0	0	0	0	0	0	0	0	0	0
0	0	0	0	0	0	0	0	0	0	0	0	0	0	0	0	0	0	0	0	0	0	0	0	0	0	0	0	0	0	0	0	0	0	0	0	0	0	0	0	0	0	0	0	0	0	0	0	0	0
0	0	0	0	0	0	0	0	0	0	0	0	0	0	0	0	0	0	0	0	0	0	0	0	0	0	0	0	0	0	0	0	0	0	0	0	0	0	0	0	0	0	0	0	0	0	0	0	0	0
0	0	0	0	0	0	0	0	0	0	0	0	0	0	0	0	0	0	0	0	0	0	0	0	0	0	0	0	0	0	0	0	0	0	0	0	0	0	0	0	0	0	0	0	0	0	0	0	0	0
0	0	0	0	0	0	0	0	0	0	0	0	0	0	0	0	0	0	0	0	0	0	0	0	0	0	0	0	0	0	0	0	0	0	0	0	0	0	0	0	0	0	0	0	0	0	0	0	0	0
0	0	0	0	0	0	0	0	0	0	0	0	0	0	0	0	0	0	0	0	0	0	0	0	0	0	0	0	0	0	0	0	0	0	0	0	0	0	0	0	0	0	0	0	0	0	0	0	0	0
0	0	0	0	0	0	0	0	0	0	0	0	0	0	0	0	0	0	0	0	0	0	0	0	0	0	0	0	0	0	0	0	0	0	0	0	0	0	0	0	0	0	0	0	0	0	0	0	0	0
0	0	0	0	0	0	0	0	0	0	0	0	0	0	0	0	0	0	0	0	0	0	0	0	0	0	0	0	0	0	0	0	0	0	0	0	0	0	0	0	0	0	0	0	0	0	0	0	0	0
0	0	0	0	0	0	0	0	0	0	0	0	0	0	0	0	0	0	0	0	0	0	0	0	0	0	0	0	0	0	0	0	0	0	0	0	0	0	0	0	0	0	0	0	0	0	0	0	0	0
0	0	0	0	0	0	0	0	0	0	0	0	0	0	0	0	0	0	0	0	0	0	0	0	0	0	0	0	0	0	0	0	0	0	0	0	0	0	0	0	0	0	0	0	0	0	0	0	0	0
0	0	0	0	0	0	0	0	0	0	0	0	0	0	0	0	0	0	0	0	0	0	0	0	0	0	0	0	0	0	0	0	0	0	0	0	0	0	0	0	0	0	0	0	0	0	0	0	0	0
0	0	0	0	0	0	0	0	0	0	0	0	0	0	0	0	0	0	0	0	0	0	0	0	0	0	0	0	0	0	0	0	0	0	0	0	0	0	0	0	0	0	0	0	0	0	0	0	0	0
0	0	0	0	0	0	0	0	0	0	0	0	0	0	0	0	0	0	0	0	0	0	0	0	0	0	0	0	0	0	0	0	0	0	0	0	0	0	0	0	0	0	0	0	0	0	0	0	0	0
0	0	0	0	0	0	0	0	0	0	0	0	0	0	0	0	0	0	0	0	0	0	0	0	0	0	0	0	0	0	0	0	0	0	0	0	0	0	0	0	0	0	0	0	0	0	0	0	0	0
0	0	0	0	0	0	0	0	0	0	0	0	0	0	0	0	0	0	0	0	0	0	0	0	0	0	0	0	0	0	0	0	0	0	0	0	0	0	0	0	0	0	0	0	0	0	0	0	0	0
0	0	0	0	0	0	0	0	0	0	0	0	0	0	0	0	0	0	0	0	0	0	0	0	0	0	0	0	0	0	0	0	0	0	0	0	0	0	0	0	0	0	0	0	0	0	0	0	0	0
0	0	0	0	0	0	0	0	0	0	0	0	0	0	0	0	0	0	0	0	0	0	0	0	0	0	0	0	0	0	0	0	0	0	0	0	0	0	0	0	0	0	0	0	0	0	0	0	0	0
0	0	0	0	0	0	0	0	0	0	0	0	0	0	0	0	0	0	0	0	0	0	0	0	0	0	0	0	0	0	0	0	0	0	0	0	0	0	0	0	0	0	0	0	0	0	0	0	0	0
0	0	0	0	0	0	0	0	0	0	0	0	0	0	0	0	0	0	0	0	0	0	0	0	0	0	0	0	0	0	0	0	0	0	0	0	0	0	0	0	0	0	0	0	0	0	0	0	0	0
0	0	0	0	0	0	0	0	0	0	0	0	0	0	0	0	0	0	0	0	0	0	0	0	0	0	0	0	0	0	0	0	0	0	0	0	0	0	0	0	0	0	0	0	0	0	0	0	0	0
0	0	0	0	0	0	0	0	0	0	0	0	0	0	0	0	0	0	0	0	0	0	0	0	0	0	0	0	0	0	0	0	0	0	0	0	0	0	0	0	0	0	0	0	0	0	0	0	0	0
0	0	0	0	0	0	0	0	0	0	0	0	0	0	0	0	0	0	0	0	0	0	0	0	0	0	0	0	0	0	0	0	0	0	0	0	0	0	0	0	0	0	0	0	0	0	0	0	0	0
0	0	0	0	0	0	0	0	0	0	0	0	0	0	0	0	0	0	0	0	0	0	0	0	0	0	0	0	0	0	0	0	0	0	0	0	0	0	0	0	0	0	0	0	0	0	0	0	0	0
0	0	0	0	0	0	0	0	0	0	0	0	0	0	0	0	0	0	0	0	0	0	0	0	0	0	0	0	0	0	0	0	0	0	0	0	0	0	0	0	0	0	0	0	0	0	0	0	0	0
0	0	0	0	0	0	0	0	0	0	0	0	0	0	0	0	0	0	0	0	0	0	0	0	0	0	0	0	0	0	0	0	0	0	0	0	0	0	0	0	0	0	0	0	0	0	0	0	0	0
0	0	0	0	0	0	0	0	0	0	0	0	0	0	0	0	0	0	0	0	0	0	0	0	0	0	0	0	0	0	0	0	0	0	0	0	0	0	0	0	0	0	0	0	0	0	0	0	0	0
0	0	0	0	0	0	0	0	0	0	0	0	0	0	0	0	0	0	0	0	0	0	0	0	0	0	0	0	0	0	0	0	0	0	0	0	0	0	0	0	0	0	0	0	0	0	0	0	0	0
0	0	0	0	0	0	0	0	0	0	0	0	0	0	0	0	0	0	0	0	0	0	0	0	0	0	0	0	0	0	0	0	0	0	0	0	0	0	0	0	0	0	0	0	0	0	0	0	0	0
0	0	0	0	0	0	0	0	0	0	0	0	0	0	0	0	0	0	0	0	0	0	0	0	0	0	0	0	0	0	0	0	0	0	0	0	0	0	0	0	0	0	0	0	0	0	0	0	0	0
0	0	0	0	0	0	0	0	0	0	0	0	0	0	0	0	0	0	0	0	0	0	0	0	0	0	0	0	0	0	0	0	0	0	0	0	0	0	0	0	0	0	0	0	0	0	0	0	0	0
0	0	0	0	0	0	0	0	0	0	0	0	0	0	0	0	0	0	0	0	0	0	0	0	0	0	0	0	0	0	0	0	0	0	0	0	0	0	0	0	0	0	0	0	0	0	0	0	0	0
0	0	0	0	0	0	0	0	0	0	0	0	0	0	0	0	0	0	0	0	0	0	0	0	0	0	0	0	0	0	0	0	0	0	0	0	0	0	0	0	0	0	0	0	0	0	0	0	0	0
0	0	0	0	0	0	0	0	0	0	0	0	0	0	0	0	0	0	0	0	0	0	0	0	0	0	0	0	0	0	0	0	0	0	0	0	0	0	0	0	0	0	0	0	0	0	0	0	0	0
0	0	0	0	0	0	0	0	0	0	0	0	0	0	0	0	0	0	0	0	0	0	0	0	0	0	0	0	0	0	0	0	0	0	0	0	0	0	0	0	0	0	0	0	0	0	0	0	0	0
0	0	0	0	0	0	0	0	0	0	0	0	0	0	0	0	0	0	0	0	0	0	0	0	0	0	0	0	0	0	0	0	0	0	0	0	0	0	0	0	0	0	0	0	0	0	0	0	0	0
0	0	0	0	0	0	0	0	0	0	0	0	0	0	0	0	0	0	0	0	0	0	0	0	0	0	0	0	0	0	0	0	0	0	0	0	0	0	0	0	0	0	0	0	0	0	0	0	0	0
0	0	0	0	0	0	0	0	0	0	0	0	0	0	0	0	0	0	0	0	0	0	0	0	0	0	0	0	0	0	0	0	0	0	0	0	0	0	0	0	0	0	0	0	0	0	0	0	0	0
0	0	0	0	0	0	0	0	0	0	0	0	0	0	0	0	0	0	0	0	0	0	0	0	0	0	0	0	0	0	0	0	0	0	0	0	0	0	0	0	0	0	0	0	0	0	0	0	0	0
0	0	0	0	0	0	0	0	0	0	0	0	0	0	0	0	0	0	0	0	0	0	0	0	0	0	0	0	0	0	0	0	0	0	0	0	0	0	0	0	0	0	0	0	0	0	0	0	0	0
0	0	0	0	0	0	0	0	0	0	0	0	0	0	0	0	0	0	0	0	0	0	0	0	0	0	0	0	0	0	0	0	0	0	0	0	0	0	0	0	0	0	0	0	0	0	0	0	0	0
0	0	0	0	0	0	0	0	0	0	0	0	0	0	0	0	0	0	0	0	0	0	0	0	0	0	0	0	0	0	0	0	0	0	0	0	0	0	0	0	0	0	0	0	0	0	0	0	0	0
0	0	0	0	0	0	0	0	0	0	0	0	0	0	0	0	0	0	0	0	0	0	0	0	0	0	0	0	0	0	0	0	0	0	0	0	0	0	0	0	0	0	0	0	0	0	0	0	0	0
0	0	0	0	0	0	0	0	0	0	0	0	0	0	0	0	0	0	0	0	0	0	0	0	0	0	0	0	0	0	0	0	0	0	0	0	0	0	0	0	0	0	0	0	0	0	0	0	0	0
0	0	0	0	0	0	0	0	0	0	0	0	0	0	0	0	0	0	0	0	0	0	0	0	0	0	0	0	0	0	0	0	0	0	0	0	0	0	0	0	0	0	0	0	0	0	0	0	0	0
0	0	0	0	0	0	0	0	0	0	0	0	0	0	0	0	0	0	0	0	0	0	0	0	0	0	0	0	0	0	0	0	0	0	0	0	0	0	0	0	0	0	0	0	0	0	0	0	0	0
0	0	0	0	0	0	0	0	0	0	0	0	0	0	0	0	0	0	0	0	0	0	0	0	0	0	0	0	0	0	0	0	0	0	0	0	0	0	0	0	0	0	0	0	0	0	0	0	0	0
0	0	0	0	0	0	0	0	0	0	0	0	0	0	0	0	0	0	0	0	0	0	0	0	0	0	0	0	0	0	0	0	0	0	0	0	0	0	0	0	0	0	0	0	0	0	0	0	0	0
0	0	0	0	0	0	0	0	0	0	0	0	0	0	0	0	0	0	0	0	0	0	0	0	0	0	0	0	0	0	0	0	0	0	0	0	0	0	0	0	0	0	0	0	0	0	0	0	0	0
0	0	0	0	0	0	0	0	0	0	0	0	0	0	0	0	0	0	0	0	0	0	0	0	0	0	0	0	0	0	0	0	0	0	0	0	0	0	0	0	0	0	0	0	0	0	0	0	0	0
0	0	0	0	0	0	0	0	0	0	0	0	0	0	0	0	0	0	0	0	0	0	0	0	0	0	0	0	0	0	0	0	0	0	0	0	0	0	0	0	0	0	0	0	0	0	0	0	0	0
0	0	0	0	0	0	0	0	0	0	0	0	0	0	0	0	0	0	0	0	0	0	0	0	0	0	0	0	0	0	0	0	0	0	0	0	0	0	0	0	0	0	0	0	0	0	0	0	0	0
0	0	0	0	0	0	0	0	0	0	0	0	0	0	0	0	0	0	0	0	0	0	0	0	0	0	0	0	0	0	0	0	0	0	0	0	0	0	0	0	0	0	0	0	0	0	0	0	0	0
0	0	0	0	0	0	0	0	0	0	0	0	0	0	0	0	0	0	0	0	0	0	0	0	0	0	0	0	0	0	0	0	0	0	0	0	0	0	0	0	0	0	0	0	0	0	0	0	0	0
0	0	0	0	0	0	0	0	0	0	0	0	0	0	0	0	0	0	0	0	0	0	0	0	0	0	0	0	0	0	0	0	0	0	0	0	0	0	0	0	0	0	0	0	0	0	0	0	0	0
0	0	0	0	0	0	0	0	0	0	0	0	0	0	0	0	0	0	0	0	0	0	0	0	0	0	0	0	0	0	0	0	0	0	0	0	0	0	0	0	0	0	0	0	0	0	0	0	0	0
0	0	0	0	0	0	0	0	0	0	0	0	0	0	0	0	0	0	0	0	0	0	0	0	0	0	0	0	0	0	0	0	0	0	0	0	0	0	0	0	0	0	0	0	0	0	0	0	0	0
0	0	0	0	0	0	0	0	0	0	0	0	0	0	0	0	0	0	0	0	0	0	0	0	0	0	0	0	0	0	0	0	0	0	0	0	0	0	0	0	0	0	0	0	0	0	0	0	0	0
0	0	0	0	0	0	0	0	0	0	0	0	0	0	0	0	0	0	0	0	0	0	0	0	0	0	0	0	0	0	0	0	0	0	0	0	0	0	0	0	0	0	0	0	0	0	0	0	0	0
0	0	0	0	0	0	0	0	0	0	0	0	0	0	0	0	0	0	0	0	0	0	0	0	0	0	0	0	0	0	0	0	0	0	0	0	0	0	0	0	0	0	0	0	0	0	0	0	0	0
0	0	0	0	0	0	0	0	0	0	0	0	0	0	0	0	0	0	0	0	0	0	0	0	0	0	0	0	0	0	0	0	0	0	0	0	0	0	0	0	0	0	0	0	0	0	0	0	0	0
0	0	0	0	0	0	0	0	0	0	0	0	0	0	0	0	0	0	0	0	0	0	0	0	0	0	0	0	0	0	0	0	0	0	0	0	0	0	0	0	0	0	0	0	0	0	0	0	0	0
0	0	0	0	0	0	0	0	0	0	0	0	0	0	0	0	0	0	0	0	0	0	0	0	0	0	0	0	0	0	0	0	0	0	0	0	0	0	0	0	0	0	0	0	0	0	0	0	0	0
0	0	0	0	0	0	0	0	0	0	0	0	0	0	0	0	0	0	0	0	0	0	0	0	0	0	0	0	0	0	0	0	0	0	0	0	0	0	0	0	0	0	0	0	0	0	0	0	0	0
0	0	0	0	0	0	0	0	0	0	0	0	0	0	0	0	0	0	0	0	0	0	0	0	0	0	0	0	0	0	0	0	0	0	0	0	0	0	0	0	0	0	0	0	0	0	0	0	0	0
0	0	0	0	0	0	0	0	0	0	0	0	0	0	0	0	0	0	0	0	0	0	0	0	0	0	0	0	0	0	0	0	0	0	0	0	0	0	0	0	0	0	0	0	0	0	0	0	0	0
0	0	0	0	0	0	0	0	0	0	0	0	0	0	0	0	0	0	0	0	0	0	0	0	0	0	0	0	0	0	0	0	0	0	0	0	0	0	0	0	0	0	0	0	0	0	0	0	0	0
0	0	0	0	0	0	0	0	0	0	0	0	0	0	0	0	0	0	0	0	0	0	0	0	0	0	0	0	0	0	0	0	0	0	0	0	0	0	0	0	0	0	0	0	0	0	0	0	0	0
0	0	0	0	0	0	0	0	0	0	0	0	0	0	0	0	0	0	0	0	0	0	0	0	0	0	0	0	0	0	0	0	0	0	0	0	0	0	0	0	0	0	0	0	0	0	0	0	0	0
0	0	0	0	0	0	0	0	0	0	0	0	0	0	0	0	0	0	0	0	0	0	0	0	0	0	0	0	0	0	0	0	0	0	0	0	0	0	0	0	0	0	0	0	0	0	0	0	0	0
0	0	0	0	0	0	0	0	0	0	0	0	0	0	0	0	0	0	0	0	0	0	0	0	0	0	0	0	0	0	0	0	0	0	0	0	0	0	0	0	0	0	0	0	0	0	0	0	0	0
0	0	0	0	0	0	0	0	0	0	0	0	0	0	0	0	0	0	0	0	0	0	0	0	0	0	0	0	0	0	0	0	0	0	0	0	0	0	0	0	0	0	0	0	0	0	0	0	0	0
0	0	0	0	0	0	0	0	0	0	0	0	0	0	0	0	0	0	0	0	0	0	0	0	0	0	0	0	0	0	0	0	0	0	0	0	0	0	0	0	0	0	0	0	0	0	0	0	0	0
0	0	0	0	0	0	0	0	0	0	0	0	0	0	0	0	0	0	0	0	0	0	0	0	0	0	0	0	0	0	0	0	0	0	0	0	0	0	0	0	0	0	0	0	0	0	0	0	0	0
0	0	0	0	0	0	0	0	0	0	0	0	0	0	0	0	0	0	0	0	0	0	0	0	0	0	0	0	0	0	0	0	0	0	0	0	0	0	0	0	0	0	0	0	0	0	0	0	0	0
0	0	0	0	0	0	0	0	0	0	0	0	0	0	0	0	0	0	0	0	0	0	0	0	0	0	0	0	0	0	0	0	0	0	0	0	0	0	0	0	0	0	0	0	0	0	0	0	0	0
0	0	0	0	0	0	0	0	0	0	0	0	0	0	0	0	0	0	0	0	0	0	0	0	0	0	0	0	0	0	0	0	0	0	0	0	0	0	0	0	0	0	0	0	0	0	0	0	0	0
0	0	0	0	0	0	0	0	0	0	0	0	0	0	0	0	0	0	0	0	0	0	0	0	0	0	0	0	0	0	0	0	0	0	0	0	0	0	0	0	0	0	0	0	0	0	0	0	0	0
0	0	0	0	0	0	0	0	0	0	0	0	0	0	0	0	0	0	0	0	0	0	0	0	0	0	0	0	0	0	0	0	0	0	0	0	0	0	0	0	0	0	0	0	0	0	0	0	0	0
0	0	0	0	0	0	0	0	0	0	0	0	0	0	0	0	0	0	0	0	0	0	0	0	0	0	0	0	0	0	0	0	0	0	0	0	0	0	0	0	0	0	0	0	0	0	0	0	0	0
0	0	0	0	0	0	0	0	0	0	0	0	0	0	0	0	0	0	0	0	0	0	0	0	0	0	0	0	0	0	0	0	0	0	0	0	0	0	0	0	0	0	0	0	0	0	0	0	0	0
0	0	0	0	0	0	0	0	0	0	0	0	0	0	0	0	0	0	0	0	0	0	0	0	0	0	0	0	0	0	0	0	0	0	0	0	0	0	0	0	0	0	0	0	0	0	0	0	0	0
0	0	0	0	0	0	0	0	0	0	0	0	0	0	0	0	0	0	0	0	0	0	0	0	0	0	0	0	0	0	0	0	0	0	0	0	0	0	0	0	0	0	0	0	0	0	0	0	0	0
0	0	0	0	0	0	0	0	0	0	0	0	0	0	0	0	0	0	0	0	0	0	0	0	0	0	0	0	0	0	0	0	0	0	0	0	0	0	0	0	0	0	0	0	0	0	0	0	0	0
0	0	0	0	0	0	0	0	0	0	0	0	0	0	0	0	0	0	0	0	0	0	0	0	0	0	0	0	0	0	0	0	0	0	0	0	0	0	0	0	0	0	0	0	0	0	0	0	0	0
0	0	0	0	0	0	0	0	0	0	0	0	0	0	0	0	0	0	0	0	0	0	0	0	0	0	0	0	0	0	0	0	0	0	0	0	0	0	0	0	0	0	0	0	0	0	0	0	0	0
0	0	0	0	0	0	0	0	0	0	0	0	0	0	0	0	0	0	0	0	0	0	0	0	0	0	0	0	0	0	0	0	0	0	0	0	0	0	0	0	0	0	0	0	0	0	0	0	0	0
0	0	0	0	0	0	0	0	0	0	0	0	0	0	0	0	0	0	0	0	0	0	0	0	0	0	0	0	0	0	0	0	0	0	0	0	0	0	0	0	0	0	0	0	0	0	0	0	0	0
0	0	0	0	0	0	0	0	0	0	0	0	0	0	0	0	0	0	0	0	0	0	0	0	0	0	0	0	0	0	0	0	0	0	0	0	0	0	0	0	0	0	0	0	0	0	0	0	0	0
0	0	0	0	0	0	0	0	0	0	0	0	0	0	0	0	0	0	0	0	0	0	0	0	0	0	0	0	0	0	0	0	0	0	0	0	0	0	0	0	0	0	0	0	0	0	0	0	0	0
0	0	0	0	0	0	0	0	0	0	0	0	0	0	0	0	0	0	0	0	0	0	0	0	0	0	0	0	0	0	0	0	0	0	0	0	0	0	0	0	0	0	0	0	0	0	0	0	0	0
0	0	0	0	0	0	0	0	0	0	0	0	0	0	0	0	0	0	0	0	0	0	0	0	0	0	0	0	0	0	0	0	0	0	0	0	0	0	0	0	0	0	0	0	0	0	0	0	0	0
0	0	0	0	0	0	0	0	0	0	0	0	0	0	0	0	0	0	0	0	0	0	0	0	0	0	0	0	0	0	0	0	0	0	0	0	0	0	0	0	0	0	0	0	0	0	0	0	0	0
0	0	0	0	0	0	0	0	0	0	0	0	0	0	0	0	0	0	0	0	0	0	0	52	0	0	0	0	0	0	0	0	0	0	0	0	0	0	0	0	0	0	0	0	0	0	0	0	0	0
0	0	0	0	0	0	0	0	0	0	0	0	0	0	0	0	0	0	0	0	0	0	0	156	0	0	0	0	0	0	0	0	0	0	0	0	0	0	0	0	0	0	0	0	0	0	0	0	0	0
0	0	0	0	0	0	0	0	0	0	0	0	0	0	0	0	0	0	0	0	0	0	0	156	0	0	0	0	0	0	0	0	0	0	0	0	0	0	0	0	0	0	0	0	0	0	0	0	0	0
0	0	0	0	0	0	0	0	0	0	0	0	0	0	0	0	0	0	0	0	0	0	0	0	0	0	0	0	0	0	0	0	0	0	0	0	0	0	0	0	0	0	0	0	0	0	0	0	0	0
0	0	0	0	0	0	0	0	0	0	0	0	0	0	0	0	0	0	0	0	0	0	0	52	0	0	0	0	0	0	0	0	0	0	0	0	0	0	0	0	0	0	0	0	0	0	0	0	0	0
0	0	0	0	52	0	0	0	0	0	0	0	0	0	0	0	0	0	0	0	0	0	0	0	0	0	0	0	0	0	0	0	0	0	0	0	0	0	0	0	0	0	0	0	0	0	0	0	0	0
0	0	0	0	0	0	0	0	0	0	0	0	0	0	0	0	0	0	0	0	0	0	0	0	0	0	0	0	0	0	0	0	0	0	0	0	0	0	0	0	0	52	0	0	0	0	0	0	0	0
0	0	0	0	0	0	0	0	0	0	0	0	0	0	0	0	0	0	0	0	0	0	0	0	0	0	0	0	0	0	0	0	0	0	0	0	0	0	0	0	0	52	0	0	0	0	0	0	0	0
0	0	0	0	0	0	0	0	0	0	0	0	0	0	0	0	0	0	0	0	0	0	0	0	0	0	0	0	0	0	0	0	0	0	0	0	0	0	0	0	0	52	0	0	0	0	0	0	0	0
0	0	0	0	52	0	0	0	0	0	0	0	0	0	0	0	0	0	0	0	0	0	0	0	0	0	0	0	0	0	0	0	0	0	0	0	0	0	0	0	0	0	0	0	0	0	0	0	0	0
0	0	0	0	104	0	0	0	0	0	0	0	0	0	0	0	0	0	0	0	0	0	0	0	0	0	0	0	0	0	0	0	0	0	0	0	0	0	0	0	0	0	0	0	0	0	0	0	0	0
0	0	0	0	0	0	0	0	0	0	0	0	0	0	0	0	0	0	0	0	0	0	0	0	0	0	0	0	0	0	0	0	0	0	0	0	0	0	0	0	0	0	0	0	0	0	0	0	0	0
0	0	0	0	0	0	0	0	0	0	0	0	0	0	0	0	0	0	0	0	0	0	0	0	0	0	0	0	0	0	0	0	0	0	0	0	0	0	0	0	0	0	0	0	100	0	0	0	0	0
0	0	0	0	0	0	0	0	0	0	0	0	0	0	0	0	0	0	0	0	0	0	0	0	0	0	0	0	0	0	0	0	0	0	0	0	0	0	0	0	0	0	0	0	50	0	0	0	0	50
0	0	0	0	0	0	0	0	0	0	0	0	0	0	0	0	0	0	0	0	0	0	0	0	0	0	0	0	0	0	0	0	0	0	0	0	0	0	0	0	0	0	0	0	0	0	0	0	0	200
0	0	0	0	52	0	0	0	0	0	0	0	0	0	0	0	0	0	0	0	0	0	0	0	0	0	0	0	0	0	0	0	0	0	0	0	0	0	0	0	0	0	0	0	0	0	0	0	0	150
0	0	0	0	0	0	0	0	0	0	0	0	0	0	0	0	0	0	0	0	0	0	0	0	0	0	0	0	0	0	0	0	0	0	0	0	0	0	0	0	0	0	0	0	0	0	0	0	0	0
0	0	0	0	0	0	0	0	0	0	0	0	0	0	0	0	0	0	0	0	0	0	0	0	0	0	0	0	0	0	0	0	0	0	0	0	0	0	0	0	0	104	0	0	0	0	0	0	0	0
0	0	0	0	0	0	0	0	0	0	0	0	0	0	0	0	0	0	0	0	0	0	0	0	0	0	0	0	0	0	0	0	0	0	0	0	0	0	0	0	0	0	0	0	0	0	0	0	0	0
0	0	0	0	0	0	0	0	0	0	0	0	0	0	0	0	0	0	0	0	0	0	0	0	0	0	0	0	0	0	0	0	0	0	0	0	0	0	0	0	0	0	0	0	0	0	0	0	0	0
0	0	0	0	0	37	0	0	0	0	0	0	0	0	0	0	0	0	0	0	0	0	0	0	0	0	0	0	0	0	0	0	0	0	0	0	0	0	0	0	0	0	0	0	0	0	0	0	0	0
0	0	0	0	0	0	0	0	0	0	0	0	0	0	0	0	0	0	0	0	0	0	0	0	0	0	0	0	0	0	0	0	0	0	0	0	0	0	0	0	0	0	0	0	0	0	0	0	0	0
0	0	0	0	0	0	0	0	0	0	0	0	0	0	0	0	0	0	0	0	0	0	0	0	0	0	0	0	0	0	0	0	0	0	0	0	0	0	0	0	0	0	86	0	0	0	0	0	0	0
0	0	0	0	0	0	0	0	0	0	0	0	0	0	0	0	0	0	0	0	0	0	0	59	0	0	0	0	0	0	43	0	0	0	0	0	0	0	0	0	0	0	43	0	0	0	0	0	0	50
0	0	0	0	0	25	0	0	0	0	0	0	0	0	0	0	0	0	0	0	0	0	0	236	0	0	0	0	0	0	43	0	0	0	0	0	0	0	0	0	0	0	86	0	0	0	0	0	0	0
0	0	0	0	0	25	0	0	0	0	0	0	0	0	0	0	0	0	0	0	0	0	0	59	0	0	0	0	0	0	86	0	0	0	0	0	0	0	0	0	0	0	215	0	0	0	0	0	0	0
0	0	0	0	0	0	0	0	0	0	0	0	0	0	0	0	0	0	0	0	0	0	0	59	0	0	0	0	0	0	43	0	0	0	0	0	0	0	0	0	0	0	86	0	0	0	0	0	0	0
0	0	0	0	56	25	0	0	0	0	0	0	0	0	0	0	0	0	0	0	0	0	0	0	0	0	0	0	0	0	43	0	0	0	0	0	0	0	0	0	0	0	86	0	0	0	0	0	0	0
0	0	0	0	56	50	0	0	0	0	0	0	0	0	0	0	0	0	0	0	0	0	0	0	0	0	0	0	0	0	0	0	0	0	0	0	0	0	0	0	0	52	0	0	0	0	0	0	0	110
0	0	0	0	0	0	0	0	0	0	0	0	0	0	0	0	0	0	0	0	0	0	0	0	0	0	0	0	0	0	43	0	0	0	0	0	0	0	0	0	0	0	0	0	0	0	0	0	0	55
0	0	0	0	0	0	0	0	0	0	0	0	0	0	0	0	0	0	0	0	0	0	0	0	0	0	0	0	0	0	0	0	0	0	0	0	0	0	0	0	0	0	0	0	0	0	0	0	0	0
0	0	0	0	0	0	0	0	0	0	0	0	0	0	0	0	0	0	0	0	0	0	0	0	0	0	0	0	0	0	0	0	0	0	0	0	0	0	0	0	0	0	43	0	0	0	0	0	0	55
0	0	0	0	0	0	0	0	0	0	0	0	0	0	0	0	0	0	0	0	0	0	0	0	0	0	0	0	0	0	0	0	0	0	0	0	0	0	0	0	0	0	86	0	0	0	0	0	0	55
0	0	0	0	0	62	0	0	0	0	0	0	0	0	0	0	0	0	0	0	0	0	0	0	0	0	0	0	0	0	0	0	0	0	0	0	0	0	0	0	0	0	86	0	0	0	0	0	0	0
0	0	0	0	0	0	0	0	0	0	0	0	0	0	0	0	0	0	0	0	0	0	0	0	0	0	0	0	0	0	0	0	0	0	0	0	0	0	0	0	0	0	43	0	0	0	0	0	0	0
0	0	0	0	0	0	0	0	0	0	0	0	0	0	0	0	0	0	0	0	0	0	0	118	0	0	0	0	17	0	0	0	0	0	0	0	0	0	0	0	0	0	172	0	0	0	0	0	0	0
0	0	0	0	0	37	0	0	0	0	0	0	0	0	100	0	0	0	0	0	0	0	0	0	0	0	0	0	68	0	0	0	0	0	0	0	0	0	0	0	0	0	129	0	0	0	0	0	0	0
0	0	0	0	0	111	0	0	0	0	0	0	0	0	150	0	0	0	0	0	0	0	0	0	0	0	0	0	17	0	0	0	0	0	0	0	0	0	0	0	0	0	43	0	0	0	0	0	0	0
5	0	0	0	0	0	0	0	0	0	0	0	0	0	0	0	0	0	0	0	0	0	0	0	62	0	0	0	0	0	0	0	0	0	0	0	0	0	0	0	0	0	43	0	0	0	0	0	0	0
0	0	0	0	0	74	0	0	0	0	0	0	0	0	0	0	0	0	0	0	0	0	0	0	62	0	0	0	0	107	0	0	0	0	0	0	0	0	0	0	0	0	86	0	0	0	0	0	55	0
5	0	0	0	0	111	0	0	0	0	0	0	0	0	0	0	0	0	0	0	0	0	0	0	0	0	0	0	0	0	93	0	0	0	0	0	0	0	0	0	0	0	0	0	0	0	0	0	165	0
0	0	0	0	0	37	0	0	0	0	0	0	0	0	0	0	0	0	0	0	0	0	0	0	62	0	0	0	0	0	0	0	0	0	0	0	0	0	0	0	0	0	0	0	0	0	0	0	55	0
25	0	0	0	0	74	0	0	0	0	0	0	0	0	0	0	0	0	0	0	0	0	0	0	62	0	0	0	0	0	0	0	0	0	0	0	0	0	0	0	0	0	86	0	0	0	0	0	165	0
10	0	0	0	0	111	0	0	0	0	0	0	0	0	0	0	0	0	0	0	0	0	0	0	62	0	0	0	0	0	0	0	0	0	0	0	0	0	0	0	0	0	0	0	0	0	0	0	220	0
15	0	0	0	0	37	0	0	0	0	0	0	0	0	0	0	0	0	0	0	0	0	0	0	62	0	0	0	0	0	0	0	0	0	0	0	0	0	0	0	0	0	0	0	0	0	0	0	55	0
0	0	0	0	0	0	0	0	0	0	0	0	0	0	0	0	0	0	0	0	0	0	0	0	0	0	0	0	0	0	0	0	0	0	0	0	0	0	0	0	0	0	0	0	0	0	0	0	0	0
5	0	0	0	0	0	0	0	0	0	0	0	0	0	0	0	54	42	0	0	0	0	0	0	62	0	0	0	0	0	0	0	0	0	0	0	0	0	0	0	0	0	0	0	0	0	0	0	0	0
0	0	0	0	0	0	0	0	0	0	0	0	0	0	0	0	0	0	0	0	0	65	0	0	186	0	35	0	0	0	0	0	0	0	0	0	0	0	0	0	0	0	0	0	0	0	0	0	0	0
0	0	0	0	0	0	0	0	0	0	65	0	0	0	0	0	0	42	0	0	0	0	0	0	248	0	0	0	0	0	50	0	0	0	0	0	0	0	0	0	0	0	0	0	0	0	0	0	0	0
0	0	0	0	0	0	0	0	0	0	0	0	0	0	0	0	0	0	0	0	0	0	0	0	62	0	0	0	0	53	0	0	0	0	0	0	0	0	0	0	0	0	0	0	0	0	0	0	0	0
0	0	0	0	0	0	0	0	0	0	0	0	0	0	50	30	0	84	0	0	0	65	0	0	67	0	0	0	0	0	0	0	0	0	0	0	0	0	0	0	0	0	0	0	52	0	0	0	0	0
0	0	0	0	0	0	0	0	0	0	0	0	0	0	0	0	0	84	0	0	0	65	0	0	62	7	0	0	0	0	153	0	0	0	0	0	0	0	0	0	0	0	0	0	0	0	0	0	0	0
0	0	0	0	0	37	0	0	0	0	0	0	0	0	0	0	0	0	0	0	0	260	0	0	67	0	0	0	0	0	51	0	0	0	0	0	0	0	0	0	0	0	0	0	0	0	0	0	0	0
0	0	0	0	0	74	0	0	126	0	0	0	0	0	0	0	0	84	0	0	0	65	0	0	67	7	0	0	0	46	0	0	0	0	0	0	0	0	0	0	0	0	0	0	0	0	0	0	0	0
0	0	0	0	0	37	0	0	0	0	50	0	0	0	0	0	54	0	0	0	0	0	0	0	67	21	0	0	0	69	0	0	0	0	0	0	0	0	0	0	0	0	0	0	0	0	0	0	0	0
0	0	0	0	0	37	0	0	0	0	0	0	0	0	0	0	0	84	0	0	0	0	0	0	201	7	0	0	0	115	51	0	0	0	0	0	0	0	0	0	0	0	0	0	52	0	0	0	0	0
0	0	0	66	0	74	0	0	63	0	0	0	0	0	0	0	0	84	0	0	0	0	0	66	67	21	27	0	0	23	51	0	0	0	0	0	0	0	0	0	0	0	43	0	0	0	0	0	0	0
0	0	0	73	0	0	0	0	63	0	50	0	0	0	0	0	0	84	0	0	0	0	0	0	67	7	0	0	0	92	51	0	0	0	0	0	0	0	0	0	0	0	43	0	52	0	0	0	0	0
0	0	0	66	0	111	0	0	126	0	100	0	0	0	122	0	0	0	57	0	0	0	0	18	0	17	0	50	0	69	102	0	0	0	0	0	0	0	0	0	0	0	0	0	0	0	0	0	0	0
0	0	0	66	0	148	0	0	315	0	100	0	0	0	0	0	108	0	0	0	0	0	0	0	0	17	0	200	0	92	0	0	106	0	0	0	0	0	0	0	0	0	43	0	104	0	0	0	0	0
0	0	0	66	50	222	0	0	252	0	50	0	0	0	0	0	0	0	0	0	0	0	0	0	0	17	0	50	0	122	0	0	212	0	0	0	0	0	0	0	0	0	86	0	0	0	0	0	0	0
0	0	0	0	100	148	0	0	189	0	0	0	0	0	0	0	0	81	57	0	0	0	0	66	0	0	0	50	0	129	0	0	0	0	0	0	0	0	0	0	0	0	43	0	0	0	0	0	38	0
0	0	0	0	0	74	0	0	252	0	61	0	0	0	0	0	0	108	0	0	0	0	42	198	0	66	0	100	0	99	0	0	0	0	0	0	0	0	0	0	0	0	0	0	0	0	0	0	38	0
0	0	0	0	250	148	0	0	252	0	61	0	0	0	183	0	0	135	171	0	0	0	63	132	0	0	0	150	0	182	0	0	0	0	0	0	0	0	0	0	0	0	301	58	0	0	0	0	190	0
0	0	0	0	150	37	0	0	243	0	272	13	0	0	54	4	0	54	57	0	0	0	0	198	0	0	0	100	49	175	0	0	0	0	0	0	0	0	0	0	0	0	172	58	0	0	0	0	0	0
0	0	0	17	250	0	0	0	126	44	0	65	0	0	0	8	54	108	171	0	0	0	0	18	0	66	54	0	0	182	200	0	0	0	0	0	0	0	0	0	0	2	0	0	0	0	0	48	0	0
0	0	0	17	200	75	0	0	189	22	0	70	0	0	18	8	0	54	35	0	0	0	0	18	0	96	54	100	0	198	151	0	68	0	0	0	0	57	0	0	0	2	0	174	0	0	0	0	0	0
0	0	0	68	200	0	0	0	63	44	0	26	0	0	27	0	0	27	0	0	0	0	0	84	0	96	0	50	0	76	100	0	136	0	0	0	0	0	0	0	0	6	0	116	0	0	0	0	0	0
0	0	0	0	0	75	0	0	63	22	0	18	0	0	27	0	0	108	0	0	0	0	0	36	0	0	108	50	0	23	50	0	0	0	0	0	0	0	0	0	0	0	0	0	0	0	0	0	0	0
0	16	0	0	0	99	0	0	0	0	50	54	0	0	45	0	0	0	29	0	0	0	0	18	0	68	81	50	66	23	0	0	0	0	0	0	0	0	0	0	0	0	0	174	0	0	0	0	0	0
0	32	0	0	50	111	0	0	189	22	50	108	0	0	9	0	54	54	0	0	0	0	0	18	123	0	0	0	0	69	100	0	0	0	0	44	0	0	0	216	0	0	0	58	0	0	0	0	0	0
0	32	0	14	0	74	0	0	126	44	0	151	0	0	27	0	108	147	0	0	0	0	0	18	168	0	27	0	0	235	50	0	0	0	0	0	0	0	1	73	0	0	0	0	0	0	0	0	0	0
0	52	0	21	0	111	0	0	162	0	0	0	0	0	110	0	108	27	198	0	0	110	0	0	0	81	81	57	0	122	160	65	0	2	0	22	0	0	6	169	0	0	0	0	0	0	0	126	0	0
0	48	0	0	0	25	0	0	216	0	0	0	0	0	9	0	0	0	66	0	0	220	0	6	0	78	27	76	59	41	80	138	0	1	0	11	0	0	1	165	0	0	0	0	0	0	0	378	0	0
0	48	0	0	0	25	0	0	162	0	0	0	57	0	0	30	0	0	0	0	0	0	0	2	48	308	0	152	0	36	102	69	0	0	0	33	0	0	2	115	0	0	0	0	0	0	0	0	0	0
0	16	0	0	0	112	0	0	54	0	0	0	114	0	9	0	108	27	66	0	0	48	0	2	0	64	0	76	0	18	82	69	123	0	0	33	0	0	39	58	0	0	0	0	0	0	0	0	0	0
5	32	0	14	0	149	0	0	0	0	50	97	0	0	0	0	54	0	66	0	0	0	0	2	0	162	0	57	0	59	71	138	187	1	0	0	0	0	19	4	0	0	0	0	0	0	0	48	0	0
0	43	0	7	0	50	0	0	270	0	150	18	0	0	37	0	54	0	132	0	0	6	0	0	0	105	54	19	0	79	20	138	315	0	0	0	0	0	0	0	0	0	0	0	0	0	0	48	0	58
0	0	0	7	0	98	0	0	0	0	50	18	0	0	120	0	0	69	167	0	0	12	0	0	0	74	89	76	0	142	1	345	59	0	0	0	0	0	0	28	0	0	0	0	0	55	0	144	0	348
5	0	30	0	0	75	0	2	0	30	0	36	0	0	9	0	0	123	264	0	0	178	0	7	0	74	62	57	0	53	20	207	0	0	0	0	0	0	0	16	0	0	0	0	0	0	0	207	0	58
10	32	0	0	0	50	0	0	0	0	108	54	0	0	0	0	0	123	0	0	0	24	7	62	53	111	35	38	0	107	0	69	118	0	0	0	0	0	19	12	0	0	0	0	0	0	0	0	0	58
5	16	0	14	37	75	0	0	0	0	0	18	162	0	9	0	0	108	66	0	0	6	0	65	0	202	0	113	0	0	0	69	0	0	0	0	0	0	0	8	0	0	0	0	0	0	0	0	0	0
0	16	30	21	0	50	0	0	0	0	100	0	0	0	18	0	0	81	303	0	0	6	0	292	0	37	0	19	0	71	0	117	0	0	0	0	0	0	0	12	0	0	0	68	0	0	0	53	0	174
0	16	0	28	150	50	0	0	0	0	50	72	0	0	0	0	0	27	316	0	0	6	0	358	48	74	0	58	0	212	40	16	0	0	0	0	0	0	0	12	0	0	0	0	0	55	0	106	0	0
0	37	0	63	0	0	0	0	252	0	0	54	0	0	0	0	0	106	136	63	0	0	72	287	0	37	70	78	0	57	60	0	68	0	0	192	0	0	5	12	0	195	0	68	14	7	0	53	0	58
0	12	0	7	0	0	32	0	0	0	100	86	0	0	0	0	0	135	189	0	200	0	118	373	53	337	140	150	0	81	130	64	0	0	0	48	0	0	0	4	0	130	0	124	124	14	0	0	0	0
0	4	0	14	0	0	0	0	63	0	50	68	68	0	9	0	0	81	35	0	100	0	211	194	227	149	140	378	0	97	40	16	68	19	0	96	0	0	0	8	0	0	0	112	84	14	0	0	0	122
0	0	126	21	0	0	0	0	126	0	0	89	0	0	0	0	54	81	70	35	50	20	100	47	53	88	140	115	0	36	0	0	242	0	0	136	0	0	0	0	0	0	0	112	42	7	0	56	0	0
0	0	78	49	0	25	0	0	126	0	0	18	48	0	0	0	0	135	140	35	250	51	141	220	101	61	0	302	0	82	0	16	204	0	0	96	0	0	0	0	0	0	0	204	14	21	0	56	0	0
0	4	30	84	0	0	0	0	189	0	100	0	112	61	53	0	54	54	175	70	200	121	63	136	0	0	70	243	0	41	0	0	204	130	0	0	0	0	0	0	0	0	0	123	82	7	0	0	0	0
0	27	48	77	50	0	0	0	189	0	0	61	136	0	106	0	0	171	245	63	200	126	250	136	53	66	140	142	0	54	0	32	0	0	0	68	0	0	10	0	0	0	0	55	68	58	0	109	0	61
59	91	0	56	0	7	0	0	189	0	0	0	136	0	0	0	0	133	265	114	609	112	419	124	53	154	35	476	0	36	0	127	60	65	0	0	0	0	10	0	0	0	0	55	68	299	0	106	0	0
0	31	192	14	209	14	0	27	217	0	147	153	64	0	0	0	55	66	468	292	409	70	445	94	174	66	53	178	0	72	20	32	249	0	0	48	0	0	5	0	0	0	0	0	0	350	0	159	0	0
59	27	138	7	0	46	0	0	406	56	86	0	0	0	37	0	0	251	291	293	318	46	285	126	186	54	12	0	68	18	34	48	120	0	0	0	0	0	0	0	0	0	0	58	0	344	0	53	0	0
0	64	78	35	53	50	0	0	63	0	86	136	0	0	0	120	0	148	151	211	377	0	369	84	159	61	132	135	59	38	84	16	0	0	0	0	0	0	0	0	0	0	0	0	136	110	0	0	0	0
0	0	30	21	539	50	0	57	91	114	0	275	0	230	0	160	0	50	113	322	277	0	636	0	65	0	182	244	68	0	62	65	0	0	0	0	0	0	0	0	0	0	0	0	261	52	0	53	0	0
0	37	78	35	334	0	0	0	126	171	0	226	83	113	0	0	0	297	198	179	109	0	154	0	267	332	217	213	0	18	62	0	0	0	0	82	0	0	0	0	0	0	0	0	57	24	0	53	0	61
0	101	126	35	452	0	0	0	63	0	200	179	0	45	0	80	0	170	465	168	109	59	197	0	351	390	78	168	83	0	324	16	8	0	0	255	0	0	0	0	0	0	144	0	0	52	0	0	0	0
118	96	252	107	448	25	0	0	0	0	50	197	0	0	28	40	108	88	250	63	286	164	215	0	260	267	51	238	48	135	197	0	60	0	0	123	0	0	0	0	0	0	48	55	0	52	0	76	0	0
0	37	210	7	179	125	0	0	63	112	254	195	0	45	9	0	162	248	302	35	118	197	325	84	329	342	0	221	96	152	276	0	84	265	0	0	0	130	116	0	0	0	0	55	0	52	0	175	0	0
0	263	60	42	244	0	0	81	0	0	310	214	0	0	233	126	216	230	279	133	118	197	310	210	130	366	27	111	148	302	236	0	42	106	0	123	0	195	119	0	0	46	0	55	0	0	0	12	43	0
0	191	195	28	236	14	0	197	0	57	95	248	292	45	144	206	0	201	314	208	227	230	140	42	260	382	0	82	48	388	136	134	244	224	0	82	0	0	116	0	0	46	0	0	0	0	0	0	43	0
0	59	190	0	334	0	0	27	117	56	251	213	203	270	83	18	0	138	175	0	50	370	200	84	130	303	149	336	133	168	236	130	56	0	0	205	0	0	5	0	0	92	0	0	0	0	0	0	172	0
0	37	125	14	233	0	70	81	121	0	104	255	172	208	84	52	0	171	245	0	0	189	49	42	130	416	87	148	374	0	68	193	0	0	0	41	0	0	0	0	0	31	0	0	0	0	0	46	43	0
38	80	120	112	115	0	35	56	126	0	273	254	147	284	156	64	0	434	167	70	177	85	205	2	65	247	45	111	411	230	192	262	0	0	0	41	0	0	0	0	0	8	0	0	0	0	0	0	43	0
0	74	60	196	211	0	0	85	63	87	169	440	283	59	91	120	24	208	190	129	0	46	195	0	266	207	112	124	332	605	174	130	0	0	0	0	0	0	0	0	0	24	0	0	0	0	0	0	43	0
0	0	95	84	18	0	0	196	0	120	50	196	223	236	163	0	0	307	66	109	0	46	168	0	138	456	135	283	463	398	496	410	69	57	0	0	0	0	3	0	0	0	0	0	0	0	0	0	0	0
76	74	185	70	18	0	0	29	127	87	115	293	103	59	137	6	0	319	0	146	0	138	96	65	193	254	105	134	353	474	220	65	130	0	0	0	0	0	0	0	0	8	0	55	0	0	0	104	0	58
33	111	350	225	61	0	0	44	63	204	154	147	120	0	196	0	0	216	105	286	100	177	106	0	198	490	147	145	489	186	34	130	127	0	0	0	0	0	3	0	0	8	0	0	0	0	0	69	0	0
76	59	30	126	18	0	35	174	58	60	310	298	132	113	263	40	0	228	163	461	250	356	191	9	148	218	27	268	792	329	198	147	195	67	0	0	0	0	3	0	0	8	0	0	55	0	0	0	43	0
38	0	350	84	83	0	35	420	28	116	386	270	443	30	377	0	0	130	93	311	0	510	413	0	148	622	170	217	264	258	336	0	65	0	0	0	0	0	3	0	0	24	0	0	110	0	0	46	0	0
0	176	208	185	18	7	159	27	63	315	443	146	485	48	242	0	54	147	58	329	200	446	419	0	117	292	89	164	200	170	370	195	0	67	0	0	0	0	0	0	40	16	0	0	0	55	0	0	0	0
0	118	65	156	61	0	105	257	56	147	394	237	173	259	163	0	0	143	203	378	150	638	365	23	44	364	82	540	301	302	302	128	0	0	0	31	0	0	3	0	120	0	0	55	55	275	0	0	0	0
0	177	191	14	8	0	70	114	90	181	511	64	407	307	153	3	156	110	174	63	200	414	236	0	238	268	156	309	627	218	492	301	31	0	0	0	0	0	0	0	200	0	0	0	0	165	0	0	0	0
0	58	65	84	57	0	140	182	357	461	152	201	107	305	57	5	132	0	58	188	289	416	300	0	282	117	106	223	431	397	356	663	0	0	0	93	0	0	0	0	80	0	0	0	110	0	0	0	0	0
0	118	130	0	150	0	105	63	180	455	148	288	204	162	114	1	96	121	91	435	440	464	204	84	235	443	141	226	209	334	438	322	42	9	0	31	0	0	0	0	120	0	0	0	275	55	0	0	0	116
66	59	206	44	195	0	89	109	56	341	379	275	229	129	269	0	120	330	128	378	234	220	128	212	109	464	121	348	178	330	565	167	42	0	0	31	0	0	0	0	160	0	0	0	0	55	0	0	0	116
0	59	39	220	258	0	70	168	62	442	532	181	245	246	181	1	48	164	188	337	307	396	150	236	190	54	171	153	122	341	657	238	126	0	40	31	55	22	0	0	40	0	0	0	165	55	0	0	0	116
33	186	329	300	376	0	0	318	189	363	153	120	181	220	582	3	24	172	308	616	178	347	221	309	143	66	274	78	0	110	479	145	168	0	144	62	0	66	0	0	80	0	0	0	55	110	0	0	0	174
0	164	463	338	140	0	181	326	126	470	22	56	222	126	217	161	96	52	438	224	350	618	350	192	269	267	148	2	171	463	519	413	126	55	156	93	0	110	3	0	40	0	0	0	110	110	0	0	0	58
59	185	344	191	242	0	92	373	56	305	55	120	127	358	278	153	212	273	299	230	544	366	361	192	140	324	282	78	190	183	296	269	199	117	156	31	0	22	0	0	0	0	0	0	55	0	0	0	0	0
191	191	235	242	184	0	86	266	152	603	231	189	354	757	253	310	164	429	226	306	680	469	574	256	110	328	180	102	0	1	153	457	31	344	184	124	2	66	0	0	120	0	0	21	0	0	15	0	0	0
122	402	122	273	74	0	225	444	186	715	412	215	77	403	263	51	158	153	387	234	746	106	244	222	278	379	175	128	114	131	296	283	177	0	184	62	0	66	0	0	160	0	0	28	0	0	15	0	0	0
201	185	158	130	123	0	353	302	202	532	508	316	293	451	356	0	220	95	428	123	720	117	544	156	192	382	361	277	114	228	53	135	93	55	101	31	0	0	0	0	0	0	0	18	0	106	0	23	0	0
305	0	135	114	228	24	245	460	152	339	238	191	253	533	335	51	65	142	501	269	388	171	506	124	212	392	385	195	0	73	156	281	93	62	47	0	0	22	9	0	0	0	0	54	55	106	30	92	0	0
268	0	74	566	162	24	183	596	148	253	535	521	258	581	312	154	55	95	633	405	466	558	563	126	283	276	596	222	106	299	94	385	0	55	68	0	0	22	3	0	40	0	0	97	0	106	15	46	0	0
0	37	78	517	185	48	279	299	68	352	448	410	154	403	163	103	55	187	1037	301	409	178	345	191	148	375	262	447	408	296	152	213	31	110	21	68	3	66	30	0	0	0	0	32	0	106	15	0	55	0
4	95	203	252	197	169	272	381	0	518	278	158	198	497	236	314	230	110	1373	511	539	418	445	23	80	364	81	351	234	111	132	451	31	43	80	136	3	22	0	0	40	0	0	89	0	53	30	0	0	0
127	85	187	162	226	194	215	384	0	345	139	176	317	560	234	200	110	309	1457	259	174	358	836	60	231	591	186	314	161	494	79	252	166	86	139	204	1	105	24	136	89	0	0	75	0	0	0	0	0	0
175	74	75	150	634	236	97	310	127	440	147	142	322	478	150	154	92	237	1067	308	140	473	525	322	162	632	257	48	228	554	78	439	356	210	276	136	1	22	66	0	54	0	0	122	0	0	0	0	0	0
466	163	274	171	395	156	97	687	93	525	346	114	612	571	344	25	0	292	1032	203	286	520	824	336	268	726	235	212	164	692	178	128	135	43	111	120	4	22	21	136	27	0	0	0	0	0	0	23	0	0
126	247	281	498	557	124	145	421	93	409	162	323	450	681	315	60	110	366	924	136	482	348	488	582	296	448	173	209	216	496	292	63	0	153	102	52	1	0	0	204	18	0	0	0	0	42	0	160	55	0
230	178	100	313	727	262	232	237	412	653	229	425	630	975	210	123	69	429	857	163	661	935	218	710	247	335	289	281	648	667	344	63	0	141	401	225	2	0	0	0	9	0	0	0	0	63	0	149	0	62
226	485	328	183	442	132	70	175	338	886	221	574	576	620	374	154	55	309	744	191	897	760	611	546	412	388	404	254	526	435	321	106	19	0	365	256	3	22	0	68	0	0	0	61	59	126	0	149	0	310
175	354	148	383	266	144	64	317	59	290	196	406	728	368	492	148	108	340	919	0	649	1141	368	490	348	263	385	481	916	340	591	220	38	43	267	121	0	61	6	204	0	0	0	0	0	267	0	251	0	310
234	390	309	356	443	24	153	165	468	510	46	468	592	332	664	118	108	800	1150	146	472	500	578	632	141	470	406	600	788	413	442	446	110	263	134	52	0	144	64	204	0	0	0	0	0	157	16	46	0	0
409	274	101	200	694	24	147	328	118	680	161	637	821	431	664	120	202	642	962	47	571	239	972	494	145	123	93	304	564	733	509	580	170	201	212	208	1	0	323	68	0	0	0	0	0	177	0	57	0	0
295	309	65	258	656	98	56	298	295	649	24	686	889	558	635	117	79	477	876	126	581	213	807	376	172	140	467	362	684	606	370	513	76	120	280	135	3	61	0	0	0	0	0	0	0	295	0	285	0	310
239	354	113	227	628	25	64	491	177	348	122	404	640	356	763	288	209	698	1388	290	810	370	822	301	99	469	136	371	330	726	833	576	57	83	0	104	2	22	128	68	0	0	0	0	0	169	48	228	0	124
165	211	272	243	241	197	184	263	415	278	264	168	396	454	908	151	260	466	799	497	445	305	1128	466	105	746	171	443	507	1268	599	468	0	181	188	118	0	116	64	0	0	0	0	0	0	181	32	57	0	124
448	225	90	257	436	206	327	391	194	739	304	281	498	443	657	234	531	516	820	474	952	474	662	291	164	798	404	866	617	1242	550	280	19	344	267	139	0	106	256	0	0	0	0	0	0	59	32	0	0	0
149	529	505	799	598	291	271	324	237	550	359	344	756	517	771	542	381	562	1472	643	750	371	1082	243	528	912	427	791	748	1390	234	617	0	55	444	72	0	36	64	0	0	0	0	0	59	220	64	0	0	124
77	354	561	929	662	168	306	493	85	450	243	173	559	183	477	231	514	829	878	454	970	566	555	304	333	953	635	796	660	1336	281	358	93	220	166	107	90	14	64	0	0	0	0	2	177	236	16	0	0	62
275	366	383	733	512	196	343	113	295	521	219	429	662	171	812	240	775	757	917	656	704	567	796	383	284	1094	261	765	668	886	439	537	100	121	251	124	240	169	128	0	0	0	0	2	236	83	32	0	0	0
182	535	284	668	773	171	316	245	364	123	296	521	1004	432	888	315	525	629	930	675	571	417	317	354	396	776	496	874	429	988	483	472	130	165	251	45	210	147	64	0	0	0	0	4	118	12	64	0	0	0
264	490	419	546	513	170	541	502	261	340	54	230	713	519	1062	341	486	859	803	585	488	751	115	418	375	883	621	416	817	715	340	883	166	208	180	146	30	179	128	0	189	0	0	10	173	24	16	0	0	0
110	540	277	376	1149	74	383	516	273	502	215	186	361	296	1249	212	462	427	1016	632	472	581	739	528	312	796	311	580	664	1383	768	851	110	55	215	168	120	258	0	0	63	0	0	12	138	84	48	0	0	0
266	672	200	152	525	25	316	342	348	256	346	169	764	304	1108	391	524	546	689	397	475	453	275	466	804	481	598	826	522	762	370	890	91	452	687	215	0	277	0	0	0	0	0	8	138	52	0	0	0	0
277	611	287	547	464	25	182	463	166	160	133	134	890	500	927	265	428	535	895	470	539	738	477	670	254	517	348	771	513	764	580	597	195	495	306	140	31	188	0	0	378	60	0	0	40	64	0	0	0	0
329	720	386	688	831	100	359	388	365	502	175	101	738	579	1165	614	500	230	460	625	1042	615	601	431	358	533	722	1056	545	801	474	862	106	496	355	341	0	251	0	0	240	0	0	0	40	16	0	0	0	0
349	477	826	511	385	51	380	366	425	508	266	164	811	720	860	437	497	356	418	457	472	840	480	245	167	979	934	736	342	1449	664	861	37	61	95	414	67	28	0	0	366	0	0	30	20	0	0	0	0	0
155	412	613	835	1016	102	174	317	333	558	588	158	680	664	1038	532	287	353	860	363	618	737	595	585	582	872	568	558	493	1177	644	291	68	164	51	321	0	28	0	0	102	0	0	30	20	84	0	0	0	0
708	678	438	220	567	154	0	512	719	360	539	464	695	919	1549	200	143	749	791	391	640	648	912	884	227	448	670	823	291	1321	832	301	99	546	213	116	30	154	0	0	102	0	0	0	0	12	0	0	0	0
447	352	430	614	463	157	118	433	566	666	417	838	1190	760	1142	209	904	646	693	390	511	855	1722	730	623	763	653	1001	848	836	720	248	62	263	75	145	90	188	0	0	51	0	0	6	0	12	0	0	0	0
583	202	245	503	470	175	143	354	510	414	112	186	1441	490	704	130	824	1294	446	529	174	715	898	508	778	799	403	364	489	1078	494	325	122	624	91	18	143	52	0	0	306	360	11	6	0	0	0	0	0	0
364	140	359	381	740	194	185	758	519	644	653	478	1195	693	506	132	497	792	866	897	210	989	722	649	438	454	497	270	906	1219	374	258	399	509	229	93	137	235	0	0	51	480	0	8	0	0	0	0	0	12
443	226	108	739	706	203	330	700	319	318	580	613	1074	1213	756	108	621	509	1099	1034	329	1304	910	268	744	1047	512	231	978	1452	428	525	201	934	233	32	0	365	0	0	0	60	0	2	0	0	0	20	17	8
339	441	584	871	1225	294	368	794	346	259	617	566	1039	1375	658	228	508	729	1075	669	338	823	826	287	332	603	457	204	805	1100	325	254	165	1096	47	31	60	235	0	0	0	180	11	0	0	0	0	10	0	4
380	43	320	466	931	203	529	614	337	249	502	473	957	804	939	346	554	955	1324	469	401	932	690	376	694	551	1073	287	801	764	760	513	300	918	94	33	24	292	0	0	0	295	41	0	0	0	0	10	0	0
414	261	72	421	1103	170	373	649	540	302	769	505	731	736	999	299	568	1204	1327	395	139	1268	1097	845	590	1003	815	438	702	840	817	441	449	875	14	87	62	317	9	0	51	164	82	0	0	0	0	0	17	0
392	229	251	218	865	152	574	755	530	432	489	326	745	714	729	167	826	787	979	614	383	1419	1221	682	606	691	625	472	1221	1011	666	617	187	831	233	71	2	700	0	0	204	213	97	0	0	0	0	0	68	0
364	345	425	283	1200	170	121	943	593	494	528	562	837	540	590	471	1041	525	1029	501	193	991	682	988	599	1268	836	689	993	793	476	383	608	767	47	203	17	520	0	0	153	60	15	0	0	0	63	0	0	0
366	450	478	463	1200	48	99	530	539	414	891	376	341	608	929	266	901	674	1184	523	621	1170	824	1108	877	1176	539	506	1079	1014	721	256	308	886	68	116	60	234	0	0	153	60	0	0	0	0	63	0	17	0
458	319	389	396	562	144	265	474	158	437	401	656	342	730	721	531	875	1179	1219	436	656	675	686	602	361	1352	670	461	587	762	652	295	271	536	7	116	0	170	63	0	51	60	0	0	0	0	126	11	36	0
655	233	272	511	940	168	295	160	456	261	392	431	361	639	715	463	619	877	1230	791	410	1031	868	688	436	1197	495	752	502	860	562	295	330	414	7	94	0	280	126	0	51	180	0	30	0	0	252	11	57	0
693	386	116	764	883	169	110	348	341	263	318	965	678	775	646	507	931	979	972	625	461	627	772	811	551	1516	706	473	562	1010	777	144	764	461	56	114	60	61	126	0	51	60	11	40	0	0	315	55	19	0
632	329	130	452	392	96	148	159	445	177	578	306	1101	454	963	579	624	723	1052	488	699	686	899	1490	305	1111	401	372	573	1190	1029	337	347	75	114	206	79	22	0	0	0	11	0	40	0	0	126	66	91	0
634	237	527	380	474	217	216	743	478	562	545	500	989	626	864	461	989	1191	1327	374	916	788	885	1149	262	1003	379	396	663	552	1048	538	226	50	154	107	30	22	0	0	0	0	0	20	0	0	63	22	0	0
631	112	404	246	378	240	236	298	368	512	771	882	626	810	1616	232	1263	772	1404	372	487	860	802	1398	436	855	498	294	757	1008	709	411	213	143	112	196	78	22	0	0	51	0	0	0	0	0	63	44	57	0
451	212	214	266	470	144	92	223	488	664	891	445	847	351	1166	305	243	921	1517	391	324	1483	944	827	562	691	110	258	741	878	792	387	82	69	178	144	23	0	0	0	0	0	0	40	0	0	0	0	74	0
635	337	353	234	640	95	47	348	188	235	820	234	1216	699	1696	387	679	1117	1448	417	598	928	776	988	495	1068	363	819	577	852	951	640	211	154	40	20	1	0	0	0	0	0	15	30	15	0	0	0	38	0
419	304	615	210	941	302	263	449	328	292	1127	166	1611	561	1581	793	814	923	1366	598	591	930	831	1275	508	1013	281	532	1037	810	704	811	191	148	180	80	0	143	126	0	0	0	0	0	0	0	0	0	0	0
403	384	317	152	717	280	196	665	180	356	728	625	1033	708	1468	830	832	520	1131	434	613	1096	696	735	602	1483	480	297	417	1008	682	597	255	117	238	51	23	127	9	0	0	0	0	0	45	0	0	0	0	0
351	293	403	64	821	56	137	331	312	212	568	809	1535	991	1390	461	839	524	949	443	384	886	543	639	464	1325	330	231	324	928	1438	827	192	102	56	51	1	207	8	0	0	19	0	0	15	0	0	0	0	20
391	259	559	186	683	286	204	686	307	209	1056	512	1023	681	945	476	169	555	1158	462	400	648	644	391	574	710	179	225	776	1445	983	679	504	39	41	103	78	22	201	0	0	19	0	0	30	0	0	11	0	20
563	238	724	164	920	136	185	286	599	356	462	444	703	576	1263	791	324	644	1045	346	361	1247	582	925	99	1008	89	419	623	1260	1160	207	606	207	213	233	61	52	225	0	0	19	0	0	45	0	0	0	0	100
451	172	437	190	954	264	223	316	357	233	559	418	814	294	1252	614	339	717	795	445	510	953	722	341	210	990	261	660	449	1534	811	360	345	0	171	337	0	115	241	0	0	95	0	0	30	0	0	0	0	60
435	626	329	165	1027	274	278	510	364	285	723	213	664	505	740	244	203	823	1010	289	615	506	819	506	270	1373	345	759	433	880	472	257	438	55	233	310	115	64	135	0	0	38	0	0	30	0	0	0	0	60
467	852	596	624	1222	338	261	193	124	315	477	486	525	460	747	665	240	1074	981	423	850	1072	596	838	391	1090	158	666	444	1218	481	346	522	425	130	295	78	0	249	0	0	19	0	0	0	0	0	0	0	60
439	341	558	504	1040	206	404	447	355	158	479	462	662	881	922	916	375	815	1018	438	770	1148	213	560	338	1385	492	377	595	624	157	397	374	393	41	410	535	107	162	0	0	38	0	0	0	0	93	0	0	40
606	51	286	1001	1049	220	335	180	146	365	332	608	1003	689	1176	403	736	998	1140	239	712	787	818	1029	672	1553	395	516	670	808	656	436	427	238	185	258	279	12	151	0	0	0	0	0	15	0	62	0	0	0
904	351	352	715	943	493	448	344	464	550	696	575	720	389	1573	597	891	854	1206	276	476	1142	1001	572	565	1255	542	708	784	895	864	780	371	0	47	238	480	100	174	0	0	19	64	0	15	0	93	0	0	20
694	222	158	523	985	61	158	423	433	338	330	533	759	739	1126	456	870	981	812	594	1016	999	1357	668	735	1404	438	638	658	1283	756	601	295	180	167	392	257	12	16	0	0	0	192	0	45	0	155	8	0	20
812	156	621	547	1345	291	265	840	129	547	381	475	910	566	2049	261	320	888	625	290	1055	805	1128	738	714	1721	282	623	393	928	930	535	268	693	199	167	110	22	0	0	15	38	256	0	15	0	62	8	0	120
538	235	382	440	1287	272	296	618	293	508	401	337	664	434	1926	509	319	457	672	500	937	1095	462	553	250	1203	89	454	547	702	771	705	250	413	159	239	516	0	0	0	0	38	256	0	15	0	62	10	0	80
334	376	243	726	1366	582	179	605	563	291	606	426	654	719	1808	294	548	749	968	887	668	899	392	990	656	1338	117	833	807	1113	510	704	301	496	15	123	75	14	0	0	0	57	320	0	0	0	155	6	0	0
479	293	152	745	709	110	316	829	254	268	858	355	652	269	1471	445	652	564	1356	756	718	1075	655	880	568	832	409	509	289	534	359	678	119	456	5	149	63	14	50	0	0	95	64	0	0	0	62	2	0	0
690	265	337	1384	846	255	459	836	639	269	465	481	626	539	1241	302	464	1114	816	348	691	1735	720	816	746	1021	458	433	738	629	780	801	196	535	5	86	159	225	43	0	0	19	0	0	0	0	62	0	0	0
721	62	119	842	562	148	511	854	302	202	362	523	732	546	1099	300	1007	773	698	246	708	937	295	693	996	973	203	630	676	1114	547	429	303	67	57	285	94	75	34	0	0	0	128	0	0	0	0	0	22	0
360	46	361	805	581	352	327	714	451	251	308	370	660	760	917	253	483	887	826	396	574	843	483	545	519	970	198	603	768	1278	493	802	211	378	43	156	89	14	16	0	0	0	0	0	0	0	0	0	55	0
646	170	477	870	244	359	323	1070	438	120	501	243	597	245	1117	305	488	1317	1122	627	688	1218	751	304	533	757	236	475	197	1070	556	484	324	488	64	113	102	0	0	0	15	0	0	0	0	0	0	0	66	0
953	244	426	632	503	137	233	459	751	432	575	134	525	404	912	382	416	784	1052	383	539	999	793	559	426	918	542	156	409	1001	790	501	416	292	78	43	58	0	0	0	0	0	0	0	0	0	0	0	55	0
548	376	172	314	413	0	143	714	215	140	641	497	657	391	798	220	253	673	924	83	861	1154	519	315	665	618	197	477	584	937	1107	675	315	304	146	95	187	61	0	0	0	19	0	0	0	0	0	0	0	0
719	423	226	666	171	111	274	598	683	313	1148	547	702	356	487	316	423	716	819	311	1025	1436	828	111	674	531	346	612	689	1190	552	711	338	0	122	276	154	36	0	0	0	76	0	0	0	0	0	24	22	0
464	317	158	567	579	73	101	753	316	423	1005	596	480	336	504	332	459	1070	492	751	431	1331	645	165	716	785	464	1084	789	1094	367	635	303	157	148	199	232	0	0	0	30	0	0	0	0	0	0	84	11	0
588	424	6	804	639	316	130	607	452	226	871	767	382	526	710	373	664	1028	822	329	666	999	1046	335	699	602	245	937	1387	916	640	602	378	220	136	74	117	0	0	0	30	0	0	0	0	0	0	24	0	0
535	375	104	516	511	187	96	706	760	460	785	483	506	273	507	300	787	1300	1095	230	466	935	1070	579	723	1056	274	655	726	572	687	703	193	228	148	52	316	66	0	0	30	0	0	0	0	0	0	48	0	0
256	284	173	361	770	375	250	561	588	395	648	505	625	258	1445	75	882	886	811	502	658	878	1319	752	695	811	323	408	511	574	409	904	126	413	145	52	176	101	0	0	0	19	0	0	0	0	0	72	0	0
198	531	300	1352	873	390	456	425	826	200	826	389	818	231	1103	335	516	1424	819	553	808	1060	1296	257	699	646	219	539	521	979	1093	764	191	292	120	52	263	198	0	0	0	0	0	0	0	0	0	0	0	0
301	540	407	571	871	507	282	314	484	435	1098	622	1270	380	1324	157	542	1329	688	500	875	859	774	639	894	1157	431	629	585	1030	1165	785	156	372	84	52	429	198	0	0	0	0	0	0	0	0	0	24	0	0
520	574	261	862	1094	545	310	491	543	309	842	771	681	273	1772	266	571	1486	621	480	1003	982	733	954	841	948	409	677	746	780	1262	353	156	280	91	0	240	276	0	0	16	0	0	0	0	0	0	12	0	0
763	859	277	643	1455	501	165	651	829	249	1056	706	267	360	1268	252	928	1605	914	856	1252	457	834	893	1115	483	525	419	1071	1281	1243	747	78	235	42	5	206	198	9	0	48	0	0	0	0	0	0	0	0	0
784	468	449	466	1694	315	260	872	546	439	1131	943	557	323	1295	384	1373	1133	964	990	824	1286	628	1248	762	863	634	296	1068	1026	955	723	263	572	144	0	187	205	10	0	32	0	0	0	0	0	0	0	0	0
790	448	279	600	1004	312	336	427	439	381	698	597	552	248	1893	403	1416	1410	1021	1324	620	1302	1235	1638	941	1020	986	634	715	859	1257	395	433	550	193	0	428	452	10	0	0	0	0	0	0	0	0	12	0	0
612	537	78	293	1100	108	590	947	476	509	1214	661	552	908	1476	200	932	604	843	1176	1346	1221	1297	1571	980	1130	1053	537	1289	985	1169	1090	816	976	94	0	343	413	80	0	16	0	0	0	0	0	0	36	0	0
359	344	306	623	1555	109	544	896	819	604	1132	795	449	675	1511	489	1035	1397	1118	1292	1240	1207	994	933	1160	775	841	656	1313	1123	700	568	821	616	80	0	496	299	126	0	48	0	11	0	0	0	0	24	0	0
305	640	158	875	1380	278	387	630	309	552	686	628	450	453	1783	644	754	1182	1071	743	1062	1227	1884	1415	1113	514	526	1018	1672	775	1250	411	980	691	11	0	458	285	44	0	32	0	0	0	0	0	0	0	0	0
1076	495	486	714	1660	285	331	398	507	667	797	389	401	655	2003	729	841	879	1097	1539	850	1583	1884	1284	451	679	314	1182	1228	1299	1013	137	815	664	277	5	360	600	17	0	96	0	0	0	0	0	0	0	0	0
711	421	471	269	1074	224	329	520	639	338	958	522	749	812	2023	654	577	1267	953	1192	964	1950	1109	1268	860	541	787	1233	2109	988	1186	240	871	658	342	15	434	316	39	0	32	0	0	0	0	0	0	0	0	0
496	528	458	553	1192	223	290	598	1157	707	745	576	758	771	1815	919	935	1499	674	840	697	2277	1179	1410	980	1025	1005	1074	1849	1125	724	538	841	572	413	0	52	269	40	0	0	0	0	0	0	0	0	0	0	0
703	692	740	1414	1662	170	359	668	1145	396	893	1251	626	366	1936	360	1040	1361	1106	1081	372	1435	1616	817	1131	534	641	1309	2236	1255	1052	451	759	641	384	20	60	339	30	0	0	0	0	0	0	0	0	0	0	0
1103	599	810	1126	1411	161	225	941	1020	701	871	767	651	237	2077	524	1194	1591	877	1170	460	1992	1190	617	823	781	743	1326	2285	1043	697	395	576	299	334	15	92	296	27	0	0	0	0	0	0	0	0	0	0	0
995	588	1144	967	1603	151	318	803	762	649	1315	1316	863	430	1901	965	674	1531	906	1047	191	1583	1786	721	375	1231	672	830	1814	1510	1757	866	797	326	281	15	162	608	45	0	0	0	0	0	0	0	0	0	0	0
699	397	910	1230	2039	199	255	706	608	909	1368	582	549	193	1601	552	958	1518	1085	1180	286	1334	2158	684	889	1616	1221	751	1699	1439	1510	440	910	145	514	51	145	456	27	0	0	0	0	0	0	0	0	0	0	0
725	379	605	872	2304	360	120	1206	551	775	1860	712	674	534	2026	747	1199	1442	982	850	531	1216	2091	1244	1265	1710	976	1404	1850	968	1127	788	551	398	300	10	248	277	36	0	0	0	0	0	0	0	0	0	0	0
430	738	711	812	2005	202	275	1209	730	653	1268	836	631	727	2059	554	1092	1969	870	1537	716	1635	2351	1018	1546	1352	490	1003	1986	1140	1176	607	897	399	166	15	265	477	9	0	0	0	0	0	0	0	0	0	0	0
811	636	1076	525	2078	206	445	1309	730	535	1982	911	689	658	2021	766	1024	1914	1032	1591	879	1179	2290	1554	689	1531	522	959	1875	1306	1532	752	1101	458	289	63	300	511	18	0	0	0	0	0	0	0	0	0	0	0
465	1067	1241	618	2532	111	223	1431	506	649	1347	887	584	591	1602	684	1483	2148	909	1102	950	1219	2050	1448	1138	1176	504	1520	1684	635	1705	572	679	775	383	10	590	456	36	0	0	0	0	0	0	0	0	0	0	0
443	1026	1234	865	2617	198	335	915	771	667	1215	1047	392	740	1919	370	1471	1239	1304	1681	1490	1381	2241	1172	1085	1283	483	633	1134	984	1343	824	666	492	234	5	387	428	17	0	0	0	0	0	0	0	0	0	0	0
389	870	1723	969	2418	257	490	1006	769	523	1817	655	679	973	1841	322	1611	1256	1395	1402	1002	1357	2544	870	856	1573	652	1475	754	467	1401	816	715	300	169	0	532	76	18	0	0	0	22	0	0	0	0	0	0	0
472	439	1104	1371	2351	195	595	1255	889	572	1552	888	1013	914	1770	857	1375	850	1786	1788	759	1063	2684	1184	1351	1828	696	1254	1789	896	1753	519	835	269	264	20	217	431	198	0	0	0	22	0	0	0	0	0	0	0
527	1026	756	1261	2224	87	667	1082	302	442	1319	893	759	830	1987	732	1087	951	1468	1115	1388	720	2529	1145	1436	1048	1016	884	1387	744	2172	692	717	675	848	10	317	422	288	0	0	0	44	0	0	0	0	0	0	0
609	617	850	1113	2196	59	584	937	813	474	1367	1370	933	1165	1747	1252	1210	996	1863	819	1216	1497	3146	844	755	1429	832	1309	1911	1435	1762	515	931	529	565	15	217	303	126	0	0	0	22	0	0	0	0	0	0	0
577	1031	1149	1421	2441	115	694	1374	1018	661	1636	922	752	1237	1316	1077	1854	1516	1919	1088	1366	1525	2578	805	669	1312	866	1817	1706	1082	1825	339	410	559	805	5	318	166	252	0	0	0	11	0	0	0	0	0	0	0
538	997	692	1083	2567	132	1060	1585	650	794	1549	2032	874	1241	2165	550	1089	1693	1271	759	1198	1318	2854	1134	1369	1782	900	1390	1204	791	1559	535	571	562	1151	10	151	363	63	0	0	0	11	0	0	0	0	0	0	0
853	1086	1356	1103	2872	162	785	1124	979	831	935	1008	1141	653	2349	617	1263	2177	1527	1046	905	1283	2802	1192	1313	1985	698	1281	1438	1146	1762	530	501	833	870	25	123	427	0	0	0	0	44	0	0	0	0	0	0	0
895	718	1340	882	2934	262	468	1036	636	939	1047	1297	1186	1086	2268	734	1298	1743	1355	1068	756	716	1988	1024	905	2091	803	1058	1593	1041	1131	434	552	544	381	10	130	401	126	0	0	0	33	0	0	0	0	0	0	0
1417	838	1838	1471	3760	331	715	1899	908	1124	1689	1204	1047	852	2007	742	1652	2056	1525	775	1057	954	1859	778	1713	1829	1005	1077	1695	1438	1977	722	374	910	553	0	150	298	63	0	0	0	0	0	0	0	0	0	0	0
1270	881	1484	1261	3022	107	722	1713	486	875	1937	801	1256	1217	2576	971	1279	1221	1685	767	625	1311	2186	1033	1043	1647	849	678	1736	1506	1291	633	538	978	349	64	107	240	252	0	0	0	0	0	0	0	0	0	0	0
1284	1075	1023	1330	3779	204	930	1152	420	854	1761	888	400	1692	2072	990	1772	1864	912	716	827	1437	1989	951	951	1910	1193	1112	1915	1350	1517	517	185	629	537	61	210	213	63	0	0	0	0	0	0	0	0	0	0	0
795	976	1643	973	3086	384	763	848	574	791	1802	995	886	1097	1303	623	1473	1542	882	1021	1179	1061	2079	1455	894	1458	782	625	1344	1959	1355	535	390	552	330	112	397	398	315	0	0	0	0	0	0	0	0	0	0	0
965	1285	1481	980	3766	617	715	1001	614	622	1643	1135	989	886	1399	616	1663	1485	813	769	940	959	1899	1616	1429	1713	796	1114	1062	1324	1211	495	152	471	555	120	310	687	126	0	0	0	11	0	0	0	0	0	0	0
943	1282	1032	586	3436	388	930	1243	306	835	1150	930	1315	1051	1382	1072	1301	1480	767	552	1201	1274	1772	1202	1592	1510	594	1367	1224	1619	1205	592	410	612	251	104	305	470	63	0	0	0	0	0	0	0	0	0	0	0
1461	1028	983	1018	3348	432	434	842	362	887	1428	938	631	1297	1341	843	1037	1372	942	787	1037	1201	1899	1302	926	1501	845	1421	684	1563	1709	494	135	599	106	28	246	425	315	0	0	0	0	0	0	0	0	0	0	0
745	832	1656	769	2564	254	391	867	260	1153	1751	845	1064	1057	2267	878	1001	1551	1349	1231	635	1241	1119	1141	852	1373	932	855	656	2194	1539	310	556	753	249	53	109	155	252	0	0	0	0	0	0	0	0	0	0	0
779	890	1661	701	2306	200	273	877	566	1051	1117	663	899	1478	1916	988	932	1120	845	707	631	1349	1300	1409	1090	1149	820	644	558	2065	1594	227	548	722	446	154	351	66	63	0	0	0	0	0	0	0	0	0	0	0
1093	882	1448	1196	2840	255	479	1052	604	879	1358	640	827	1132	1778	892	1089	1079	679	666	1016	1343	1452	733	904	818	864	983	802	1892	1035	317	443	400	188	76	590	339	63	0	0	0	0	0	0	0	0	0	0	0
1184	623	1154	1243	2551	267	482	1018	749	641	1090	897	974	734	1530	1150	1151	1035	1162	666	1333	1302	1446	471	479	896	423	1493	941	1772	1476	234	380	623	108	140	141	362	297	0	0	0	0	0	0	0	0	0	0	0
1339	447	1204	1032	3325	680	434	844	331	759	519	1205	1081	875	1316	957	997	1277	1291	718	821	1198	1558	635	617	776	560	937	1206	1443	1669	180	739	642	341	46	101	42	18	0	0	0	0	0	0	0	0	0	0	0
1012	958	1769	320	2463	453	403	1164	234	808	751	937	900	888	980	371	1307	1191	1231	707	594	1293	1235	432	709	1092	913	1562	1033	1639	1421	245	562	385	337	138	187	167	0	0	0	0	0	0	0	0	0	0	0	0
1610	972	1054	724	2457	460	615	1138	536	746	1075	1173	902	960	1191	452	1294	976	698	1121	372	1427	708	991	888	1058	907	1367	1100	1857	1197	296	222	489	244	41	124	208	36	0	0	0	0	0	0	0	0	0	0	0
1114	966	901	732	2081	490	673	960	433	466	989	980	727	911	803	625	1005	900	1270	633	764	1265	1143	897	1158	920	439	930	779	1770	762	485	140	555	250	82	134	94	234	0	0	0	0	0	0	0	0	0	0	0
1090	798	783	720	2185	691	674	1233	270	700	641	987	748	973	783	666	456	1112	996	801	418	1164	1633	861	1077	885	578	1954	1137	2202	1018	230	182	558	238	94	128	156	45	0	0	0	0	0	0	0	0	0	0	0
1124	1042	991	976	1577	316	341	1098	327	550	507	862	656	586	1045	632	997	1156	1122	585	904	1373	1297	947	774	1142	434	1854	2037	2049	1171	292	18	442	610	190	57	207	18	0	0	0	0	0	0	0	0	0	0	0
767	1029	1037	923	1700	398	532	600	159	486	1069	931	319	1376	755	624	970	1095	501	581	591	1295	773	910	437	1142	279	1432	1028	1563	1312	314	74	493	414	219	96	169	18	0	0	0	0	0	0	0	0	0	0	0
944	691	701	965	1408	269	173	428	242	660	616	602	434	839	710	736	1071	1060	547	518	450	1635	976	811	662	949	249	1020	1613	1501	1129	226	8	445	199	305	125	197	9	0	0	0	0	0	0	0	0	0	0	0
1036	413	563	500	1478	121	149	348	546	840	648	484	825	1014	924	721	827	872	634	334	472	496	952	1199	200	552	294	993	1103	844	736	224	223	1170	222	165	80	274	72	0	0	0	0	0	0	0	0	0	0	0
482	1237	672	541	1410	217	262	763	300	724	444	306	588	590	612	388	800	871	689	352	575	1268	612	937	321	151	468	1164	1461	1342	562	466	58	455	121	104	178	195	0	0	0	0	0	0	0	0	0	0	0	0
358	1144	648	603	859	110	382	691	396	614	631	344	440	473	1135	757	722	375	519	549	568	1056	622	1063	310	117	488	1000	1137	693	351	219	17	757	69	129	77	82	252	0	0	0	0	0	0	0	0	0	0	0
436	338	528	539	1189	254	25	341	143	338	461	629	360	453	265	871	907	666	452	513	459	657	824	731	394	252	562	624	868	723	518	539	21	537	142	129	35	155	0	0	0	0	0	0	0	0	0	0	0	0
556	446	353	398	593	76	120	741	137	197	323	587	319	385	430	728	847	782	586	314	418	1249	407	718	232	159	364	757	325	204	655	537	16	935	138	172	63	188	0	0	0	0	0	0	0	0	0	0	0	0
963	289	337	299	895	103	55	269	258	490	419	377	896	401	615	425	747	571	734	339	187	1002	569	533	93	143	325	1225	146	118	335	167	26	246	241	215	70	82	0	0	0	0	0	0	0	0	0	0	0	0
511	614	291	367	1368	99	213	332	333	312	511	524	611	492	509	610	513	692	784	520	284	1389	443	425	73	197	575	590	161	284	543	344	21	630	67	43	154	143	0	0	0	0	0	0	0	0	0	0	0	0
336	545	360	580	1264	33	308	521	259	50	277	370	506	310	485	949	420	718	575	403	27	801	282	702	121	498	235	395	187	438	495	497	25	874	40	0	77	75	0	0	0	0	0	0	0	0	0	0	0	0
283	385	315	184	1378	105	184	811	385	102	160	307	520	364	346	302	446	623	508	127	264	1021	139	599	29	361	405	442	311	497	823	428	16	789	40	72	70	89	0	0	0	0	0	0	0	0	0	0	0	0
110	242	342	162	743	87	129	423	536	215	208	295	371	422	183	224	588	419	527	44	54	439	361	438	138	325	185	344	126	490	244	254	8	240	40	183	56	70	0	0	0	0	0	0	0	0	0	0	0	0
212	300	398	62	723	125	15	556	296	125	237	240	429	357	223	194	590	465	649	35	27	802	518	656	109	184	92	175	194	190	244	244	16	186	67	36	77	0	0	0	0	0	0	0	0	0	0	0	0	0
178	336	320	150	560	67	96	435	124	352	173	317	130	416	318	196	591	380	270	86	1	756	371	988	94	323	135	308	59	262	351	318	12	573	0	18	21	42	0	0	0	0	0	0	0	0	0	0	0	0
478	573	144	319	271	115	71	750	292	369	249	62	394	332	320	222	433	256	68	4	3	278	183	421	140	176	86	331	369	288	231	242	12	556	0	18	49	28	0	0	0	0	0	0	0	0	0	0	0	0
437	206	87	71	192	140	5	328	141	309	176	0	281	363	359	124	212	324	122	55	2	414	195	594	103	424	102	239	310	292	177	92	4	421	0	18	63	98	0	0	0	0	0	0	0	0	0	0	0	0
347	356	114	151	13	11	0	375	126	174	233	52	79	105	235	12	325	84	58	187	25	24	64	289	179	337	102	308	246	222	428	0	0	426	0	0	42	28	0	0	0	0	0	0	0	0	0	0	0	0
154	242	124	173	0	33	0	162	142	116	89	0	358	99	90	59	134	80	224	252	57	138	72	162	189	7	48	337	135	272	203	0	0	546	0	36	35	0	0	0	0	0	0	0	0	0	0	0	0	0
234	175	92	124	0	11	0	378	126	224	47	21	275	49	403	69	107	107	109	68	51	601	218	396	156	2	32	222	93	66	260	0	0	357	0	36	133	28	0	0	0	0	0	0	0	0	0	0	0	0
204	187	12	164	13	0	0	411	261	141	33	21	246	188	219	68	151	257	116	145	0	328	7	255	56	0	57	379	66	364	378	0	4	356	0	36	21	0	0	0	0	0	0	0	0	0	0	0	0	0
127	131	0	146	32	0	0	186	82	166	36	63	108	160	44	36	203	210	115	117	28	164	14	269	42	4	9	88	45	366	305	46	0	117	0	90	0	0	0	0	0	0	0	0	0	0	0	0	0	0
204	56	0	128	48	0	0	280	148	116	22	63	364	160	144	24	217	164	29	81	56	0	65	180	0	12	50	214	90	176	305	138	0	295	0	36	0	14	0	0	0	0	0	0	0	0	0	0	0	0
76	56	0	40	95	22	25	0	87	83	36	30	226	233	256	46	150	105	142	18	28	0	51	301	14	0	105	100	0	339	354	70	4	295	0	0	0	28	0	0	0	0	0	0	0	0	0	0	0	0
102	0	0	120	552	33	30	65	20	224	44	120	208	113	68	26	317	137	143	136	0	180	0	144	28	5	48	279	135	147	252	12	8	59	0	18	0	14	0	0	0	0	0	0	0	0	0	0	0	0
51	0	0	80	410	33	60	18	5	50	61	90	95	80	22	94	287	128	28	12	14	232	0	438	57	0	145	177	0	63	276	20	4	293	0	0	14	0	0	0	0	0	0	0	0	0	0	0	0	0
46	64	30	71	284	77	30	0	0	100	72	60	82	0	66	302	283	73	57	176	14	0	35	212	0	26	100	228	45	126	207	4	4	0	0	0	0	0	0	0	0	0	0	0	0	0	0	0	0	0
156	92	0	160	32	44	0	65	0	50	22	60	13	0	44	38	257	42	0	88	42	0	7	372	0	11	186	134	90	89	252	8	4	0	0	0	0	0	0	0	0	0	0	0	0	0	0	0	0	0
102	0	15	120	64	33	0	0	0	50	18	30	13	0	44	10	162	59	0	0	70	0	0	180	0	16	144	88	135	176	183	0	4	0	0	0	0	28	0	0	0	0	0	0	0	0	0	0	0	0
22	0	15	80	0	0	0	0	0	25	7	120	0	0	44	2	198	45	29	0	70	0	0	177	0	12	100	120	218	84	45	0	4	0	14	0	0	28	0	0	0	0	0	0	0	0	0	0	0	0
298	0	45	0	0	0	0	68	0	0	70	60	0	0	22	0	308	90	42	132	56	0	0	342	0	2	84	76	199	63	138	4	16	176	28	0	0	28	0	0	0	0	0	0	0	0	0	0	0	0
[truncated: 950 more columns]

## Sheet: FIg2e
-10	3233		-10	1183		-10	819
-9.99	4289		-9.99	1840		-9.99	589
-9.98	3523		-9.98	2257		-9.98	2193
-9.97	1358		-9.97	1910		-9.97	980
-9.96	2874		-9.96	1087		-9.96	899
-9.95	1510		-9.95	675		-9.95	296
-9.94	2154		-9.94	1745		-9.94	1222
-9.93	2094		-9.93	937		-9.93	582
-9.92	1657		-9.92	1255		-9.92	1107
-9.91	1439		-9.91	861		-9.91	553
-9.9	1951		-9.9	1392		-9.9	701
-9.89	1155		-9.89	1078		-9.89	495
-9.88	1796		-9.88	1690		-9.88	91
-9.87	1061		-9.87	1078		-9.87	300
-9.86	1873		-9.86	537		-9.86	403
-9.85	1289		-9.85	728		-9.85	548
-9.84	1569		-9.84	1100		-9.84	239
-9.83	1069		-9.83	668		-9.83	344
-9.82	1158		-9.82	100		-9.82	193
-9.81	785		-9.81	750		-9.81	448
-9.8	1067		-9.8	815		-9.8	433
-9.79	724		-9.79	1025		-9.79	398
-9.78	1643		-9.78	419		-9.78	140
-9.77	913		-9.77	607		-9.77	622
-9.76	912		-9.76	532		-9.76	382
-9.75	1418		-9.75	494		-9.75	144
-9.74	1385		-9.74	640		-9.74	173
-9.73	542		-9.73	500		-9.73	530
-9.72	687		-9.72	638		-9.72	524
-9.71	357		-9.71	1207		-9.71	877
-9.7	769		-9.7	676		-9.7	343
-9.69	267		-9.69	2056		-9.69	830
-9.68	773		-9.68	1276		-9.68	1851
-9.67	328		-9.67	3072		-9.67	1645
-9.66	1026		-9.66	4254		-9.66	2550
-9.65	826		-9.65	4969		-9.65	3308
-9.64	1113		-9.64	5152		-9.64	4209
-9.63	208		-9.63	5803		-9.63	4242
-9.62	1037		-9.62	7249		-9.62	3574
-9.61	655		-9.61	9107		-9.61	5197
-9.6	343		-9.6	10057		-9.6	6635
-9.59	97		-9.59	12541		-9.59	6900
-9.58	370		-9.58	11768		-9.58	7381
-9.57	439		-9.57	12111		-9.57	9602
-9.56	162		-9.56	15188		-9.56	9591
-9.55	411		-9.55	16921		-9.55	9941
-9.54	393		-9.54	21158		-9.54	12513
-9.53	671		-9.53	17661		-9.53	11326
-9.52	909		-9.52	20437		-9.52	10916
-9.51	1499		-9.51	20662		-9.51	12128
-9.5	1391		-9.5	20176		-9.5	11883
-9.49	1498		-9.49	19107		-9.49	13682
-9.48	2567		-9.48	20670		-9.48	12216
-9.47	4425		-9.47	21201		-9.47	10827
-9.46	4717		-9.46	16576		-9.46	10186
-9.45	4438		-9.45	18657		-9.45	10392
-9.44	6894		-9.44	16469		-9.44	10631
-9.43	6833		-9.43	15173		-9.43	8634
-9.42	10367		-9.42	14966		-9.42	8805
-9.41	10326		-9.41	13096		-9.41	8809
-9.4	10427		-9.4	12454		-9.4	7215
-9.39	13017		-9.39	11688		-9.39	8239
-9.38	12409		-9.38	11015		-9.38	6072
-9.37	12171		-9.37	11068		-9.37	6808
-9.36	15155		-9.36	10028		-9.36	6592
-9.35	13816		-9.35	9287		-9.35	5273
-9.34	16198		-9.34	9541		-9.34	5572
-9.33	14318		-9.33	10533		-9.33	6181
-9.32	15577		-9.32	9451		-9.32	6331
-9.31	14414		-9.31	10519		-9.31	6271
-9.3	13150		-9.3	12410		-9.3	8576
-9.29	16154		-9.29	13942		-9.29	7317
-9.28	13789		-9.28	12833		-9.28	9244
-9.27	12484		-9.27	15236		-9.27	9687
-9.26	9969		-9.26	17307		-9.26	8181
-9.25	11461		-9.25	18370		-9.25	11367
-9.24	10734		-9.24	19526		-9.24	11564
-9.23	8720		-9.23	23606		-9.23	13502
-9.22	8864		-9.22	21224		-9.22	12794
-9.21	7856		-9.21	20523		-9.21	10952
-9.2	7185		-9.2	20935		-9.2	12858
-9.19	7182		-9.19	21614		-9.19	12662
-9.18	5643		-9.18	22693		-9.18	13476
-9.17	6550		-9.17	19817		-9.17	12140
-9.16	5973		-9.16	21434		-9.16	13572
-9.15	5132		-9.15	19909		-9.15	12262
-9.14	8050		-9.14	21880		-9.14	13243
-9.13	7870		-9.13	22392		-9.13	11460
-9.12	9353		-9.12	23929		-9.12	14847
-9.11	9941		-9.11	24807		-9.11	15092
-9.1	10000		-9.1	22018		-9.1	12492
-9.09	12783		-9.09	23416		-9.09	12647
-9.08	13009		-9.08	22820		-9.08	12406
-9.07	13714		-9.07	22178		-9.07	14066
-9.06	13870		-9.06	22640		-9.06	13801
-9.05	14895		-9.05	23774		-9.05	13794
-9.04	16343		-9.04	23034		-9.04	14041
-9.03	17888		-9.03	24051		-9.03	13409
-9.02	15906		-9.02	24927		-9.02	15511
-9.01	16279		-9.01	26753		-9.01	15538
-9	13789		-9	24628		-9	15794
-8.99	13611		-8.99	24047		-8.99	14360
-8.98	14013		-8.98	25797		-8.98	15790
-8.97	13571		-8.97	25383		-8.97	13743
-8.96	15135		-8.96	26998		-8.96	16195
-8.95	14959		-8.95	28924		-8.95	17700
-8.94	14016		-8.94	30052		-8.94	18951
-8.93	13816		-8.93	31728		-8.93	18858
-8.92	14301		-8.92	31197		-8.92	19562
-8.91	15905		-8.91	31400		-8.91	19961
-8.9	14789		-8.9	32436		-8.9	19844
-8.89	16123		-8.89	29776		-8.89	17095
-8.88	17758		-8.88	30575		-8.88	17586
-8.87	15714		-8.87	29679		-8.87	16161
-8.86	16935		-8.86	27681		-8.86	14981
-8.85	19151		-8.85	28330		-8.85	17493
-8.84	15987		-8.84	29063		-8.84	17813
-8.83	17247		-8.83	32691		-8.83	19817
-8.82	19120		-8.82	39074		-8.82	23890
-8.81	16976		-8.81	39829		-8.81	24214
-8.8	17424		-8.8	37840		-8.8	21907
-8.79	17556		-8.79	40517		-8.79	23526
-8.78	17877		-8.78	36284		-8.78	19884
-8.77	17851		-8.77	31875		-8.77	17666
-8.76	17502		-8.76	30897		-8.76	20597
-8.75	19959		-8.75	32218		-8.75	20360
-8.74	19995		-8.74	35304		-8.74	21131
-8.73	21162		-8.73	37757		-8.73	22881
-8.72	20576		-8.72	43213		-8.72	24514
-8.71	21377		-8.71	44638		-8.71	26719
-8.7	17129		-8.7	45957		-8.7	26909
-8.69	19124		-8.69	39524		-8.69	24942
-8.68	21435		-8.68	39678		-8.68	23596
-8.67	21010		-8.67	38853		-8.67	24461
-8.66	21117		-8.66	38654		-8.66	23792
-8.65	22292		-8.65	41979		-8.65	26130
-8.64	22753		-8.64	49240		-8.64	28433
-8.63	23350		-8.63	46984		-8.63	27465
-8.62	21891		-8.62	48901		-8.62	29101
-8.61	20504		-8.61	48815		-8.61	30524
-8.6	22062		-8.6	48344		-8.6	28855
-8.59	23207		-8.59	45941		-8.59	28013
-8.58	25100		-8.58	49759		-8.58	31582
-8.57	26063		-8.57	56048		-8.57	31525
-8.56	23132		-8.56	55043		-8.56	34788
-8.55	22372		-8.55	58174		-8.55	35042
-8.54	24464		-8.54	58371		-8.54	35570
-8.53	24676		-8.53	61060		-8.53	34715
-8.52	26416		-8.52	58758		-8.52	35546
-8.51	28670		-8.51	66115		-8.51	40584
-8.5	30344		-8.5	74738		-8.5	44316
-8.49	28223		-8.49	71107		-8.49	43866
-8.48	30896		-8.48	74889		-8.48	46323
-8.47	30741		-8.47	72639		-8.47	42136
-8.46	28572		-8.46	78538		-8.46	47747
-8.45	30655		-8.45	81081		-8.45	48178
-8.44	33858		-8.44	86971		-8.44	51243
-8.43	34903		-8.43	86068		-8.43	53029
-8.42	38720		-8.42	85008		-8.42	52873
-8.41	35032		-8.41	95701		-8.41	57597
-8.4	36938		-8.4	94709		-8.4	56390
-8.39	39301		-8.39	96532		-8.39	59283
-8.38	40995		-8.38	101414		-8.38	56658
-8.37	45696		-8.37	104644		-8.37	63005
-8.36	42081		-8.36	105870		-8.36	64265
-8.35	50751		-8.35	109912		-8.35	63677
-8.34	47912		-8.34	116918		-8.34	73228
-8.33	53010		-8.33	115278		-8.33	68059
-8.32	56031		-8.32	116782		-8.32	69286
-8.31	56755		-8.31	123844		-8.31	76683
-8.3	59791		-8.3	121768		-8.3	70759
-8.29	63561		-8.29	120027		-8.29	68353
-8.28	62281		-8.28	122534		-8.28	78658
-8.27	69174		-8.27	132722		-8.27	78752
-8.26	70019		-8.26	120240		-8.26	68714
-8.25	66743		-8.25	130708		-8.25	80797
-8.24	80478		-8.24	137373		-8.24	77587
-8.23	75953		-8.23	127801		-8.23	74463
-8.22	76055		-8.22	138737		-8.22	82618
-8.21	79981		-8.21	135598		-8.21	79792
-8.2	87558		-8.2	133482		-8.2	79193
-8.19	77018		-8.19	149023		-8.19	85995
-8.18	85990		-8.18	130545		-8.18	80673
-8.17	88141		-8.17	151716		-8.17	89181
-8.16	81698		-8.16	145444		-8.16	88530
-8.15	92588		-8.15	135063		-8.15	76203
-8.14	88333		-8.14	157561		-8.14	92499
-8.13	84975		-8.13	145690		-8.13	90022
-8.12	89722		-8.12	157012		-8.12	92321
-8.11	91041		-8.11	149669		-8.11	92140
-8.1	87756		-8.1	154614		-8.1	90753
-8.09	87970		-8.09	157229		-8.09	93501
-8.08	88036		-8.08	159078		-8.08	96707
-8.07	88600		-8.07	161766		-8.07	100138
-8.06	85344		-8.06	170650		-8.06	104200
-8.05	91909		-8.05	169727		-8.05	100760
-8.04	91956		-8.04	168402		-8.04	101298
-8.03	93212		-8.03	166430		-8.03	103160
-8.02	96593		-8.02	169359		-8.02	98529
-8.01	92272		-8.01	181414		-8.01	108940
-8	100104		-8	170757		-8	104095
-7.99	93088		-7.99	185807		-7.99	113506
-7.98	105042		-7.98	178781		-7.98	108378
-7.97	102499		-7.97	180272		-7.97	106706
-7.96	106923		-7.96	181662		-7.96	110283
-7.95	111544		-7.95	192749		-7.95	113098
-7.94	110715		-7.94	196276		-7.94	117687
-7.93	118173		-7.93	189194		-7.93	111549
-7.92	114414		-7.92	207131		-7.92	123029
-7.91	114912		-7.91	207871		-7.91	123219
-7.9	119059		-7.9	208725		-7.9	122928
-7.89	127038		-7.89	208775		-7.89	121154
-7.88	120939		-7.88	212966		-7.88	129975
-7.87	122786		-7.87	214357		-7.87	134028
-7.86	128192		-7.86	204490		-7.86	127830
-7.85	125614		-7.85	219266		-7.85	133483
-7.84	131603		-7.84	204727		-7.84	122299
-7.83	131330		-7.83	222332		-7.83	131578
-7.82	133720		-7.82	217792		-7.82	130493
-7.81	138037		-7.81	213324		-7.81	128729
-7.8	138653		-7.8	224021		-7.8	131322
-7.79	140395		-7.79	231897		-7.79	136486
-7.78	138071		-7.78	234607		-7.78	143526
-7.77	143294		-7.77	236840		-7.77	144962
-7.76	146797		-7.76	232305		-7.76	143251
-7.75	145566		-7.75	242675		-7.75	146374
-7.74	148044		-7.74	245908		-7.74	145034
-7.73	148982		-7.73	247244		-7.73	143267
-7.72	150571		-7.72	243189		-7.72	149761
-7.71	155891		-7.71	244616		-7.71	148362
-7.7	158084		-7.7	249761		-7.7	151609
-7.69	160508		-7.69	252379		-7.69	147011
-7.68	158217		-7.68	248716		-7.68	150411
-7.67	163022		-7.67	245573		-7.67	149399
-7.66	165625		-7.66	260059		-7.66	150490
-7.65	161583		-7.65	260234		-7.65	162208
-7.64	167273		-7.64	262875		-7.64	157808
-7.63	163703		-7.63	281624		-7.63	171920
-7.62	173738		-7.62	276912		-7.62	164519
-7.61	171177		-7.61	289445		-7.61	173894
-7.6	169767		-7.6	272888		-7.6	164208
-7.59	171131		-7.59	281556		-7.59	169606
-7.58	177540		-7.58	278165		-7.58	170766
-7.57	178305		-7.57	281270		-7.57	169051
-7.56	180924		-7.56	280117		-7.56	166810
-7.55	179994		-7.55	296808		-7.55	175187
-7.54	181093		-7.54	283215		-7.54	169220
-7.53	184901		-7.53	293138		-7.53	178325
-7.52	187460		-7.52	298836		-7.52	180573
-7.51	182203		-7.51	293259		-7.51	177872
-7.5	180658		-7.5	311513		-7.5	184808
-7.49	190093		-7.49	305758		-7.49	185768
-7.48	186034		-7.48	315776		-7.48	190164
-7.47	194569		-7.47	313708		-7.47	184749
-7.46	194435		-7.46	312910		-7.46	188565
-7.45	195073		-7.45	323340		-7.45	197088
-7.44	202430		-7.44	321440		-7.44	190538
-7.43	200012		-7.43	336735		-7.43	202934
-7.42	212377		-7.42	338790		-7.42	205149
-7.41	200868		-7.41	329518		-7.41	199501
-7.4	207949		-7.4	337042		-7.4	205617
-7.39	216606		-7.39	342175		-7.39	208429
-7.38	207214		-7.38	342709		-7.38	202461
-7.37	217753		-7.37	350984		-7.37	209733
-7.36	222040		-7.36	354012		-7.36	211224
-7.35	221432		-7.35	356677		-7.35	209600
-7.34	221083		-7.34	370202		-7.34	222737
-7.33	221961		-7.33	369466		-7.33	222322
-7.32	230380		-7.32	366858		-7.32	225355
-7.31	229289		-7.31	373611		-7.31	226070
-7.3	234413		-7.3	374227		-7.3	225716
-7.29	234884		-7.29	379658		-7.29	229857
-7.28	240195		-7.28	391730		-7.28	227112
-7.27	240670		-7.27	385678		-7.27	231254
-7.26	246891		-7.26	381683		-7.26	231123
-7.25	246099		-7.25	392536		-7.25	235806
-7.24	248859		-7.24	402701		-7.24	238435
-7.23	252616		-7.23	397026		-7.23	240616
-7.22	257109		-7.22	401917		-7.22	237176
-7.21	266604		-7.21	413343		-7.21	244280
-7.2	260153		-7.2	411234		-7.2	248090
-7.19	261933		-7.19	408965		-7.19	245746
-7.18	269829		-7.18	414021		-7.18	247288
-7.17	273047		-7.17	421517		-7.17	251536
-7.16	279784		-7.16	414822		-7.16	247572
-7.15	281350		-7.15	420220		-7.15	255438
-7.14	281155		-7.14	430243		-7.14	253547
-7.13	282385		-7.13	437039		-7.13	256656
-7.12	284174		-7.12	437853		-7.12	256644
-7.11	291747		-7.11	433898		-7.11	258503
-7.1	295222		-7.1	431222		-7.1	261190
-7.09	300885		-7.09	437736		-7.09	265294
-7.08	306158		-7.08	441409		-7.08	263661
-7.07	303644		-7.07	438268		-7.07	263815
-7.06	307554		-7.06	444323		-7.06	262565
-7.05	313562		-7.05	453450		-7.05	267409
-7.04	314661		-7.04	452384		-7.04	271487
-7.03	317842		-7.03	454417		-7.03	275961
-7.02	316109		-7.02	462500		-7.02	275724
-7.01	324471		-7.01	458892		-7.01	276942
-7	321241		-7	466402		-7	276283
-6.99	333955		-6.99	457180		-6.99	275838
-6.98	337102		-6.98	465652		-6.98	277012
-6.97	332741		-6.97	451185		-6.97	270574
-6.96	339315		-6.96	472587		-6.96	284977
-6.95	336317		-6.95	472785		-6.95	281628
-6.94	352347		-6.94	473012		-6.94	283827
-6.93	344873		-6.93	465982		-6.93	279562
-6.92	343483		-6.92	474354		-6.92	284679
-6.91	351147		-6.91	482448		-6.91	284847
-6.9	346887		-6.9	477875		-6.9	283660
-6.89	356137		-6.89	480036		-6.89	285245
-6.88	358511		-6.88	473485		-6.88	283883
-6.87	350846		-6.87	477439		-6.87	288070
-6.86	358680		-6.86	487844		-6.86	291236
-6.85	359118		-6.85	482090		-6.85	287792
-6.84	357056		-6.84	486670		-6.84	286590
-6.83	364887		-6.83	482531		-6.83	287827
-6.82	364511		-6.82	487750		-6.82	286379
-6.81	358177		-6.81	481642		-6.81	291323
-6.8	362664		-6.8	478512		-6.8	287300
-6.79	370823		-6.79	482238		-6.79	289219
-6.78	372716		-6.78	488083		-6.78	290016
-6.77	365933		-6.77	487160		-6.77	288219
-6.76	366097		-6.76	494900		-6.76	294952
-6.75	369365		-6.75	490716		-6.75	292464
-6.74	373233		-6.74	483905		-6.74	288490
-6.73	377986		-6.73	477857		-6.73	285383
-6.72	371773		-6.72	494729		-6.72	297209
-6.71	368071		-6.71	479104		-6.71	279606
-6.7	373808		-6.7	495100		-6.7	288030
-6.69	374020		-6.69	484962		-6.69	284262
-6.68	377289		-6.68	486854		-6.68	281884
-6.67	372997		-6.67	488741		-6.67	286456
-6.66	375425		-6.66	490083		-6.66	286905
-6.65	381692		-6.65	488989		-6.65	289431
-6.64	375621		-6.64	482985		-6.64	284647
-6.63	377992		-6.63	482410		-6.63	282193
-6.62	377172		-6.62	483578		-6.62	284044
-6.61	376565		-6.61	477804		-6.61	279275
-6.6	379793		-6.6	470387		-6.6	280353
-6.59	376206		-6.59	463096		-6.59	271988
-6.58	377265		-6.58	467867		-6.58	278621
-6.57	374404		-6.57	470195		-6.57	275132
-6.56	377005		-6.56	463705		-6.56	271881
-6.55	378675		-6.55	462448		-6.55	271040
-6.54	375611		-6.54	465010		-6.54	271832
-6.53	380866		-6.53	455625		-6.53	269874
-6.52	377525		-6.52	457551		-6.52	268736
-6.51	385161		-6.51	448645		-6.51	265459
-6.5	372660		-6.5	440377		-6.5	261099
-6.49	371574		-6.49	439721		-6.49	260964
-6.48	368265		-6.48	438409		-6.48	259567
-6.47	371596		-6.47	435451		-6.47	254609
-6.46	370899		-6.46	439197		-6.46	255510
-6.45	365962		-6.45	443551		-6.45	260939
-6.44	364507		-6.44	433454		-6.44	258223
-6.43	366779		-6.43	435137		-6.43	256147
-6.42	359518		-6.42	433415		-6.42	255866
-6.41	367257		-6.41	436456		-6.41	252051
-6.4	367227		-6.4	417763		-6.4	245551
-6.39	365161		-6.39	423407		-6.39	247099
-6.38	358561		-6.38	419077		-6.38	250239
-6.37	352302		-6.37	401804		-6.37	242287
-6.36	354404		-6.36	411820		-6.36	246824
-6.35	352791		-6.35	406077		-6.35	247351
-6.34	352087		-6.34	404693		-6.34	244615
-6.33	346680		-6.33	409200		-6.33	247129
-6.32	349565		-6.32	404612		-6.32	247092
-6.31	348737		-6.31	401496		-6.31	244573
-6.3	345299		-6.3	400195		-6.3	239912
-6.29	346116		-6.29	389554		-6.29	234688
-6.28	342877		-6.28	381548		-6.28	227562
-6.27	337929		-6.27	384992		-6.27	232326
-6.26	329558		-6.26	382187		-6.26	232732
-6.25	327195		-6.25	378646		-6.25	230861
-6.24	324397		-6.24	377639		-6.24	232367
-6.23	322973		-6.23	383895		-6.23	234914
-6.22	322275		-6.22	385259		-6.22	234503
-6.21	321756		-6.21	375320		-6.21	231489
-6.2	317719		-6.2	371556		-6.2	231008
-6.19	315728		-6.19	365152		-6.19	226141
-6.18	314298		-6.18	360345		-6.18	219319
-6.17	310774		-6.17	356193		-6.17	220714
-6.16	299048		-6.16	359493		-6.16	226479
-6.15	303073		-6.15	356058		-6.15	220839
-6.14	296854		-6.14	351179		-6.14	219204
-6.13	295527		-6.13	356570		-6.13	219949
-6.12	297010		-6.12	354290		-6.12	222189
-6.11	299557		-6.11	341091		-6.11	214379
-6.1	301816		-6.1	345194		-6.1	216532
-6.09	296507		-6.09	340840		-6.09	215580
-6.08	290830		-6.08	338911		-6.08	211964
-6.07	286671		-6.07	336729		-6.07	209470
-6.06	280388		-6.06	330264		-6.06	208637
-6.05	281672		-6.05	331270		-6.05	212058
-6.04	276716		-6.04	338808		-6.04	213123
-6.03	277379		-6.03	335149		-6.03	211215
-6.02	276301		-6.02	325798		-6.02	208413
-6.01	275949		-6.01	313005		-6.01	201280
-6	276153		-6	309404		-6	200185
-5.99	273243		-5.99	317667		-5.99	202895
-5.98	273555		-5.98	317213		-5.98	206616
-5.97	263900		-5.97	307330		-5.97	203614
-5.96	261869		-5.96	308882		-5.96	206302
-5.95	257884		-5.95	311657		-5.95	211822
-5.94	258300		-5.94	312710		-5.94	216832
-5.93	253369		-5.93	305829		-5.93	211963
-5.92	254159		-5.92	294666		-5.92	208021
-5.91	257507		-5.91	290038		-5.91	213304
-5.9	259622		-5.9	290804		-5.9	219813
-5.89	256916		-5.89	293386		-5.89	221461
-5.88	248980		-5.88	296276		-5.88	225892
-5.87	243422		-5.87	293468		-5.87	223918
-5.86	242206		-5.86	303887		-5.86	230406
-5.85	242243		-5.85	310138		-5.85	235524
-5.84	236308		-5.84	286707		-5.84	217772
-5.83	237403		-5.83	284928		-5.83	215688
-5.82	235767		-5.82	287685		-5.82	217249
-5.81	239198		-5.81	283024		-5.81	219992
-5.8	238001		-5.8	279921		-5.8	218063
-5.79	225854		-5.79	279351		-5.79	225735
-5.78	225853		-5.78	277687		-5.78	230977
-5.77	222821		-5.77	282662		-5.77	229914
-5.76	220262		-5.76	284205		-5.76	230675
-5.75	218772		-5.75	269982		-5.75	217354
-5.74	217068		-5.74	261411		-5.74	217786
-5.73	222174		-5.73	264587		-5.73	216441
-5.72	227258		-5.72	267894		-5.72	220625
-5.71	225103		-5.71	260082		-5.71	211847
-5.7	211365		-5.7	257325		-5.7	207787
-5.69	210056		-5.69	259091		-5.69	210095
-5.68	208584		-5.68	276134		-5.68	223806
-5.67	208524		-5.67	269664		-5.67	226157
-5.66	208107		-5.66	255046		-5.66	216759
-5.65	207357		-5.65	258347		-5.65	221235
-5.64	209638		-5.64	258336		-5.64	221138
-5.63	213739		-5.63	252615		-5.63	219089
-5.62	202891		-5.62	254310		-5.62	221717
-5.61	200811		-5.61	251301		-5.61	218605
-5.6	197124		-5.6	259885		-5.6	224443
-5.59	196327		-5.59	276524		-5.59	243093
-5.58	194522		-5.58	261645		-5.58	228318
-5.57	190008		-5.57	248785		-5.57	220841
-5.56	193533		-5.56	245166		-5.56	215131
-5.55	195486		-5.55	246805		-5.55	223005
-5.54	203094		-5.54	244921		-5.54	219379
-5.53	188051		-5.53	236099		-5.53	215589
-5.52	183837		-5.52	244025		-5.52	223745
-5.51	182449		-5.51	250840		-5.51	232138
-5.5	180377		-5.5	246073		-5.5	230575
-5.49	182056		-5.49	230955		-5.49	214987
-5.48	177880		-5.48	233658		-5.48	219329
-5.47	179698		-5.47	237978		-5.47	223056
-5.46	185901		-5.46	234454		-5.46	215753
-5.45	187201		-5.45	232392		-5.45	213286
-5.44	179486		-5.44	230838		-5.44	217591
-5.43	182688		-5.43	229749		-5.43	218205
-5.42	177809		-5.42	236643		-5.42	224915
-5.41	176785		-5.41	236006		-5.41	221237
-5.4	175295		-5.4	233141		-5.4	222767
-5.39	175979		-5.39	250353		-5.39	235706
-5.38	176259		-5.38	227345		-5.38	211151
-5.37	193587		-5.37	229624		-5.37	217304
-5.36	178601		-5.36	225671		-5.36	217187
-5.35	170962		-5.35	227609		-5.35	217618
-5.34	173516		-5.34	234379		-5.34	223853
-5.33	168793		-5.33	237915		-5.33	222291
-5.32	171167		-5.32	228759		-5.32	216273
-5.31	166671		-5.31	236355		-5.31	224446
-5.3	169119		-5.3	227892		-5.3	212904
-5.29	174865		-5.29	227088		-5.29	210922
-5.28	186790		-5.28	226148		-5.28	215901
-5.27	169696		-5.27	231287		-5.27	215094
-5.26	168985		-5.26	225097		-5.26	210218
-5.25	169475		-5.25	234489		-5.25	215512
-5.24	174150		-5.24	226108		-5.24	208344
-5.23	175189		-5.23	229654		-5.23	206932
-5.22	177053		-5.22	240107		-5.22	216532
-5.21	177417		-5.21	226845		-5.21	201864
-5.2	189052		-5.2	234745		-5.2	200444
-5.19	175692		-5.19	231082		-5.19	191933
-5.18	173601		-5.18	233395		-5.18	191457
-5.17	177881		-5.17	257224		-5.17	200980
-5.16	182136		-5.16	240101		-5.16	180461
-5.15	174920		-5.15	237066		-5.15	174345
-5.14	172893		-5.14	252581		-5.14	188001
-5.13	177533		-5.13	245442		-5.13	178018
-5.12	177626		-5.12	244761		-5.12	178211
-5.11	184779		-5.11	240483		-5.11	167773
-5.1	181115		-5.1	236947		-5.1	162888
-5.09	182447		-5.09	249564		-5.09	167543
-5.08	178031		-5.08	255173		-5.08	165398
-5.07	178124		-5.07	253273		-5.07	165414
-5.06	170643		-5.06	260400		-5.06	167332
-5.05	173526		-5.05	251685		-5.05	159219
-5.04	178357		-5.04	259363		-5.04	158146
-5.03	190940		-5.03	261614		-5.03	163481
-5.02	177538		-5.02	256218		-5.02	157152
-5.01	180123		-5.01	259978		-5.01	148789
-5	180898		-5	294399		-5	164030
-4.99	175814		-4.99	270000		-4.99	152578
-4.98	179736		-4.98	278466		-4.98	155178
-4.97	175971		-4.97	265020		-4.97	146999
-4.96	181744		-4.96	263119		-4.96	145507
-4.95	179673		-4.95	271943		-4.95	149421
-4.94	178528		-4.94	269709		-4.94	140630
-4.93	174520		-4.93	275244		-4.93	144865
-4.92	185532		-4.92	279848		-4.92	146883
-4.91	170671		-4.91	290702		-4.91	150486
-4.9	178165		-4.9	265320		-4.9	135897
-4.89	177973		-4.89	268750		-4.89	136339
-4.88	177380		-4.88	261624		-4.88	128698
-4.87	179835		-4.87	264763		-4.87	130432
-4.86	178979		-4.86	270377		-4.86	129472
-4.85	173787		-4.85	274615		-4.85	134616
-4.84	182049		-4.84	298285		-4.84	145178
-4.83	179544		-4.83	273270		-4.83	131452
-4.82	179322		-4.82	271511		-4.82	129275
-4.81	178702		-4.81	275086		-4.81	130110
-4.8	176544		-4.8	268063		-4.8	128319
-4.79	177077		-4.79	272369		-4.79	127147
-4.78	188147		-4.78	272976		-4.78	125565
-4.77	176313		-4.77	276819		-4.77	127845
-4.76	185108		-4.76	266035		-4.76	121556
-4.75	176003		-4.75	284269		-4.75	130264
-4.74	173828		-4.74	255727		-4.74	115617
-4.73	172481		-4.73	252281		-4.73	112096
-4.72	171170		-4.72	253235		-4.72	113475
-4.71	172962		-4.71	251697		-4.71	109206
-4.7	184078		-4.7	251067		-4.7	110398
-4.69	167922		-4.69	249546		-4.69	105971
-4.68	179225		-4.68	254456		-4.68	112496
-4.67	172310		-4.67	289696		-4.67	128083
-4.66	167392		-4.66	258192		-4.66	108647
-4.65	174435		-4.65	256572		-4.65	107234
-4.64	173017		-4.64	257442		-4.64	110544
-4.63	173165		-4.63	250886		-4.63	105431
-4.62	176486		-4.62	261187		-4.62	111605
-4.61	192175		-4.61	240053		-4.61	103923
-4.6	171193		-4.6	247731		-4.6	103517
-4.59	168365		-4.59	261475		-4.59	110685
-4.58	168599		-4.58	248948		-4.58	105513
-4.57	170419		-4.57	248676		-4.57	104092
-4.56	165827		-4.56	241840		-4.56	102869
-4.55	161348		-4.55	240037		-4.55	100731
-4.54	169627		-4.54	247064		-4.54	101896
-4.53	189140		-4.53	246987		-4.53	104410
-4.52	161956		-4.52	244613		-4.52	103561
-4.51	162805		-4.51	265171		-4.51	109596
-4.5	162029		-4.5	260275		-4.5	103919
-4.49	167141		-4.49	239878		-4.49	98560
-4.48	165281		-4.48	246401		-4.48	102986
-4.47	162896		-4.47	245485		-4.47	101289
-4.46	162330		-4.46	239289		-4.46	100569
-4.45	173961		-4.45	237055		-4.45	96063
-4.44	158662		-4.44	243568		-4.44	97087
-4.43	160463		-4.43	242206		-4.43	99222
-4.42	160249		-4.42	260747		-4.42	103728
-4.41	157988		-4.41	233443		-4.41	95690
-4.4	159227		-4.4	246232		-4.4	99235
-4.39	152320		-4.39	244222		-4.39	94783
-4.38	152783		-4.38	231918		-4.38	88153
-4.37	181974		-4.37	233245		-4.37	84925
-4.36	157900		-4.36	228829		-4.36	88401
-4.35	153347		-4.35	232435		-4.35	85849
-4.34	147122		-4.34	258197		-4.34	98728
-4.33	146952		-4.33	224384		-4.33	91238
-4.32	154281		-4.32	222034		-4.32	87934
-4.31	152931		-4.31	230872		-4.31	87824
-4.3	151965		-4.3	220586		-4.3	85574
-4.29	153833		-4.29	208899		-4.29	84456
-4.28	154156		-4.28	205149		-4.28	79300
-4.27	144402		-4.27	223976		-4.27	83859
-4.26	144434		-4.26	230740		-4.26	87673
-4.25	135358		-4.25	189881		-4.25	74223
-4.24	141989		-4.24	208355		-4.24	80999
-4.23	144073		-4.23	217448		-4.23	85562
-4.22	141168		-4.22	215249		-4.22	83264
-4.21	137127		-4.21	210119		-4.21	80948
-4.2	148890		-4.2	194491		-4.2	73509
-4.19	130150		-4.19	200866		-4.19	78753
-4.18	132537		-4.18	235374		-4.18	94070
-4.17	125878		-4.17	208218		-4.17	83973
-4.16	118517		-4.16	195341		-4.16	77007
-4.15	123151		-4.15	192041		-4.15	74952
-4.14	120412		-4.14	202248		-4.14	79662
-4.13	118716		-4.13	197907		-4.13	75817
-4.12	122851		-4.12	185279		-4.12	71947
-4.11	115294		-4.11	178402		-4.11	71276
-4.1	114955		-4.1	191209		-4.1	75072
-4.09	113751		-4.09	213796		-4.09	86513
-4.08	106551		-4.08	184457		-4.08	74075
-4.07	109974		-4.07	173505		-4.07	68846
-4.06	111803		-4.06	170666		-4.06	64781
-4.05	113884		-4.05	178673		-4.05	70882
-4.04	121047		-4.04	172538		-4.04	67482
-4.03	101559		-4.03	182003		-4.03	71690
-4.02	103640		-4.02	168240		-4.02	66316
-4.01	107297		-4.01	196875		-4.01	82600
-4	103444		-4	169651		-4	66663
-3.99	97591		-3.99	174895		-3.99	69538
-3.98	99984		-3.98	163445		-3.98	64724
-3.97	101555		-3.97	160159		-3.97	63667
-3.96	110759		-3.96	168205		-3.96	69506
-3.95	92948		-3.95	169514		-3.95	71053
-3.94	92318		-3.94	168319		-3.94	69807
-3.93	96576		-3.93	166935		-3.93	69004
-3.92	97881		-3.92	167721		-3.92	71142
-3.91	96935		-3.91	165014		-3.91	67395
-3.9	84122		-3.9	171767		-3.9	71106
-3.89	91599		-3.89	155183		-3.89	66860
-3.88	99940		-3.88	137768		-3.88	61064
-3.87	101440		-3.87	157283		-3.87	68501
-3.86	85514		-3.86	158594		-3.86	72127
-3.85	85453		-3.85	181606		-3.85	82933
-3.84	90656		-3.84	145285		-3.84	64688
-3.83	94522		-3.83	152179		-3.83	67575
-3.82	89891		-3.82	155637		-3.82	68326
-3.81	77784		-3.81	147235		-3.81	67755
-3.8	84311		-3.8	136472		-3.8	63515
-3.79	97902		-3.79	135448		-3.79	64068
-3.78	90029		-3.78	145415		-3.78	66581
-3.77	82846		-3.77	149987		-3.77	71249
-3.76	79942		-3.76	159349		-3.76	74333
-3.75	83698		-3.75	133404		-3.75	60874
-3.74	81026		-3.74	140464		-3.74	65241
-3.73	84185		-3.73	142941		-3.73	69183
-3.72	76483		-3.72	142243		-3.72	69506
-3.71	91388		-3.71	137884		-3.71	68778
-3.7	81875		-3.7	126634		-3.7	64027
-3.69	79382		-3.69	138543		-3.69	70031
-3.68	78741		-3.68	154939		-3.68	83567
-3.67	71588		-3.67	135020		-3.67	73177
-3.66	75976		-3.66	129237		-3.66	67189
-3.65	78160		-3.65	114413		-3.65	61384
-3.64	82762		-3.64	125200		-3.64	67269
-3.63	84010		-3.63	127935		-3.63	68186
-3.62	76324		-3.62	128259		-3.62	68398
-3.61	82597		-3.61	116951		-3.61	62125
-3.6	80888		-3.6	140617		-3.6	73898
-3.59	78651		-3.59	122422		-3.59	66825
-3.58	69441		-3.58	120571		-3.58	66080
-3.57	79882		-3.57	123126		-3.57	64112
-3.56	75270		-3.56	113175		-3.56	57325
-3.55	87746		-3.55	120044		-3.55	63151
-3.54	76534		-3.54	122989		-3.54	65435
-3.53	68296		-3.53	120355		-3.53	63372
-3.52	74311		-3.52	112312		-3.52	62529
-3.51	73912		-3.51	118376		-3.51	61609
-3.5	74831		-3.5	110781		-3.5	61290
-3.49	69321		-3.49	114383		-3.49	63790
-3.48	74814		-3.48	108236		-3.48	61765
-3.47	76517		-3.47	103444		-3.47	56515
-3.46	86226		-3.46	113007		-3.46	61707
-3.45	71284		-3.45	112605		-3.45	63761
-3.44	62147		-3.44	110748		-3.44	64870
-3.43	71520		-3.43	110575		-3.43	63469
-3.42	67283		-3.42	99028		-3.42	57220
-3.41	70540		-3.41	110107		-3.41	59455
-3.4	70001		-3.4	106702		-3.4	58551
-3.39	63655		-3.39	113931		-3.39	59069
-3.38	79876		-3.38	101722		-3.38	54442
-3.37	68934		-3.37	94844		-3.37	50575
-3.36	69046		-3.36	102334		-3.36	54247
-3.35	63114		-3.35	118909		-3.35	63435
-3.34	64808		-3.34	100895		-3.34	57699
-3.33	67385		-3.33	90803		-3.33	50892
-3.32	71544		-3.32	97302		-3.32	55694
-3.31	68642		-3.31	99551		-3.31	56491
-3.3	70413		-3.3	109535		-3.3	60919
-3.29	71185		-3.29	103602		-3.29	59334
-3.28	69257		-3.28	89561		-3.28	52360
-3.27	71478		-3.27	105105		-3.27	55549
-3.26	69524		-3.26	100403		-3.26	54375
-3.25	59736		-3.25	102480		-3.25	53986
-3.24	75182		-3.24	93661		-3.24	48987
-3.23	70258		-3.23	98619		-3.23	50945
-3.22	76569		-3.22	105400		-3.22	53533
-3.21	62167		-3.21	102515		-3.21	50392
-3.2	69863		-3.2	105802		-3.2	53443
-3.19	68924		-3.19	95608		-3.19	49970
-3.18	68840		-3.18	102155		-3.18	52721
-3.17	69542		-3.17	96312		-3.17	53074
-3.16	62624		-3.16	96314		-3.16	53808
-3.15	66387		-3.15	94177		-3.15	55200
-3.14	69013		-3.14	87353		-3.14	52200
-3.13	70402		-3.13	95463		-3.13	54290
-3.12	63703		-3.12	97784		-3.12	55719
-3.11	61619		-3.11	101061		-3.11	57457
-3.1	65234		-3.1	98766		-3.1	59157
-3.09	68501		-3.09	85265		-3.09	49045
-3.08	67492		-3.08	98279		-3.08	56019
-3.07	60147		-3.07	104821		-3.07	61133
-3.06	67115		-3.06	97223		-3.06	53907
-3.05	73336		-3.05	87374		-3.05	46580
-3.04	67144		-3.04	100501		-3.04	53450
-3.03	67654		-3.03	96003		-3.03	52085
-3.02	58326		-3.02	107912		-3.02	58485
-3.01	68661		-3.01	97004		-3.01	55157
-3	71937		-3	88678		-3	52246
-2.99	68971		-2.99	95724		-2.99	54798
-2.98	65551		-2.98	102095		-2.98	59278
-2.97	61566		-2.97	99225		-2.97	55540
-2.96	63970		-2.96	90164		-2.96	48764
-2.95	64904		-2.95	91282		-2.95	50781
-2.94	64440		-2.94	109566		-2.94	66762
-2.93	57216		-2.93	94992		-2.93	56665
-2.92	67077		-2.92	93789		-2.92	57080
-2.91	58905		-2.91	83196		-2.91	49194
-2.9	60024		-2.9	93543		-2.9	54254
-2.89	67554		-2.89	92787		-2.89	54040
-2.88	54611		-2.88	96912		-2.88	53563
-2.87	61488		-2.87	97387		-2.87	53517
-2.86	62724		-2.86	101230		-2.86	56976
-2.85	63468		-2.85	90130		-2.85	53888
-2.84	66487		-2.84	89552		-2.84	53892
-2.83	55441		-2.83	90464		-2.83	54953
-2.82	61797		-2.82	88837		-2.82	53754
-2.81	61875		-2.81	79604		-2.81	47118
-2.8	59544		-2.8	86914		-2.8	49533
-2.79	58217		-2.79	90383		-2.79	50578
-2.78	53160		-2.78	92744		-2.78	53033
-2.77	61024		-2.77	74677		-2.77	42509
-2.76	58288		-2.76	81970		-2.76	44135
-2.75	58181		-2.75	87255		-2.75	48322
-2.74	49824		-2.74	85741		-2.74	45411
-2.73	56783		-2.73	85399		-2.73	45118
-2.72	62578		-2.72	73146		-2.72	39630
-2.71	56715		-2.71	80306		-2.71	41890
-2.7	54834		-2.7	88322		-2.7	43941
-2.69	47404		-2.69	84299		-2.69	45968
-2.68	55448		-2.68	79594		-2.68	43938
-2.67	53628		-2.67	73658		-2.67	38460
-2.66	54604		-2.66	83928		-2.66	42060
-2.65	48504		-2.65	84791		-2.65	41618
-2.64	59487		-2.64	87384		-2.64	39717
-2.63	53068		-2.63	86376		-2.63	40166
-2.62	53166		-2.62	74447		-2.62	34025
-2.61	53268		-2.61	88037		-2.61	43281
-2.6	46957		-2.6	77728		-2.6	37102
-2.59	53208		-2.59	83028		-2.59	40102
-2.58	52976		-2.58	71420		-2.58	32211
-2.57	55171		-2.57	79232		-2.57	39670
-2.56	62980		-2.56	76392		-2.56	40176
-2.55	44491		-2.55	74772		-2.55	38200
-2.54	49842		-2.54	74496		-2.54	40285
-2.53	57615		-2.53	75114		-2.53	40822
-2.52	51110		-2.52	71793		-2.52	40742
-2.51	51677		-2.51	71695		-2.51	38832
-2.5	42389		-2.5	75749		-2.5	39483
-2.49	51379		-2.49	64814		-2.49	34241
-2.48	51850		-2.48	65601		-2.48	37296
-2.47	48256		-2.47	64237		-2.47	36848
-2.46	41175		-2.46	68023		-2.46	40130
-2.45	46291		-2.45	72672		-2.45	39269
-2.44	46640		-2.44	59724		-2.44	29339
-2.43	48753		-2.43	67334		-2.43	37006
-2.42	44592		-2.42	67125		-2.42	34519
-2.41	38511		-2.41	63748		-2.41	33141
-2.4	48814		-2.4	65064		-2.4	35220
-2.39	47464		-2.39	55926		-2.39	30008
-2.38	41822		-2.38	67815		-2.38	35739
-2.37	42881		-2.37	68047		-2.37	36669
-2.36	37604		-2.36	60992		-2.36	34461
-2.35	42033		-2.35	58639		-2.35	33318
-2.34	38153		-2.34	51148		-2.34	27065
-2.33	37947		-2.33	56872		-2.33	31124
-2.32	37517		-2.32	53184		-2.32	28863
-2.31	36155		-2.31	52829		-2.31	28346
-2.3	37965		-2.3	55639		-2.3	31549
-2.29	38288		-2.29	46672		-2.29	25622
-2.28	35457		-2.28	63095		-2.28	36038
-2.27	31453		-2.27	51548		-2.27	26754
-2.26	35203		-2.26	50267		-2.26	28293
-2.25	35545		-2.25	44112		-2.25	25083
-2.24	36938		-2.24	50078		-2.24	28596
-2.23	41863		-2.23	45245		-2.23	24843
-2.22	28176		-2.22	43464		-2.22	26858
-2.21	34050		-2.21	44237		-2.21	25510
-2.2	35840		-2.2	41647		-2.2	22962
-2.19	34440		-2.19	41931		-2.19	24963
-2.18	29147		-2.18	42143		-2.18	24551
-2.17	31320		-2.17	43847		-2.17	25897
-2.16	32361		-2.16	40925		-2.16	24317
-2.15	33413		-2.15	36113		-2.15	21931
-2.14	29692		-2.14	38780		-2.14	22901
-2.13	25637		-2.13	39716		-2.13	22391
-2.12	30040		-2.12	41765		-2.12	23644
-2.11	28637		-2.11	34633		-2.11	20350
-2.1	27018		-2.1	36716		-2.1	21700
-2.09	26989		-2.09	35619		-2.09	20860
-2.08	26576		-2.08	38274		-2.08	20343
-2.07	26731		-2.07	36619		-2.07	20611
-2.06	26768		-2.06	31888		-2.06	18082
-2.05	23753		-2.05	36785		-2.05	20121
-2.04	24441		-2.04	38242		-2.04	22084
-2.03	24148		-2.03	36079		-2.03	20651
-2.02	25945		-2.02	34191		-2.02	19364
-2.01	25454		-2.01	29781		-2.01	17363
-2	26481		-2	32507		-2	19423
-1.99	21555		-1.99	32155		-1.99	18879
-1.98	27694		-1.98	31471		-1.98	18531
-1.97	25275		-1.97	29399		-1.97	17372
-1.96	25287		-1.96	33460		-1.96	19411
-1.95	24560		-1.95	32247		-1.95	18812
-1.94	19306		-1.94	32316		-1.94	17840
-1.93	23076		-1.93	31491		-1.93	17302
-1.92	22414		-1.92	26351		-1.92	15408
-1.91	20357		-1.91	30249		-1.91	17065
-1.9	23656		-1.9	30729		-1.9	16955
-1.89	17749		-1.89	30042		-1.89	15672
-1.88	19489		-1.88	28577		-1.88	16852
-1.87	20374		-1.87	27903		-1.87	15558
-1.86	19570		-1.86	27738		-1.86	13696
-1.85	18616		-1.85	28475		-1.85	15963
-1.84	17756		-1.84	27104		-1.84	14681
-1.83	19791		-1.83	30434		-1.83	16368
-1.82	21553		-1.82	22448		-1.82	11717
-1.81	19625		-1.81	26210		-1.81	13956
-1.8	15634		-1.8	27023		-1.8	14145
-1.79	19977		-1.79	30299		-1.79	16951
-1.78	18979		-1.78	23082		-1.78	12303
-1.77	19436		-1.77	27221		-1.77	16268
-1.76	18932		-1.76	27687		-1.76	15816
-1.75	16456		-1.75	26477		-1.75	14314
-1.74	21264		-1.74	26059		-1.74	14095
-1.73	18840		-1.73	22209		-1.73	13676
-1.72	18916		-1.72	24406		-1.72	13732
-1.71	16249		-1.71	29551		-1.71	17991
-1.7	18675		-1.7	24894		-1.7	15159
-1.69	18998		-1.69	24321		-1.69	14575
-1.68	18393		-1.68	20048		-1.68	12604
-1.67	18136		-1.67	22689		-1.67	14094
-1.66	15392		-1.66	23534		-1.66	15178
-1.65	19856		-1.65	21971		-1.65	12821
-1.64	18985		-1.64	19407		-1.64	12789
-1.63	19245		-1.63	25788		-1.63	15461
-1.62	18180		-1.62	28727		-1.62	16071
-1.61	15302		-1.61	22385		-1.61	13923
-1.6	16207		-1.6	23223		-1.6	13724
-1.59	17200		-1.59	20769		-1.59	12873
-1.58	16948		-1.58	22437		-1.58	13821
-1.57	19734		-1.57	23699		-1.57	13171
-1.56	15195		-1.56	23331		-1.56	13507
-1.55	16559		-1.55	24650		-1.55	14959
-1.54	16719		-1.54	19446		-1.54	11874
-1.53	16186		-1.53	21333		-1.53	14568
-1.52	14383		-1.52	19927		-1.52	12920
-1.51	14848		-1.51	21070		-1.51	13284
-1.5	16160		-1.5	17726		-1.5	10539
-1.49	16375		-1.49	19926		-1.49	11602
-1.48	17386		-1.48	20077		-1.48	13444
-1.47	13134		-1.47	20853		-1.47	13731
-1.46	15849		-1.46	21911		-1.46	13481
-1.45	15263		-1.45	17925		-1.45	10814
-1.44	15154		-1.44	20537		-1.44	13602
-1.43	12185		-1.43	20392		-1.43	13014
-1.42	14186		-1.42	21125		-1.42	13872
-1.41	17043		-1.41	20189		-1.41	13731
-1.4	14140		-1.4	16692		-1.4	10820
-1.39	13769		-1.39	18745		-1.39	11889
-1.38	12224		-1.38	20264		-1.38	13083
-1.37	14824		-1.37	19268		-1.37	11994
-1.36	12499		-1.36	17392		-1.36	10659
-1.35	12907		-1.35	19033		-1.35	11123
-1.34	13550		-1.34	20626		-1.34	11674
-1.33	13327		-1.33	20254		-1.33	10764
-1.32	18107		-1.32	20357		-1.32	11968
-1.31	13655		-1.31	17415		-1.31	10796
-1.3	13693		-1.3	20907		-1.3	14028
-1.29	12519		-1.29	21645		-1.29	12236
-1.28	11005		-1.28	20302		-1.28	12837
-1.27	13263		-1.27	20526		-1.27	13694
-1.26	14194		-1.26	16957		-1.26	10751
-1.25	13386		-1.25	21054		-1.25	14901
-1.24	12835		-1.24	21497		-1.24	13286
-1.23	13630		-1.23	20305		-1.23	13586
-1.22	13391		-1.22	18846		-1.22	12576
-1.21	12585		-1.21	21130		-1.21	11919
-1.2	13339		-1.2	19382		-1.2	11671
-1.19	10756		-1.19	19765		-1.19	12379
-1.18	12776		-1.18	20353		-1.18	10460
-1.17	12861		-1.17	18323		-1.17	10060
-1.16	12946		-1.16	20986		-1.16	12618
-1.15	11050		-1.15	20670		-1.15	11047
-1.14	13746		-1.14	20202		-1.14	12296
-1.13	13215		-1.13	19700		-1.13	11804
-1.12	12787		-1.12	18036		-1.12	10522
-1.11	13905		-1.11	20022		-1.11	10820
-1.1	13675		-1.1	21212		-1.1	10999
-1.09	13275		-1.09	23888		-1.09	13745
-1.08	14924		-1.08	20661		-1.08	10541
-1.07	12807		-1.07	20065		-1.07	11522
-1.06	11906		-1.06	20573		-1.06	12897
-1.05	10817		-1.05	21445		-1.05	13093
-1.04	12037		-1.04	19777		-1.04	11776
-1.03	13145		-1.03	16109		-1.03	9549
-1.02	12542		-1.02	19387		-1.02	11369
-1.01	10626		-1.01	19041		-1.01	10265
-1	13427		-1	22366		-1	12112
-0.99	13505		-0.99	21331		-0.99	11959
-0.98	12949		-0.98	18376		-0.98	11144
-0.97	13350		-0.97	22325		-0.97	13216
-0.96	12220		-0.96	21913		-0.96	13026
-0.95	14799		-0.95	20408		-0.95	13681
-0.94	15912		-0.94	18183		-0.94	11553
-0.93	14681		-0.93	21037		-0.93	12344
-0.92	15104		-0.92	20297		-0.92	12436
-0.91	11941		-0.91	21828		-0.91	12826
-0.9	13221		-0.9	19332		-0.9	10989
-0.89	13463		-0.89	23893		-0.89	13586
-0.88	13514		-0.88	23295		-0.88	11796
-0.87	11718		-0.87	23266		-0.87	11750
-0.86	12515		-0.86	22583		-0.86	12218
-0.85	16004		-0.85	19703		-0.85	9770
-0.84	14101		-0.84	22181		-0.84	12430
-0.83	15148		-0.83	20530		-0.83	11716
-0.82	12145		-0.82	21542		-0.82	11390
-0.81	14922		-0.81	19429		-0.81	11654
-0.8	14706		-0.8	23595		-0.8	14714
-0.79	13466		-0.79	19688		-0.79	11826
-0.78	13732		-0.78	20677		-0.78	11012
-0.77	15052		-0.77	20315		-0.77	11360
-0.76	15118		-0.76	17917		-0.76	10362
-0.75	15904		-0.75	19632		-0.75	11876
-0.74	13514		-0.74	21835		-0.74	13020
-0.73	15309		-0.73	20404		-0.73	13177
-0.72	15926		-0.72	22096		-0.72	12221
-0.71	15105		-0.71	15900		-0.71	9473
-0.7	15678		-0.7	22052		-0.7	11808
-0.69	11973		-0.69	21350		-0.69	10808
-0.68	14963		-0.68	19295		-0.68	11557
-0.67	17396		-0.67	19300		-0.67	10480
-0.66	17727		-0.66	20828		-0.66	11683
-0.65	12216		-0.65	19737		-0.65	11677
-0.64	16038		-0.64	21085		-0.64	11469
-0.63	14814		-0.63	18668		-0.63	10713
-0.62	16175		-0.62	21930		-0.62	11991
-0.61	14805		-0.61	21474		-0.61	12566
-0.6	13766		-0.6	20677		-0.6	10933
-0.59	16295		-0.59	19910		-0.59	12039
-0.58	16938		-0.58	19118		-0.58	11093
-0.57	15496		-0.57	22457		-0.57	12903
-0.56	13473		-0.56	22592		-0.56	12152
-0.55	16196		-0.55	20875		-0.55	11702
-0.54	14945		-0.54	15322		-0.54	8711
-0.53	15436		-0.53	18335		-0.53	11103
-0.52	16092		-0.52	20057		-0.52	10980
-0.51	13003		-0.51	18071		-0.51	11542
-0.5	15918		-0.5	19392		-0.5	12106
-0.49	14603		-0.49	15597		-0.49	10801
-0.48	15090		-0.48	21029		-0.48	11792
-0.47	13188		-0.47	20270		-0.47	11413
-0.46	14416		-0.46	19607		-0.46	10546
-0.45	14477		-0.45	16190		-0.45	9949
-0.44	15039		-0.44	18037		-0.44	10737
-0.43	12719		-0.43	20119		-0.43	11061
-0.42	16430		-0.42	18952		-0.42	9835
-0.41	14563		-0.41	15952		-0.41	10400
-0.4	14972		-0.4	19416		-0.4	11572
-0.39	13125		-0.39	21475		-0.39	12860
-0.38	14217		-0.38	18427		-0.38	10906
-0.37	14996		-0.37	17000		-0.37	10337
-0.36	13875		-0.36	19923		-0.36	11560
-0.35	14374		-0.35	19837		-0.35	10531
-0.34	15945		-0.34	22816		-0.34	12228
-0.33	15843		-0.33	18651		-0.33	9583
-0.32	14807		-0.32	22146		-0.32	11853
-0.31	15880		-0.31	25550		-0.31	14374
-0.3	13413		-0.3	31028		-0.3	16214
-0.29	14872		-0.29	24849		-0.29	12495
-0.28	15656		-0.28	31019		-0.28	13842
-0.27	16538		-0.27	34028		-0.27	14266
-0.26	14984		-0.26	33009		-0.26	16421
-0.25	17288		-0.25	35237		-0.25	18244
-0.24	17174		-0.24	31236		-0.24	17793
-0.23	19333		-0.23	39237		-0.23	23706
-0.22	18161		-0.22	40270		-0.22	23353
-0.21	21464		-0.21	41311		-0.21	26153
-0.2	22554		-0.2	38077		-0.2	23021
-0.19	23089		-0.19	48464		-0.19	32132
-0.18	22042		-0.18	46402		-0.18	31641
-0.17	26183		-0.17	46801		-0.17	34158
-0.16	25902		-0.16	47010		-0.16	33120
-0.15	28758		-0.15	59585		-0.15	38887
-0.14	25653		-0.14	64047		-0.14	44297
-0.13	35340		-0.13	69300		-0.13	48228
-0.12	40281		-0.12	67614		-0.12	46196
-0.11	38827		-0.11	75671		-0.11	55962
-0.1	35153		-0.1	85430		-0.1	66591
-0.09	57077		-0.09	99105		-0.09	69873
-0.08	57271		-0.08	95433		-0.08	65559
-0.07	62014		-0.07	118491		-0.07	80850
-0.06	60862		-0.06	148794		-0.06	96986
-0.05	78081		-0.05	136684		-0.05	85206
-0.04	88999		-0.04	172379		-0.04	111868
-0.03	87356		-0.03	180414		-0.03	120613
-0.02	127804		-0.02	206913		-0.02	133797
-0.01	151224		-0.01	185600		-0.01	133765
-1.68889e-13	197174		-1.68889e-13	247937		-1.68889e-13	168853
0.01	201000		0.01	266376		0.01	188927
0.02	272611		0.02	307705		0.02	215946
0.03	311198		0.03	314376		0.03	206324
0.04	353352		0.04	369378		0.04	250176
0.05	346114		0.05	427658		0.05	278946
0.06	366181		0.06	397720		0.06	276083
0.07	318598		0.07	505277		0.07	358133
0.08	229398		0.08	544595		0.08	381046
0.09	244958		0.09	615739		0.09	389561
0.1	210659		0.1	612789		0.1	394128
0.11	194668		0.11	653695		0.11	415830
0.12	154087		0.12	463556		0.12	281542
0.13	163474		0.13	354037		0.13	217835
0.14	152976		0.14	324434		0.14	194466
0.15	123254		0.15	279628		0.15	165756
0.16	139691		0.16	246028		0.16	144951
0.17	129937		0.17	198357		0.17	122967
0.18	103061		0.18	212971		0.18	119994
0.19	112432		0.19	206648		0.19	113274
0.2	108202		0.2	155755		0.2	89988
0.21	102506		0.21	175379		0.21	102641
0.22	87827		0.22	163151		0.22	91878
0.23	102025		0.23	134865		0.23	77432
0.24	108723		0.24	154820		0.24	94315
0.25	95708		0.25	150322		0.25	90119
0.26	100277		0.26	131241		0.26	76654
0.27	107332		0.27	171006		0.27	101513
0.28	90611		0.28	146455		0.28	87153
0.29	117846		0.29	130107		0.29	75937
0.3	123901		0.3	153457		0.3	93348
0.31	120349		0.31	165926		0.31	110352
0.32	145194		0.32	154387		0.32	93567
0.33	161848		0.33	191567		0.33	119236
0.34	142291		0.34	212928		0.34	129852
0.35	174580		0.35	209205		0.35	128740
0.36	180165		0.36	254753		0.36	160507
0.37	171847		0.37	268949		0.37	169047
0.38	200273		0.38	258807		0.38	159358
0.39	181762		0.39	315579		0.39	186936
0.4	205684		0.4	331084		0.4	206509
0.41	206480		0.41	317404		0.41	187939
0.42	167852		0.42	373984		0.42	237869
0.43	174027		0.43	360798		0.43	216141
0.44	163922		0.44	495215		0.44	293006
0.45	139184		0.45	447939		0.45	270387
0.46	159074		0.46	397435		0.46	238852
0.47	163579		0.47	406664		0.47	250709
0.48	141918		0.48	358828		0.48	226298
0.49	172468		0.49	294939		0.49	183814
0.5	142202		0.5	311199		0.5	193994
0.51	173545		0.51	248295		0.51	150902
0.52	182508		0.52	278598		0.52	162136
0.53	177845		0.53	251690		0.53	155081
0.54	227654		0.54	212354		0.54	131600
0.55	209342		0.55	250675		0.55	150500
0.56	266888		0.56	210879		0.56	130778
0.57	250897		0.57	258590		0.57	160936
0.58	370630		0.58	234554		0.58	143196
0.59	327177		0.59	270295		0.59	162439
0.6	297717		0.6	315739		0.6	195204
0.61	351520		0.61	316517		0.61	196956
0.62	307460		0.62	378406		0.62	243534
0.63	343219		0.63	377489		0.63	237858
0.64	287909		0.64	469318		0.64	290126
0.65	324407		0.65	444745		0.65	267261
0.66	298544		0.66	578584		0.66	343899
0.67	316329		0.67	549243		0.67	319267
0.68	263591		0.68	630331		0.68	384102
0.69	301714		0.69	601003		0.69	362311
0.7	251159		0.7	640802		0.7	385451
0.71	286560		0.71	514491		0.71	319530
0.72	247278		0.72	546505		0.72	315481
0.73	292778		0.73	419068		0.73	248876
0.74	264666		0.74	479598		0.74	282645
0.75	337790		0.75	408291		0.75	243935
0.76	258024		0.76	441271		0.76	270910
0.77	301034		0.77	400749		0.77	242578
0.78	259014		0.78	409375		0.78	240401
0.79	255650		0.79	427515		0.79	251481
0.8	280292		0.8	366282		0.8	213345
0.81	255361		0.81	422878		0.81	238894
0.82	309688		0.82	371905		0.82	217940
0.83	172408		0.83	267758		0.83	158577
0.84	52983		0.84	78411		0.84	51364
0.85	24497		0.85	40964		0.85	24589
0.86	11215		0.86	32819		0.86	18877
0.87	9623		0.87	15895		0.87	11668
0.88	2761		0.88	13379		0.88	10314
0.89	2097		0.89	10458		0.89	6731
0.9	1428		0.9	7042		0.9	3086
0.91	515		0.91	3252		0.91	2116
0.92	327		0.92	3843		0.92	3811
0.93	575		0.93	2455		0.93	2457
0.94	571		0.94	1641		0.94	1356
0.95	256		0.95	2277		0.95	1632
0.96	302		0.96	1582		0.96	1271
0.97	151		0.97	784		0.97	229
0.98	130		0.98	304		0.98	85
0.99	67		0.99	335		0.99	136

## Sheet: FIg2f
0	0	0	0	0	0	0	0	0	0	0	0	0	0	0	0	0	0	0	0	0	0	0	0	0	0	0	0	0	0	0	0	0	0	0	0	0	0	0	0	0	0	0	0	0	0	0	0	0	0
0	0	0	0	0	0	0	0	0	0	0	0	0	0	0	0	0	0	0	0	0	0	0	0	0	0	0	0	0	0	0	0	0	0	0	0	0	0	0	0	0	0	0	0	0	0	0	0	0	0
0	0	0	0	0	0	0	0	0	0	0	0	0	0	0	0	0	0	0	0	0	0	0	0	0	0	0	0	0	0	0	0	0	0	0	0	0	0	0	0	0	0	0	0	0	0	0	0	0	0
0	0	0	0	0	0	0	0	0	0	0	0	0	0	0	0	0	0	0	0	0	0	0	0	0	0	0	0	0	0	0	0	0	0	0	0	0	0	0	0	0	0	0	0	0	0	0	0	0	0
0	0	0	0	0	0	0	0	0	0	0	0	0	0	0	0	0	0	0	0	0	0	0	0	0	0	0	0	0	0	0	0	0	0	0	0	0	0	0	0	0	0	0	0	0	0	0	0	0	0
0	0	0	0	0	0	0	0	0	0	0	0	0	0	0	0	0	0	0	0	0	0	0	0	0	0	0	0	0	0	0	0	0	0	0	0	0	0	0	0	0	0	0	0	0	0	0	0	0	0
0	0	0	0	0	0	0	0	0	0	0	0	0	0	0	0	0	0	0	0	0	0	0	0	0	0	0	0	0	0	0	0	0	0	0	0	0	0	0	0	0	0	0	0	0	0	0	0	0	0
0	0	0	0	0	0	0	0	0	0	0	0	0	0	0	0	0	0	0	0	0	0	0	0	0	0	0	0	0	0	0	0	0	0	0	0	0	0	0	0	0	0	0	0	0	0	0	0	0	0
0	0	0	0	0	0	0	0	0	0	0	0	0	0	0	0	0	0	0	0	0	0	0	0	0	0	0	0	0	0	0	0	0	0	0	0	0	0	0	0	0	0	0	0	0	0	0	0	0	0
0	0	0	0	0	0	0	0	0	0	0	0	0	0	0	0	0	0	0	0	0	0	0	0	0	0	0	0	0	0	0	0	0	0	0	0	0	0	0	0	0	0	0	0	0	0	0	0	0	0
0	0	0	0	0	0	0	0	0	0	0	0	0	0	0	0	0	0	0	0	0	0	0	0	0	0	0	0	0	0	0	0	0	0	0	0	0	0	0	0	0	0	0	0	0	0	0	0	0	0
0	0	0	0	0	0	0	0	0	0	0	0	0	0	0	0	0	0	0	0	0	0	0	0	0	0	0	0	0	0	0	0	0	0	0	0	0	0	0	0	0	0	0	0	0	0	0	0	0	0
0	0	0	0	0	0	0	0	0	0	0	0	0	0	0	0	0	0	0	0	0	0	0	0	0	0	0	0	0	0	0	0	0	0	0	0	0	0	0	0	0	0	0	0	0	0	0	0	0	0
0	0	0	0	0	0	0	0	0	0	0	0	0	0	0	0	0	0	0	0	0	0	0	0	0	0	0	0	0	0	0	0	0	0	0	0	0	0	0	0	0	0	0	0	0	0	0	0	0	0
0	0	0	0	0	0	0	0	0	0	0	0	0	0	0	0	0	0	0	0	0	0	0	0	0	0	0	0	0	0	0	0	0	0	0	0	0	0	0	0	0	0	0	0	0	0	0	0	0	0
0	0	0	0	0	0	0	0	0	0	0	0	0	0	0	0	0	0	0	0	0	0	0	0	0	0	0	0	0	0	0	0	0	0	0	0	0	0	0	0	0	0	0	0	0	0	0	0	0	0
0	0	0	0	0	0	0	0	0	0	0	0	0	0	0	0	0	0	0	0	0	0	0	0	0	0	0	0	0	0	0	0	0	0	0	0	0	0	0	0	0	0	0	0	0	0	0	0	0	0
0	0	0	0	0	0	0	0	0	0	0	0	0	0	0	0	0	0	0	0	0	0	0	0	0	0	0	0	0	0	0	0	0	0	0	0	0	0	0	0	0	0	0	0	0	0	0	0	0	0
0	0	0	0	0	0	0	0	0	0	0	0	0	0	0	0	0	0	0	0	0	0	0	0	0	0	0	0	0	0	0	0	0	0	0	0	0	0	0	0	0	0	0	0	0	0	0	0	0	0
0	0	0	0	0	0	0	0	0	0	0	0	0	0	0	0	0	0	0	0	0	0	0	0	0	0	0	0	0	0	0	0	0	0	0	0	0	0	0	0	0	0	0	0	0	0	0	0	0	0
0	0	0	0	0	0	0	0	0	0	0	0	0	0	0	0	0	0	0	0	0	0	0	0	0	0	0	0	0	0	0	0	0	0	0	0	0	0	0	0	0	0	0	0	0	0	0	0	0	0
0	0	0	0	0	0	0	0	0	0	0	0	0	0	0	0	0	0	0	0	0	0	0	0	0	0	0	0	0	0	0	0	0	0	0	0	0	0	0	0	0	0	0	0	0	0	0	0	0	0
0	0	0	0	0	0	0	0	0	0	0	0	0	0	0	0	0	0	0	0	0	0	0	0	0	0	0	0	0	0	0	0	0	0	0	0	0	0	0	0	0	0	0	0	0	0	0	0	0	0
0	0	0	0	0	0	0	0	0	0	0	0	0	0	0	0	0	0	0	0	0	0	0	0	0	0	0	0	0	0	0	0	0	0	0	0	0	0	0	0	0	0	0	0	0	0	0	0	0	0
0	0	0	0	0	0	0	0	0	0	0	0	0	0	0	0	0	0	0	0	0	0	0	0	0	0	0	0	0	0	0	0	0	0	0	0	0	0	0	0	0	0	0	0	0	0	0	0	0	0
0	0	0	0	0	0	0	0	0	0	0	0	0	0	0	0	0	0	0	0	0	0	0	0	0	0	0	0	0	0	0	0	0	0	0	0	0	0	0	0	0	0	0	0	0	0	0	0	0	0
0	0	0	0	0	0	0	0	0	0	0	0	0	0	0	0	0	0	0	0	0	0	0	0	0	0	0	0	0	0	0	0	0	0	0	0	0	0	0	0	0	0	0	0	0	0	0	0	0	0
0	0	0	0	0	0	0	0	0	0	0	0	0	0	0	0	0	0	0	0	0	0	0	0	0	0	0	0	0	0	0	0	0	0	0	0	0	0	0	0	0	0	0	0	0	0	0	0	0	0
0	0	0	0	0	0	0	0	0	0	0	0	0	0	0	0	0	0	0	0	0	0	0	0	0	0	0	0	0	0	0	0	0	0	0	0	0	0	0	0	0	0	0	0	0	0	0	0	0	0
0	0	0	0	0	0	0	0	0	0	0	0	0	0	0	0	0	0	0	0	0	0	0	0	0	0	0	0	0	0	0	0	0	0	0	0	0	0	0	0	0	0	0	0	0	0	0	0	0	0
0	0	0	0	0	0	0	0	0	0	0	0	0	0	0	0	0	0	0	0	0	0	0	0	0	0	0	0	0	0	0	0	0	0	0	0	0	0	0	0	0	0	0	0	0	0	0	0	0	0
0	0	0	0	0	0	0	0	0	0	0	0	0	0	0	0	0	0	0	0	0	0	0	0	0	0	0	0	0	0	0	0	0	0	0	0	0	0	0	0	0	0	0	0	0	0	0	0	0	0
0	0	0	0	0	0	0	0	0	0	0	0	0	0	0	0	0	0	0	0	0	0	0	0	0	0	0	0	0	0	0	0	0	0	0	0	0	0	0	0	0	0	0	0	0	0	0	0	0	0
0	0	0	0	0	0	0	0	0	0	0	0	0	0	0	0	0	0	0	0	0	0	0	0	0	0	0	0	0	0	0	0	0	0	0	0	0	0	0	0	0	0	0	0	0	0	0	0	0	0
0	0	0	0	0	0	0	0	0	0	0	0	0	0	0	0	0	0	0	0	0	0	0	0	0	0	0	0	0	0	0	0	0	0	0	0	0	0	0	0	0	0	0	0	0	0	0	0	0	0
0	0	0	0	0	0	0	0	0	0	0	0	0	0	0	0	0	0	0	0	0	0	0	0	0	0	0	0	0	0	0	0	0	0	0	0	0	0	0	0	0	0	0	0	0	0	0	0	0	0
0	0	0	0	0	0	0	0	0	0	0	0	0	0	0	0	0	0	0	0	0	0	0	0	0	0	0	0	0	0	0	0	0	0	0	0	0	0	0	0	0	0	0	0	0	0	0	0	0	0
0	0	0	0	0	0	0	0	0	0	0	0	0	0	0	0	0	0	0	0	0	0	0	0	0	0	0	0	0	0	0	0	0	0	0	0	0	0	0	0	0	0	0	0	0	0	0	0	0	0
0	0	0	0	0	0	0	0	0	0	0	0	0	0	0	0	0	0	0	0	0	0	0	0	0	0	0	0	0	0	0	0	0	0	0	0	0	0	0	0	0	0	0	0	0	0	0	0	0	0
0	0	0	0	0	0	0	0	0	0	0	0	0	0	0	0	0	0	0	0	0	0	0	0	0	0	0	0	0	0	0	0	0	0	0	0	0	0	0	0	0	0	0	0	0	0	0	0	0	0
0	0	0	0	0	0	0	0	0	0	0	0	0	0	0	0	0	0	0	0	0	0	0	0	0	0	0	0	0	0	0	0	0	0	0	0	0	0	0	0	0	0	0	0	0	0	0	0	0	0
0	0	0	0	0	0	0	0	0	0	0	0	0	0	0	0	0	0	0	0	0	0	0	0	0	0	0	0	0	0	0	0	0	0	0	0	0	0	0	0	0	0	0	0	0	0	0	0	0	0
0	0	0	0	0	0	0	0	0	0	0	0	0	0	0	0	0	0	0	0	0	0	0	0	0	0	0	0	0	0	0	0	0	0	0	0	0	0	0	0	0	0	0	0	0	0	0	0	0	0
0	0	0	0	0	0	0	0	0	0	0	0	0	0	0	0	0	0	0	0	0	0	0	0	0	0	0	0	0	0	0	0	0	0	0	0	0	0	0	0	0	0	0	0	0	0	0	0	0	0
0	0	0	0	0	0	0	0	0	0	0	0	0	0	0	0	0	0	0	0	0	0	0	0	0	0	0	0	0	0	0	0	0	0	0	0	0	0	0	0	0	0	0	0	0	0	0	0	0	0
0	0	0	0	0	0	0	0	0	0	0	0	0	0	0	0	0	0	0	0	0	0	0	0	0	0	0	0	0	0	0	0	0	0	0	0	0	0	0	0	0	0	0	0	0	0	0	0	0	0
0	0	0	0	0	0	0	0	0	0	0	0	0	0	0	0	0	0	0	0	0	0	0	0	0	0	0	0	0	0	0	0	0	0	0	0	0	0	0	0	0	0	0	0	0	0	0	0	0	0
0	0	0	0	0	0	0	0	0	0	0	0	0	0	0	0	0	0	0	0	0	0	0	0	0	0	0	0	0	0	0	0	0	0	0	0	0	0	0	0	0	0	0	0	0	0	0	0	0	0
0	0	0	0	0	0	0	0	0	0	0	0	0	0	0	0	0	0	0	0	0	0	0	0	0	0	0	0	0	0	0	0	0	0	0	0	0	0	0	0	0	0	0	0	0	0	0	0	0	0
0	0	0	0	0	0	0	0	0	0	0	0	0	0	0	0	0	0	0	0	0	0	0	0	0	0	0	0	0	0	0	0	0	0	0	0	0	0	0	0	0	0	0	0	0	0	0	0	0	0
0	0	0	0	0	0	0	0	0	0	0	0	0	0	0	0	0	0	0	0	0	0	0	0	0	0	0	0	0	0	0	0	0	0	0	0	0	0	0	0	0	0	0	0	0	0	0	0	0	0
0	0	0	0	0	0	0	0	0	0	0	0	0	0	0	0	0	0	0	0	0	0	0	0	0	0	0	0	0	0	0	0	0	0	0	0	0	0	0	0	0	0	0	0	0	0	0	0	0	0
0	0	0	0	0	0	0	0	0	0	0	0	0	0	0	0	0	0	0	0	0	0	0	0	0	0	0	0	0	0	0	0	0	0	0	0	0	0	0	0	0	0	0	0	0	0	0	0	0	0
0	0	0	0	0	0	0	0	0	0	0	0	0	0	0	0	0	0	0	0	0	0	0	0	0	0	0	0	0	0	0	0	0	0	0	0	0	0	0	0	0	0	0	0	0	0	0	0	0	0
0	0	0	0	0	0	0	0	0	0	0	0	0	0	0	0	0	0	0	0	0	0	0	0	0	0	0	0	0	0	0	0	0	0	0	0	0	0	0	0	0	0	0	0	0	0	0	0	0	0
0	0	0	0	0	0	0	0	0	0	0	0	0	0	0	0	0	0	0	0	0	0	0	0	0	0	0	0	0	0	0	0	0	0	0	0	0	0	0	0	0	0	0	0	0	0	0	0	0	0
0	0	0	0	0	0	0	0	0	0	0	0	0	0	0	0	0	0	0	0	0	0	0	0	0	0	0	0	0	0	0	0	0	0	0	0	0	0	0	0	0	0	0	0	0	0	0	0	0	0
0	0	0	0	0	0	0	0	0	0	0	0	0	0	0	0	0	0	0	0	0	0	0	0	0	0	0	0	0	0	0	0	0	0	0	0	0	0	0	0	0	0	0	0	0	0	0	0	0	0
0	0	0	0	0	0	0	0	0	0	0	0	0	0	0	0	0	0	0	0	0	0	0	0	0	0	0	0	0	0	0	0	0	0	0	0	0	0	0	0	0	0	0	0	0	0	0	0	0	0
0	0	0	0	0	0	0	0	0	0	0	0	0	0	0	0	0	0	0	0	0	0	0	0	0	0	0	0	0	0	0	0	0	0	0	0	0	0	0	0	0	0	0	0	0	0	0	0	0	0
0	0	0	0	0	0	0	0	0	0	0	0	0	0	0	0	0	0	0	0	0	0	0	0	0	0	0	0	0	0	0	0	0	0	0	0	0	0	0	0	0	0	0	0	0	0	0	0	0	0
0	0	0	0	0	0	0	0	0	0	0	0	0	0	0	0	0	0	0	0	0	0	0	0	0	0	0	0	0	0	0	0	0	0	0	0	0	0	0	0	0	0	0	0	0	0	0	0	0	0
0	0	0	0	0	0	0	0	0	0	0	0	0	0	0	0	0	0	0	0	0	0	0	0	0	0	0	0	0	0	0	0	0	0	0	0	0	0	0	0	0	0	0	0	0	0	0	0	0	0
0	0	0	0	0	0	0	0	0	0	0	0	0	0	0	0	0	0	0	0	0	0	0	0	0	0	0	0	0	0	0	0	0	0	0	0	0	0	0	0	0	0	0	0	0	0	0	0	0	0
0	0	0	0	0	0	0	0	0	0	0	0	0	0	0	0	0	0	0	0	0	0	0	0	0	0	0	0	0	0	0	0	0	0	0	0	0	0	0	0	0	0	0	0	0	0	0	0	0	0
0	0	0	0	0	0	0	0	0	0	0	0	0	0	0	0	0	0	0	0	0	0	0	0	0	0	0	0	0	0	0	0	0	0	0	0	0	0	0	0	0	0	0	0	0	0	0	0	0	0
0	0	0	0	0	0	0	0	0	0	0	0	0	0	0	0	0	0	0	0	0	0	0	0	0	0	0	0	0	0	0	0	0	0	0	0	0	0	0	0	0	0	0	0	0	0	0	0	0	0
0	0	0	0	0	0	0	0	0	0	0	0	0	0	0	0	0	0	0	0	0	0	0	0	0	0	0	0	0	0	0	0	0	0	0	0	0	0	0	0	0	0	0	0	0	0	0	0	0	0
0	0	0	0	0	0	0	0	0	0	0	0	0	0	0	0	0	0	0	0	0	0	0	0	0	0	0	0	0	0	0	0	0	0	0	0	0	0	0	0	0	0	0	0	0	0	0	0	0	0
0	0	0	0	0	0	0	0	0	0	0	0	0	0	0	0	0	0	0	0	0	0	0	0	0	0	0	0	0	0	0	0	0	0	0	0	0	0	0	0	0	0	0	0	0	0	0	0	0	0
0	0	0	0	0	0	0	0	0	0	0	0	0	0	0	0	0	0	0	0	0	0	0	0	0	0	0	0	0	0	0	0	0	0	0	0	0	0	0	0	0	0	0	0	0	0	0	0	0	0
0	0	0	0	0	0	0	0	0	0	0	0	0	0	0	0	0	0	0	0	0	0	0	0	0	0	0	0	0	0	0	0	0	0	0	0	0	0	0	0	0	0	0	0	0	0	0	0	0	0
0	0	0	0	0	0	0	0	0	0	0	0	0	0	0	0	0	0	0	0	0	0	0	0	0	0	0	0	0	0	0	0	0	0	0	0	0	0	0	0	0	0	0	0	0	0	0	0	0	0
0	0	0	0	0	0	0	0	0	0	0	0	0	0	0	0	0	0	0	0	0	0	0	0	0	0	0	0	0	0	0	0	0	0	0	0	0	0	0	0	0	0	0	0	0	0	0	0	0	0
0	0	0	0	0	0	0	0	0	0	0	0	0	0	0	0	0	0	0	0	0	0	0	0	0	0	0	0	0	0	0	0	0	0	0	0	0	0	0	0	0	0	0	0	0	0	0	0	0	0
0	0	0	0	0	0	0	0	0	0	0	0	0	0	0	0	0	0	0	0	0	0	0	0	0	0	0	0	0	0	0	0	0	0	0	0	0	0	0	0	0	0	0	0	0	0	0	0	0	0
0	0	0	0	0	0	0	0	0	0	0	0	0	0	0	0	0	0	0	0	0	0	0	0	0	0	0	0	0	0	0	0	0	0	0	0	0	0	0	0	0	0	0	0	0	0	0	0	0	0
0	0	0	0	0	0	0	0	0	0	0	0	0	0	0	0	0	0	0	0	0	0	0	0	0	0	0	0	0	0	0	0	0	0	0	0	0	0	0	0	0	0	0	0	0	0	0	0	0	0
0	0	0	0	0	0	0	0	0	0	0	0	0	0	0	0	0	0	0	0	0	0	0	0	0	0	0	0	0	0	0	0	0	0	0	0	0	0	0	0	0	0	0	0	0	0	0	0	0	0
0	0	0	0	0	0	0	0	0	0	0	0	0	0	0	0	0	0	0	0	0	0	0	0	0	0	0	0	0	0	0	0	0	0	0	0	0	0	0	0	0	0	0	0	0	0	0	0	0	0
0	0	0	0	0	0	0	0	0	0	0	0	0	0	0	0	0	0	0	0	0	0	0	0	0	0	0	0	0	0	0	0	0	0	0	0	0	0	0	0	0	0	0	0	0	0	0	0	0	0
0	0	0	0	0	0	0	0	0	0	0	0	0	0	0	0	0	0	0	0	0	0	0	0	0	0	0	0	0	0	0	0	0	0	0	0	0	0	0	0	0	0	0	0	0	0	0	0	0	0
0	0	0	0	0	0	0	0	0	0	0	0	0	0	0	0	0	0	0	0	0	0	0	0	0	0	0	0	0	0	0	0	0	0	0	0	0	0	0	0	0	0	0	0	0	0	0	0	0	0
0	0	0	0	0	0	0	0	0	0	0	0	0	0	0	0	0	0	0	0	0	0	0	0	0	0	0	0	0	0	0	0	0	0	0	0	0	0	0	0	0	0	0	0	0	0	0	0	0	0
0	0	0	0	0	0	0	0	0	0	0	0	0	0	0	0	0	0	0	0	0	0	0	0	0	0	0	0	0	0	0	0	0	0	0	0	0	0	0	0	0	0	0	0	0	0	0	0	0	0
0	0	0	0	0	0	0	0	0	0	0	0	0	0	0	0	0	0	0	0	0	0	0	0	0	0	0	0	0	0	0	0	0	0	0	0	0	0	0	0	0	0	0	0	0	0	0	0	0	0
0	0	0	0	0	0	0	0	0	0	0	0	0	0	0	0	0	0	0	0	0	0	0	0	0	0	0	0	0	0	0	0	0	0	0	0	0	0	0	0	0	0	0	0	0	0	0	0	0	0
0	0	0	0	0	0	0	0	0	0	0	0	0	0	0	0	0	0	0	0	0	0	0	0	0	0	0	0	0	0	0	0	0	0	0	0	0	0	0	0	0	0	0	0	0	0	0	0	0	0
0	0	0	0	0	0	0	0	0	0	0	0	0	0	0	0	0	0	0	0	0	0	0	0	0	0	0	0	0	0	0	0	0	0	0	0	0	0	0	0	0	0	0	0	0	0	0	0	0	0
0	0	0	0	0	0	0	0	0	0	0	0	0	0	0	0	0	0	0	0	0	0	0	0	0	0	0	0	0	0	0	0	0	0	0	0	0	0	0	0	0	0	0	0	0	0	0	0	0	0
0	0	0	0	0	0	0	0	0	0	0	0	0	0	0	0	0	0	0	0	0	0	0	0	0	0	0	0	0	0	0	0	0	0	0	0	0	0	0	0	0	0	0	0	0	0	0	0	0	0
0	0	0	0	0	0	0	0	0	0	0	0	0	0	0	0	0	0	0	0	0	0	0	0	0	0	0	0	0	0	0	0	0	0	0	0	0	0	0	0	0	0	0	0	0	0	0	0	0	0
0	0	0	0	0	0	0	0	0	0	0	0	0	0	0	0	0	0	0	0	0	0	0	0	0	0	0	0	0	0	0	0	0	0	0	0	0	0	0	0	0	0	0	0	0	0	0	0	0	0
0	0	0	0	0	0	0	0	0	0	0	0	0	0	0	0	0	0	0	0	0	0	0	0	0	0	0	0	0	0	0	0	0	0	0	0	0	0	0	0	0	0	0	0	0	0	0	0	0	0
0	0	0	0	0	0	0	0	0	0	0	0	0	0	0	0	0	0	0	0	0	0	0	0	0	0	0	0	0	0	0	0	0	0	0	0	0	0	0	0	0	0	0	0	0	0	0	0	0	0
0	0	0	0	0	0	0	0	0	0	0	0	0	0	0	0	0	0	0	0	0	0	0	0	0	0	0	0	0	0	0	0	0	0	0	0	0	0	0	0	0	0	0	0	0	0	0	0	0	0
0	0	0	0	0	0	0	0	0	0	0	0	0	0	0	0	0	0	0	0	0	0	0	0	0	0	0	0	0	0	0	0	0	0	0	0	0	0	0	0	0	0	0	0	0	0	0	0	0	0
0	0	0	0	0	0	0	0	0	0	0	0	0	0	0	0	0	0	0	0	0	0	0	0	0	0	0	0	0	0	0	0	0	0	0	0	0	0	0	0	0	0	0	0	0	0	0	0	0	0
0	0	0	0	0	0	0	0	0	0	0	0	0	0	0	0	0	0	0	0	0	0	0	0	0	0	0	0	0	0	0	0	0	0	0	0	0	0	0	0	0	0	0	0	0	0	0	0	0	0
0	0	0	0	0	0	0	0	0	0	0	0	0	0	0	0	0	0	0	0	0	0	0	0	0	0	0	0	0	0	0	0	0	0	0	0	0	0	0	0	0	0	0	0	0	0	0	0	0	0
0	0	0	0	0	0	0	0	0	0	0	0	0	0	0	0	0	0	0	0	0	0	0	0	0	0	0	0	0	0	0	0	0	0	0	0	0	0	0	0	0	0	0	0	0	0	0	0	0	0
0	0	0	0	0	0	0	0	0	0	0	0	0	0	0	0	0	0	0	0	0	0	0	0	0	0	0	0	0	0	0	0	0	0	0	0	0	0	0	0	0	0	0	0	0	0	0	0	0	0
0	0	0	0	0	0	0	0	0	0	0	0	0	0	0	0	0	0	0	0	0	0	0	0	0	0	0	0	0	0	0	0	0	0	0	0	0	0	0	0	0	0	0	0	0	0	0	0	0	0
0	0	0	0	0	0	0	0	0	0	0	0	0	0	0	0	0	0	0	0	0	0	0	0	0	0	0	0	0	0	0	0	0	0	0	0	0	0	0	0	0	0	0	0	0	0	0	0	0	0
0	0	0	0	0	0	0	0	0	0	0	0	0	0	0	0	0	0	0	0	0	0	0	0	0	0	0	0	0	0	0	0	0	0	0	0	0	0	0	0	0	0	0	0	0	0	0	0	0	0
0	0	0	0	0	0	0	0	0	0	0	0	0	0	0	0	0	0	0	0	0	0	0	0	0	0	0	0	0	0	0	0	0	0	0	0	0	0	0	0	0	0	0	0	0	0	0	0	0	0
0	0	0	0	0	0	0	0	0	0	0	0	0	0	0	0	0	0	0	0	0	0	0	0	0	0	0	0	0	0	0	0	0	0	0	0	0	0	0	0	0	0	0	0	0	0	0	0	0	0
0	0	0	0	0	0	0	0	0	0	0	0	0	0	0	0	0	0	0	0	0	0	0	0	0	0	0	0	0	0	0	0	0	0	0	0	0	0	0	0	0	0	0	0	0	0	0	0	0	0
0	0	0	0	0	0	0	0	0	0	0	0	0	0	0	0	0	0	0	0	0	0	0	0	0	0	0	0	0	0	0	0	0	0	0	0	0	0	0	0	0	0	0	0	0	0	0	0	0	0
0	0	0	0	0	0	0	0	0	0	0	0	0	0	0	0	0	0	0	0	0	0	0	0	0	0	0	0	0	0	0	0	0	0	0	0	0	0	0	0	0	0	0	0	0	0	0	0	0	0
0	0	0	0	0	0	0	0	0	0	0	0	0	0	0	0	0	0	0	0	0	0	0	0	0	0	0	0	0	0	0	0	0	0	0	0	0	0	0	0	0	0	0	0	0	0	0	0	0	0
0	0	0	0	0	0	0	0	0	0	0	0	0	0	0	0	0	0	0	0	0	0	0	0	0	0	0	0	0	0	0	0	0	0	0	0	0	0	0	0	0	0	0	0	0	0	0	0	0	0
0	0	0	0	0	0	0	0	0	0	0	0	0	0	0	0	0	0	0	0	0	0	0	0	0	0	0	0	0	0	0	0	0	0	0	0	0	0	0	0	0	0	0	0	0	0	0	0	0	0
0	0	0	0	0	0	0	0	0	0	0	0	0	0	0	0	0	0	0	0	0	0	0	0	0	0	0	0	0	0	0	0	0	0	0	0	0	0	0	0	0	0	0	0	0	0	0	0	0	0
0	0	0	0	0	0	0	0	0	0	0	0	0	0	0	0	0	0	0	0	0	0	0	0	0	0	0	0	0	0	0	0	0	0	0	0	0	0	0	0	0	0	0	0	0	0	0	0	0	0
0	0	0	0	0	0	0	0	0	0	0	0	0	0	0	0	0	0	0	0	0	0	0	0	0	0	0	0	0	0	0	0	0	0	0	0	0	0	0	0	0	0	0	0	0	0	0	0	0	0
0	0	0	0	0	0	0	0	0	0	0	0	0	0	0	0	0	0	0	0	0	0	0	0	0	0	0	0	0	0	0	0	0	0	0	0	0	0	0	0	0	0	0	0	0	0	0	0	0	0
0	0	0	0	0	0	0	0	0	0	0	0	0	0	0	0	0	0	0	0	0	0	0	0	0	0	0	0	0	0	0	0	0	0	0	0	0	0	0	0	0	0	0	0	0	0	0	0	0	0
0	0	0	0	0	0	0	0	0	0	0	0	0	0	0	0	0	0	0	0	0	0	0	0	0	0	0	0	0	0	0	0	0	0	0	0	0	0	0	0	0	0	0	0	0	0	0	0	0	0
0	0	0	0	0	0	0	0	0	0	0	0	0	0	0	0	0	0	0	0	0	0	0	0	0	0	0	0	0	0	0	0	0	0	0	0	0	0	0	0	0	0	0	0	0	0	0	0	0	0
0	0	0	0	0	0	0	0	0	0	0	0	0	0	0	0	0	0	0	0	0	0	0	0	0	0	0	0	0	0	0	0	0	0	0	0	0	0	0	0	0	0	0	0	0	0	0	0	0	0
0	0	0	0	0	0	0	0	0	0	0	0	0	0	0	0	0	0	0	0	0	0	0	0	0	0	0	0	0	0	0	0	0	0	0	0	0	0	0	0	0	0	0	0	0	0	0	0	0	0
0	0	0	0	0	0	0	0	0	0	0	0	0	0	0	0	0	0	0	0	0	0	0	0	0	0	0	0	0	0	0	0	0	0	0	0	0	0	0	0	0	0	0	0	0	0	0	0	0	0
0	0	0	0	0	0	0	0	0	0	0	0	0	0	0	0	0	0	0	0	0	0	0	0	0	0	0	0	0	0	0	0	0	0	0	0	0	0	0	0	0	0	0	0	0	0	0	0	0	0
0	0	0	0	0	0	0	0	0	0	0	0	0	0	0	0	0	0	0	0	0	0	0	0	0	0	0	0	0	0	0	0	0	0	0	0	0	0	0	0	0	0	0	0	0	0	0	0	0	0
0	0	0	0	0	0	0	0	0	0	0	0	0	0	0	0	0	0	0	0	0	0	0	0	0	0	0	0	0	0	0	0	0	0	0	0	0	0	0	0	0	0	0	0	0	0	0	0	0	0
0	0	0	0	0	0	0	0	0	0	0	0	0	0	0	0	0	0	0	0	0	0	0	0	0	0	0	0	0	0	0	0	0	0	0	0	0	0	0	0	0	0	0	0	0	0	0	0	0	0
0	0	0	0	0	0	0	0	0	0	0	0	0	0	0	0	0	0	0	0	0	0	0	0	0	0	0	0	0	0	0	0	0	0	0	0	0	0	0	0	0	0	0	0	0	0	0	0	0	0
0	0	0	0	0	0	0	0	0	0	0	0	0	0	0	0	0	0	0	0	0	0	0	0	0	0	0	0	0	0	0	0	0	0	0	0	0	0	0	0	0	0	0	0	0	0	0	0	0	0
0	0	0	0	0	0	0	0	0	0	0	0	0	0	0	0	0	0	0	0	0	0	0	0	0	0	0	0	0	0	0	0	0	0	0	0	0	0	0	0	0	0	0	0	0	0	0	0	0	0
0	0	0	0	0	0	0	0	0	0	0	0	0	0	0	0	0	0	0	0	0	0	0	0	0	0	0	0	0	0	0	0	0	0	0	0	0	0	0	0	0	0	0	0	0	0	0	0	0	0
0	0	0	0	0	0	0	0	0	0	0	0	0	0	0	0	0	0	0	0	0	0	0	0	0	0	0	0	0	0	0	0	0	0	0	0	0	0	0	0	0	0	0	0	0	0	0	0	0	0
0	0	0	0	0	0	0	0	0	0	0	0	0	0	0	0	0	0	0	0	0	0	0	0	0	0	0	0	0	0	0	0	0	0	0	0	0	0	0	0	0	0	0	0	0	0	0	0	0	0
0	0	0	0	0	0	0	0	0	0	0	0	0	0	0	0	0	0	0	0	0	0	0	0	0	0	0	0	0	0	0	0	0	0	0	0	0	0	0	0	0	0	0	0	0	0	0	0	0	0
0	0	0	0	0	0	0	0	0	0	0	0	0	0	0	0	0	0	0	0	0	0	0	0	0	0	0	0	0	0	0	0	0	0	0	0	0	0	0	0	0	0	0	0	0	0	0	0	0	0
0	0	0	0	0	0	0	0	0	0	0	0	0	0	0	0	0	0	0	0	0	0	0	0	0	0	0	0	0	0	0	0	0	0	0	0	0	0	0	0	0	0	0	0	0	0	0	0	0	0
0	0	0	0	0	0	0	0	0	0	0	0	0	0	0	0	0	0	0	0	0	0	0	0	0	0	0	0	0	0	0	0	0	0	0	0	0	0	0	0	0	0	0	0	0	0	0	0	0	0
0	0	0	0	0	0	0	0	0	0	0	0	0	0	0	0	0	0	0	0	0	0	0	0	0	0	0	0	0	0	0	0	0	0	0	0	0	0	0	0	0	0	0	0	0	0	0	0	0	0
0	0	0	0	0	0	0	0	0	0	0	0	0	0	0	0	0	0	0	0	0	0	0	0	0	0	0	0	0	0	0	0	0	0	0	0	0	0	0	0	0	0	0	0	0	0	0	0	0	0
0	0	0	0	0	0	0	0	0	0	0	0	0	0	0	0	0	0	0	0	0	0	0	0	0	0	0	0	0	0	0	0	0	0	0	0	0	0	0	0	0	0	0	0	0	0	0	0	0	0
0	0	0	0	0	0	0	0	0	0	0	0	0	0	0	0	0	0	0	0	0	0	0	0	0	0	0	0	0	0	0	0	0	0	0	0	0	0	0	0	0	0	0	0	0	0	0	0	0	0
0	0	0	0	0	0	0	0	0	0	0	0	0	0	0	0	0	0	0	0	0	0	0	0	0	0	0	0	0	0	0	0	0	0	0	0	0	0	0	0	0	0	0	0	0	0	0	0	0	0
0	0	0	0	0	0	0	0	0	0	0	0	0	0	0	0	0	0	0	0	0	0	0	0	0	0	0	0	0	0	0	0	0	0	0	0	0	0	0	0	0	0	0	0	0	0	0	0	0	0
0	0	0	0	0	0	0	0	0	0	0	0	0	0	0	0	0	0	0	0	0	0	0	0	0	0	0	0	0	0	0	0	0	0	0	0	0	0	0	0	0	0	0	0	0	0	0	0	0	0
0	0	0	0	0	0	0	0	0	0	0	0	0	0	0	0	0	0	0	0	0	0	0	0	0	0	0	0	0	0	0	0	0	0	0	0	0	0	0	0	0	0	0	0	0	0	0	0	0	0
0	0	0	0	0	0	0	0	0	0	0	0	0	0	0	0	0	0	0	0	0	0	0	0	0	0	0	0	0	0	0	0	0	0	0	0	0	0	0	0	0	0	0	0	0	0	0	0	0	0
0	0	0	0	0	0	0	0	0	0	0	0	0	0	0	0	0	0	0	0	0	0	0	0	0	0	0	0	0	0	0	0	0	0	0	0	0	0	0	0	0	0	0	0	0	0	0	0	0	0
0	0	0	0	0	0	0	0	0	0	0	0	0	0	0	0	0	0	0	0	0	0	0	0	0	0	0	0	0	0	0	0	0	0	0	0	0	0	0	0	0	0	0	0	0	0	0	0	0	0
0	0	0	0	0	0	0	0	0	0	0	0	0	0	0	0	0	0	0	0	0	0	0	0	0	0	0	0	0	0	0	0	0	0	0	0	0	0	0	0	0	0	0	0	0	0	0	0	0	0
0	0	0	0	0	0	0	0	0	0	0	0	0	0	0	0	0	0	0	0	0	0	0	0	0	0	0	0	0	0	0	0	0	0	0	0	0	0	0	0	0	0	0	0	0	0	0	0	0	0
0	0	0	0	0	0	0	0	0	0	0	0	0	0	0	0	0	0	0	0	0	0	0	0	0	0	0	0	0	0	0	0	0	0	0	0	0	0	0	0	0	0	0	0	0	0	0	0	0	0
0	0	0	0	0	0	0	0	0	0	0	0	0	0	0	0	0	0	0	0	0	0	0	0	0	0	0	0	0	0	0	0	0	0	0	0	0	0	0	0	0	0	0	0	0	0	0	0	0	0
0	0	0	0	0	0	0	0	0	0	0	0	0	0	0	0	0	0	0	0	0	0	0	0	0	0	0	0	0	0	0	0	0	0	0	0	0	0	0	0	0	0	0	0	0	0	0	0	0	0
0	0	0	0	0	0	0	0	0	0	0	0	0	0	0	0	0	0	0	0	0	0	0	0	0	0	0	0	0	0	0	0	0	0	0	0	0	0	0	0	0	0	0	0	0	0	0	0	0	0
0	0	0	0	0	0	0	0	0	0	0	0	0	0	0	0	0	0	0	0	0	0	0	0	0	0	0	0	0	0	0	0	0	0	0	0	0	0	0	0	0	0	0	0	0	0	0	0	0	0
0	0	0	0	0	0	0	0	0	0	0	0	0	0	0	0	0	0	0	0	0	0	0	0	0	0	0	0	0	0	0	0	0	0	0	0	0	0	0	0	0	0	0	0	0	0	0	0	0	0
0	0	0	0	0	0	0	0	0	0	0	0	0	0	0	0	0	0	0	0	0	0	0	0	0	0	0	0	0	0	0	0	0	0	0	0	0	0	0	0	0	0	0	0	0	0	0	0	0	0
0	0	0	0	0	0	0	0	0	0	0	0	0	0	0	0	0	0	0	0	0	0	0	0	0	0	0	0	0	0	0	0	0	0	0	0	0	0	0	0	0	0	0	0	0	0	0	0	0	0
0	0	0	0	0	0	0	0	0	0	0	0	0	0	0	0	0	0	0	0	0	0	0	0	0	0	0	0	0	0	0	0	0	0	0	0	0	0	0	0	0	0	0	0	0	0	0	0	0	0
0	0	0	0	0	0	0	0	0	0	0	0	0	0	0	0	0	0	0	0	0	0	0	0	0	0	0	0	0	0	0	0	0	0	0	0	0	0	0	0	0	0	0	0	0	0	0	0	0	0
0	0	0	0	0	0	0	0	0	0	0	0	0	0	0	0	0	0	0	0	0	0	0	0	0	0	0	0	0	0	0	0	0	0	0	0	0	0	0	0	0	0	0	0	0	0	0	0	0	0
0	0	0	0	0	0	0	0	0	0	0	0	0	0	0	0	0	0	0	0	0	0	0	0	0	0	0	0	0	0	0	0	0	0	0	0	0	0	0	0	0	0	0	0	0	0	0	0	0	0
0	0	0	0	0	0	0	0	0	0	0	0	0	0	0	0	0	0	0	0	0	0	0	0	0	0	0	0	0	0	0	0	0	0	0	0	0	0	0	0	0	0	0	0	0	0	0	0	0	0
0	0	0	0	0	0	0	0	0	0	0	0	0	0	0	0	0	0	0	0	0	0	0	0	0	0	0	0	0	0	0	0	0	0	0	0	0	0	0	0	0	0	0	0	0	0	0	0	0	0
0	0	0	0	0	0	0	0	0	0	0	0	0	0	0	0	0	0	0	0	0	0	0	0	0	0	0	0	0	0	0	0	0	0	0	0	0	0	0	0	0	0	0	0	0	0	0	0	0	0
0	0	0	0	0	0	0	0	0	0	0	0	0	0	0	0	0	0	0	0	0	0	0	0	0	0	0	0	0	0	0	0	0	0	0	0	0	0	0	0	0	0	0	0	0	0	0	0	0	0
0	0	0	0	0	0	0	0	0	0	0	0	0	0	0	0	0	0	0	0	0	0	0	0	0	0	0	0	0	0	0	0	0	0	0	0	0	0	0	0	0	0	0	0	0	0	0	0	0	0
0	0	0	0	0	0	0	0	0	0	0	0	0	0	0	0	0	0	0	0	0	0	0	0	0	0	0	0	0	0	0	0	0	0	0	0	0	0	0	0	0	0	0	0	0	0	0	0	0	0
0	0	0	0	0	0	0	0	0	0	0	0	0	0	0	0	0	0	0	0	0	0	0	0	0	0	0	0	0	0	0	0	0	0	0	0	0	0	0	0	0	0	0	0	0	0	0	0	0	0
0	0	0	0	0	0	0	0	0	0	0	0	0	0	0	0	0	0	0	0	0	0	0	0	0	0	0	0	0	0	0	0	0	0	0	0	0	0	0	0	0	0	0	0	0	0	0	0	0	0
0	0	0	0	0	0	0	0	0	0	0	0	0	0	0	0	0	0	0	0	0	0	0	0	0	0	0	0	0	0	0	0	0	0	0	0	0	0	0	0	0	0	0	0	0	0	0	0	0	0
0	0	0	0	0	0	0	0	0	0	0	0	0	0	0	0	0	0	0	0	0	0	0	0	0	0	0	0	0	0	0	0	0	0	0	0	0	0	0	0	0	0	0	0	0	0	0	0	0	0
0	0	0	0	0	0	0	0	0	0	0	0	0	0	0	0	0	0	0	0	0	0	0	0	0	0	0	0	0	0	0	0	0	0	0	0	0	0	0	0	0	0	0	0	0	0	0	0	0	0
0	0	0	0	0	0	0	0	0	0	0	0	0	0	0	0	0	0	0	0	0	0	0	0	0	0	0	0	0	0	0	0	0	0	0	0	0	0	0	0	0	0	0	0	0	0	0	0	0	0
0	0	0	0	0	0	0	0	0	0	0	0	0	0	0	0	0	0	0	0	0	0	0	0	0	0	0	0	0	0	0	0	0	0	0	0	0	0	0	0	0	0	0	0	0	0	0	0	0	0
0	0	0	0	0	0	0	0	0	0	0	0	0	0	0	0	0	0	0	0	0	0	0	0	0	0	0	0	0	0	0	0	0	0	0	0	0	0	0	0	0	0	0	0	0	0	0	0	0	0
0	0	0	0	0	0	0	0	0	0	0	0	0	0	0	0	0	0	0	0	0	0	0	0	0	0	0	0	0	0	0	0	0	0	0	0	0	0	0	0	0	0	0	0	0	0	0	0	0	0
0	0	0	0	0	0	0	0	0	0	0	0	0	0	0	0	0	0	0	0	0	0	0	0	0	0	0	0	0	0	0	0	0	0	0	0	0	0	0	0	0	0	0	0	0	0	0	0	0	0
0	0	0	0	0	0	0	0	0	0	0	0	0	0	0	0	0	0	0	0	0	0	0	0	0	0	0	0	0	0	0	0	0	0	0	0	0	0	0	0	0	0	0	0	0	0	0	0	0	0
0	0	0	0	0	0	0	0	0	0	0	0	0	0	0	0	0	0	0	0	0	0	0	0	0	0	0	0	0	0	0	0	0	0	0	0	0	0	0	0	0	0	0	0	0	0	0	0	0	0
0	0	0	0	0	0	0	0	0	0	0	0	0	0	0	0	0	0	0	0	0	0	0	0	0	0	0	0	0	0	0	0	0	0	0	0	0	0	0	0	0	0	0	0	0	0	0	0	0	0
0	0	0	0	0	0	0	0	0	0	0	0	0	0	0	0	0	0	0	0	0	0	0	0	0	0	0	0	0	0	0	0	0	0	0	0	0	0	0	0	0	0	0	0	0	0	0	0	0	0
0	0	0	0	0	0	0	0	0	0	0	0	0	0	0	0	0	0	0	0	0	0	0	0	0	0	0	0	0	0	0	0	0	0	0	0	0	0	0	0	0	0	0	0	0	0	0	0	0	0
0	0	0	0	0	0	0	0	0	0	0	0	0	0	0	0	0	0	0	0	0	0	0	0	0	0	0	0	0	0	0	0	0	0	0	0	0	0	0	0	0	0	0	0	0	0	0	0	0	0
0	0	0	0	0	0	0	0	0	0	0	0	0	0	0	0	0	0	0	0	0	0	0	0	0	0	0	0	0	0	0	0	0	0	0	0	0	0	0	0	0	0	0	0	0	0	0	0	0	0
0	0	0	0	0	0	0	0	0	0	0	0	0	0	0	0	0	0	0	0	0	0	0	0	0	0	0	0	0	0	0	0	0	0	0	0	0	0	0	0	0	0	0	0	0	0	0	25	0	0
0	0	0	0	0	0	0	0	0	0	0	0	0	0	0	0	0	0	0	0	0	0	0	0	0	0	0	0	0	0	0	0	0	0	0	0	0	0	0	0	0	0	0	0	0	0	0	0	0	0
0	0	0	0	0	0	0	0	0	0	0	0	0	0	0	0	0	0	0	0	0	0	0	0	0	0	0	0	0	0	0	0	0	0	0	0	0	0	0	0	0	0	0	0	0	0	0	0	0	0
0	0	0	0	0	0	0	0	0	0	0	0	0	0	0	0	0	0	0	0	0	0	0	0	0	0	0	0	0	0	0	0	0	0	0	0	0	0	0	0	0	0	0	0	0	0	0	0	0	0
0	0	0	0	0	0	0	0	0	0	0	0	0	0	0	0	0	0	0	0	0	0	0	0	0	0	0	0	0	0	0	0	0	0	0	0	0	0	0	0	0	0	0	0	0	0	0	0	0	0
0	0	0	0	0	0	0	0	0	0	0	0	0	0	0	0	0	0	0	0	0	0	0	0	0	0	0	0	0	0	0	0	0	0	0	0	0	0	0	0	0	0	0	0	0	0	0	0	0	0
0	0	0	0	0	0	0	0	0	0	0	0	0	0	0	0	0	0	0	0	0	0	0	0	0	0	0	0	0	0	0	0	0	0	0	0	0	0	0	0	0	0	0	0	0	0	0	0	0	0
0	0	0	0	0	0	0	0	0	0	0	0	0	0	0	0	0	0	0	0	0	0	0	0	0	0	0	0	0	0	0	0	0	0	0	0	0	0	0	0	0	0	0	0	0	0	0	0	0	0
0	0	0	0	0	0	0	0	0	0	0	0	0	0	0	0	0	0	0	0	0	0	0	0	0	0	0	0	0	0	0	0	0	0	0	0	0	0	0	0	0	0	0	0	0	0	0	0	0	0
0	0	0	0	0	0	0	0	0	0	0	0	0	0	0	0	0	0	0	0	0	0	0	0	0	0	0	0	0	0	0	0	0	0	0	0	0	0	0	0	0	0	0	0	0	0	0	0	0	0
0	0	0	0	0	0	0	0	0	0	0	0	0	0	0	0	0	0	0	0	0	0	0	0	0	0	0	0	0	0	0	0	0	0	0	0	0	0	0	0	0	0	0	0	0	0	0	0	0	0
0	0	0	0	0	0	0	0	0	0	0	0	0	0	0	0	0	0	0	0	0	0	0	0	0	0	0	0	0	0	0	0	0	0	0	0	0	0	0	0	0	0	0	0	0	0	0	0	0	0
0	0	0	0	0	0	0	0	0	0	0	0	0	0	0	0	0	0	0	0	0	0	0	0	0	0	0	0	0	0	0	0	0	0	0	0	0	0	0	0	0	0	0	0	0	0	0	0	0	0
0	0	0	0	0	0	0	0	0	0	0	0	0	0	0	0	0	0	0	0	0	0	0	0	0	0	0	0	0	0	0	0	0	0	0	0	0	0	0	0	0	0	0	0	0	0	0	0	0	0
0	0	0	0	0	0	0	0	0	0	0	0	0	0	0	0	0	0	0	0	0	0	0	0	0	0	0	0	0	0	0	0	0	0	0	0	0	0	0	0	0	0	0	0	0	0	0	0	0	0
0	0	0	0	0	0	0	0	0	0	0	0	0	0	0	0	0	0	0	0	0	0	0	0	0	0	0	0	0	0	0	0	0	0	0	0	0	0	0	0	0	0	0	0	0	0	0	0	0	0
0	0	0	0	0	0	0	0	0	0	0	0	0	0	0	0	0	0	0	0	0	0	0	0	0	0	0	0	0	0	0	0	0	0	0	0	0	0	0	0	0	0	0	0	0	0	0	0	0	0
0	0	0	0	0	0	0	0	0	0	0	0	0	0	0	0	0	0	0	0	0	0	0	0	0	0	0	0	0	0	0	0	0	0	0	0	0	0	0	0	0	0	0	0	0	0	0	0	0	0
0	0	0	0	0	0	0	0	0	0	0	0	0	0	0	0	0	0	0	0	0	0	0	0	0	0	0	0	0	0	0	0	0	0	0	0	0	0	0	0	0	0	0	0	0	0	0	0	0	0
0	0	0	0	0	0	0	0	0	0	0	0	0	0	0	0	0	0	0	0	0	0	0	0	0	0	0	0	0	0	0	0	0	0	0	0	0	0	0	0	0	0	0	0	0	0	0	0	0	0
0	0	0	0	0	0	0	0	0	0	0	0	0	0	0	0	0	0	0	0	0	0	0	0	0	0	0	0	0	0	0	0	0	0	0	0	0	0	0	0	0	0	0	0	0	0	0	0	0	0
0	0	0	0	0	0	0	0	0	0	0	0	0	0	0	0	0	0	0	0	0	0	0	0	0	0	0	0	0	0	0	0	0	0	0	0	0	0	0	0	0	0	0	0	0	0	0	0	0	0
0	0	0	0	0	0	0	0	0	0	0	0	0	0	0	0	0	0	0	0	0	0	0	0	0	0	0	0	0	0	0	0	0	0	0	0	0	0	0	0	0	0	0	0	0	0	0	0	0	0
0	0	0	0	0	0	0	0	0	0	0	0	0	0	0	0	0	0	0	0	0	0	0	0	0	0	0	0	0	0	0	0	0	0	0	0	0	0	0	0	0	0	0	0	0	0	0	0	0	32
0	0	0	0	0	0	0	0	0	0	0	0	0	0	0	0	0	0	0	0	0	0	0	0	0	0	0	0	0	0	0	0	0	0	0	0	0	0	0	0	0	0	0	0	0	0	0	0	0	0
0	0	0	0	0	0	0	0	0	0	0	0	0	0	0	0	0	0	0	0	0	0	0	0	0	0	0	0	0	0	0	0	0	0	0	0	0	0	0	0	0	0	0	0	0	0	0	0	0	0
0	0	0	0	0	0	0	0	0	0	0	0	0	0	0	0	0	0	0	0	0	0	0	0	0	0	0	0	0	0	0	0	0	0	0	0	0	0	0	0	0	0	0	0	0	0	0	0	0	0
0	0	0	0	0	0	0	0	0	0	0	0	0	0	0	0	0	0	0	0	0	0	0	0	0	0	0	0	0	0	0	0	0	0	0	0	0	0	0	0	0	0	0	0	0	0	0	0	0	0
0	0	0	0	0	0	0	0	0	0	0	0	0	0	0	0	0	0	0	0	0	0	0	0	0	0	0	0	0	0	0	0	0	0	0	0	0	0	0	0	0	0	0	0	0	0	0	0	0	0
0	0	0	0	0	0	0	0	0	0	0	0	0	0	0	0	0	0	0	0	0	0	0	0	0	0	0	0	0	0	0	0	0	0	0	0	0	0	0	0	0	0	0	0	0	0	0	0	0	0
50	0	0	0	0	0	0	0	0	0	0	0	0	0	0	0	0	0	0	0	0	0	0	0	0	0	0	0	0	0	0	0	0	0	0	0	0	0	0	0	0	0	0	0	0	0	0	0	0	0
10	0	0	0	0	0	0	0	0	0	0	0	0	0	0	0	0	0	0	0	0	0	0	0	0	0	0	0	0	0	0	0	0	0	0	0	0	0	0	0	0	0	0	0	0	0	0	0	0	0
0	0	0	0	0	0	0	0	0	0	0	0	0	0	0	0	0	0	0	0	0	0	0	0	0	0	0	0	0	0	0	0	0	0	0	0	0	0	0	0	0	0	0	0	0	0	0	0	17	0
0	0	0	0	0	0	0	0	0	0	0	0	0	0	0	0	0	0	0	0	0	0	0	0	0	0	0	0	0	0	0	0	0	0	0	0	0	0	0	0	0	0	0	0	0	0	0	0	0	0
0	0	0	0	0	0	0	0	0	0	0	0	0	0	0	0	0	0	0	0	0	0	0	0	0	0	0	0	0	0	0	0	0	0	0	0	0	0	0	0	0	0	0	0	0	0	0	0	0	0
0	0	0	0	0	0	0	0	0	0	0	0	0	0	0	0	0	0	0	0	0	0	0	0	0	0	0	0	0	0	0	0	30	0	0	0	0	0	0	0	0	0	0	0	0	0	0	0	0	0
0	0	0	0	0	0	0	0	0	0	0	0	0	0	0	0	0	0	0	0	0	0	0	0	0	0	0	0	0	0	0	0	45	0	0	0	0	0	0	0	0	0	0	0	0	0	0	0	0	0
0	0	0	0	0	0	0	0	0	0	0	0	0	0	0	0	0	0	0	0	0	0	0	0	0	0	0	0	0	0	0	0	0	0	0	0	0	0	0	0	0	0	0	0	0	0	0	0	0	0
0	0	0	0	0	0	0	0	0	0	0	0	0	0	0	0	0	0	0	0	0	0	0	0	0	0	0	0	0	0	0	0	0	0	0	0	0	0	0	0	0	0	0	0	0	0	0	0	0	0
0	0	0	0	0	0	0	0	0	0	0	0	0	0	0	0	0	0	0	0	0	0	0	0	0	0	0	0	0	0	0	0	0	0	0	0	0	0	0	0	0	0	0	0	0	0	0	0	34	0
0	0	0	0	0	0	0	0	0	0	0	0	0	0	0	0	0	0	0	0	0	0	0	0	0	0	0	0	0	0	60	0	0	0	0	0	0	0	0	0	0	0	0	0	0	0	0	0	0	0
0	0	0	0	0	0	0	0	0	0	0	0	0	0	0	0	0	0	0	0	0	0	0	0	0	0	0	0	0	0	15	0	0	0	0	0	0	0	0	0	0	0	0	0	0	0	0	0	0	0
0	0	0	0	0	0	0	0	0	0	0	0	0	0	0	0	0	0	0	0	0	0	0	0	0	0	0	0	0	0	0	0	0	0	0	0	0	0	0	0	0	0	0	0	0	0	0	0	34	0
0	0	0	0	0	0	0	0	0	0	0	0	0	0	0	0	0	0	0	0	0	0	0	0	0	0	0	0	0	0	0	0	0	0	0	0	0	0	0	0	0	0	0	0	0	0	34	34	17	0
0	0	0	0	0	0	0	0	0	0	0	0	0	0	0	0	0	0	0	0	0	0	0	0	0	0	0	0	0	0	0	0	0	0	0	0	0	0	0	0	0	0	0	0	0	0	0	51	51	0
0	0	0	0	0	0	0	0	0	0	0	0	0	0	0	0	0	0	8	0	0	0	0	0	0	0	0	0	0	0	0	0	0	0	0	0	0	0	0	0	0	0	0	0	0	0	0	0	17	0
0	0	0	0	0	0	0	0	0	0	0	0	0	0	0	0	0	0	32	0	0	0	0	0	0	0	0	0	0	0	0	0	0	0	0	0	0	0	0	0	0	0	0	0	0	0	0	0	0	0
0	0	0	0	0	0	0	0	0	0	0	0	0	0	0	0	0	0	0	0	0	0	0	0	0	0	0	0	0	0	0	0	0	0	0	0	0	0	0	0	0	0	0	0	0	0	17	0	34	0
0	0	0	0	0	0	0	0	0	0	0	0	0	0	0	0	0	0	0	0	0	0	0	0	0	0	0	0	0	0	0	0	0	0	0	0	0	0	0	0	0	0	0	17	0	0	17	17	64	0
0	0	0	0	0	0	0	0	0	0	0	0	0	0	0	0	0	0	0	0	0	0	0	0	0	0	0	0	0	0	0	0	0	0	0	0	0	0	0	17	0	0	34	0	0	34	0	0	62	0
0	0	0	0	0	0	0	0	0	0	0	0	0	0	0	0	0	0	0	0	18	0	0	0	0	0	0	0	0	0	0	0	0	0	0	0	0	0	0	0	0	0	0	34	0	17	34	0	0	0
0	0	0	0	0	0	0	0	0	0	0	0	0	0	0	0	0	0	0	0	18	0	0	0	0	0	0	0	0	0	0	0	0	0	0	0	0	0	0	0	0	0	0	0	0	0	51	17	17	0
0	0	0	15	0	0	0	0	0	0	0	0	0	0	0	0	0	0	0	0	0	0	0	0	0	0	0	0	0	0	0	0	0	0	0	0	0	0	0	0	0	0	0	0	0	0	0	17	68	27
0	0	0	89	0	0	0	0	0	0	0	0	0	30	0	0	0	0	0	0	0	0	0	0	0	0	0	0	0	0	0	0	0	0	0	0	0	0	0	0	0	0	0	17	0	0	17	17	34	9
0	0	0	0	0	0	0	0	0	0	0	0	0	10	0	0	0	0	0	0	0	0	0	0	0	0	0	0	0	0	0	0	0	0	0	0	0	0	0	0	0	17	17	17	0	17	34	0	0	0
0	0	0	42	0	0	0	0	0	0	0	0	0	30	0	0	0	0	0	0	7	0	0	0	0	0	0	0	0	0	0	0	0	0	0	15	0	0	0	0	0	17	17	34	0	17	0	0	17	0
0	0	0	14	0	0	0	0	0	0	0	0	0	0	0	0	0	0	0	0	21	0	0	0	0	0	0	0	0	0	0	0	0	0	0	30	0	0	0	0	0	0	17	34	0	17	34	0	0	0
0	0	0	0	0	0	0	0	0	0	0	0	0	0	0	0	0	0	0	0	14	0	8	0	0	0	0	0	0	0	0	0	0	0	0	30	0	0	0	0	0	0	0	51	0	0	34	0	0	0
0	0	0	0	0	0	0	0	0	0	0	0	0	0	0	0	0	0	0	0	0	0	4	0	0	0	0	0	0	0	0	14	0	0	0	75	0	0	0	0	0	0	0	17	0	17	34	34	0	0
0	0	0	0	0	0	0	0	0	0	0	0	6	0	0	0	0	0	0	0	0	0	0	0	0	0	0	0	0	0	0	42	0	0	0	0	0	0	0	0	0	0	34	17	0	17	0	17	0	0
0	0	0	0	0	0	0	0	0	0	0	0	9	0	0	36	0	0	0	0	0	0	0	0	0	0	0	0	0	0	0	0	0	0	0	0	0	0	17	34	0	17	0	34	0	0	0	0	0	0
0	0	0	0	0	0	0	0	0	0	0	0	0	0	0	24	0	0	0	0	0	0	0	0	0	0	0	0	0	0	0	0	0	0	17	0	0	0	0	0	0	51	17	0	0	17	0	0	0	0
0	0	0	0	0	0	0	0	0	0	0	0	0	0	0	12	0	0	0	0	0	0	0	0	0	0	0	0	0	0	0	0	0	0	0	0	0	0	0	0	0	0	76	51	0	0	17	0	0	0
0	0	0	0	0	0	0	0	0	0	0	0	0	0	0	0	0	0	0	0	0	0	0	0	0	0	0	0	0	0	0	0	0	10	0	0	0	2	0	17	0	17	14	34	0	0	17	17	0	0
0	0	0	0	0	0	0	0	0	0	0	0	0	0	0	0	0	0	0	0	0	0	0	0	0	0	0	0	0	0	0	0	0	70	0	0	0	6	0	42	0	17	17	17	26	17	0	0	0	0
0	0	0	0	0	0	0	0	0	0	0	0	0	0	0	0	0	0	0	0	0	9	0	0	0	0	0	0	0	0	0	0	0	95	0	0	0	4	0	75	24	34	17	0	26	0	0	0	0	0
0	0	0	0	0	0	0	0	0	33	0	0	0	0	0	0	0	0	0	0	0	3	0	0	0	0	0	0	0	0	0	0	0	0	17	0	17	0	34	25	16	0	0	0	0	0	0	0	0	0
0	0	0	0	0	0	0	0	0	33	0	0	0	0	0	0	0	0	0	0	0	0	0	0	0	0	0	0	0	0	0	0	0	0	17	13	68	0	17	0	8	0	0	0	0	0	0	0	0	0
0	0	0	0	0	0	0	0	0	33	0	0	0	0	0	0	0	0	0	0	0	0	0	0	0	0	0	0	0	0	0	0	0	0	0	39	0	0	34	34	0	17	17	0	0	0	0	0	0	0
0	0	0	0	0	0	0	14	0	11	0	0	0	0	0	0	0	0	0	0	0	0	0	0	70	0	0	0	0	0	0	0	0	0	0	0	0	0	34	17	0	17	17	17	0	0	0	0	0	0
0	0	0	0	0	0	0	21	0	0	0	0	0	0	0	0	0	0	22	0	0	0	0	0	28	0	0	0	0	0	0	0	0	0	17	0	0	0	34	0	0	0	34	17	0	0	0	0	0	0
0	0	0	0	0	0	0	7	0	0	0	0	0	0	0	0	0	0	33	0	0	0	0	0	14	0	0	0	0	34	0	0	0	51	26	0	0	0	0	0	0	0	0	0	0	0	0	0	0	0
0	0	0	0	0	0	0	0	0	0	0	0	30	0	0	0	0	0	0	0	0	0	0	0	0	0	0	0	0	0	0	17	0	53	0	0	0	0	17	0	0	0	0	0	0	0	0	0	0	0
0	0	0	0	0	0	0	0	0	0	0	0	45	0	0	0	0	0	0	0	0	0	0	0	0	0	0	0	0	17	0	81	0	36	20	0	17	0	17	0	0	0	0	0	0	0	0	0	0	0
0	0	0	0	0	0	0	0	0	0	0	0	0	0	0	0	0	0	0	0	0	0	0	0	0	9	0	0	0	0	0	27	0	1	34	0	34	0	17	0	0	0	17	0	0	6	0	0	0	0
0	0	0	0	0	0	0	0	0	0	0	0	0	0	0	0	0	0	0	0	0	0	0	0	0	54	0	0	0	0	0	34	0	3	0	0	34	0	17	0	0	17	0	0	0	18	0	0	0	0
0	0	0	0	0	0	0	0	0	0	0	12	0	0	0	0	0	0	0	0	0	0	0	0	60	0	2	0	0	0	0	0	0	52	34	0	17	0	0	0	0	0	0	0	0	0	0	0	0	16
0	0	20	0	0	0	0	0	0	0	0	48	2	0	0	0	0	0	0	0	0	4	0	0	0	0	8	34	0	34	0	34	0	0	0	0	0	0	0	0	0	0	0	0	0	0	60	0	0	8
27	0	10	0	0	0	46	0	0	0	0	12	2	0	0	0	2	0	0	0	0	4	0	0	0	0	0	0	0	51	0	0	0	50	0	0	0	0	0	0	0	0	0	0	0	0	45	0	0	0
81	0	20	0	0	0	92	0	0	0	0	0	10	0	0	0	8	0	0	0	10	8	0	0	0	0	2	0	0	0	2	51	0	58	17	0	0	5	0	0	0	0	0	0	0	0	0	0	0	0
54	0	0	0	0	0	46	0	0	0	60	0	0	11	0	0	0	0	0	0	50	12	0	0	0	0	0	0	0	0	6	28	0	17	34	0	17	15	17	17	0	0	0	0	52	0	0	0	0	0
0	0	0	0	0	0	0	0	0	0	15	0	0	33	0	0	0	0	0	0	40	0	0	0	0	0	0	0	0	34	6	28	52	34	17	0	17	5	0	0	0	0	0	0	52	0	0	0	0	0
0	0	0	0	0	0	0	0	0	0	0	0	42	11	0	0	0	0	0	0	0	0	0	17	0	0	0	0	0	51	2	14	26	34	0	0	0	0	0	0	0	0	0	0	0	0	0	0	0	0
0	0	0	0	0	0	0	0	0	0	36	0	42	0	0	0	0	0	0	0	0	0	0	0	0	0	0	51	0	34	0	45	0	0	0	0	0	0	0	0	0	0	0	0	0	0	0	0	0	0
0	0	0	0	0	0	0	0	0	62	0	0	0	0	0	0	0	0	0	0	0	0	0	0	0	0	0	17	0	17	0	34	0	17	0	0	0	0	0	0	0	0	0	0	0	0	0	0	0	0
0	0	9	0	0	0	0	0	0	62	0	0	0	0	0	0	0	0	0	0	0	0	0	0	0	0	0	0	0	34	0	68	0	0	0	0	0	0	0	0	0	26	0	0	0	0	0	0	0	0
0	0	18	0	0	0	0	0	0	0	0	0	9	0	52	0	0	0	0	0	6	0	0	0	0	0	0	17	0	34	0	51	0	0	0	0	0	0	0	0	0	104	0	0	0	0	0	0	0	0
0	0	18	0	0	0	0	0	0	0	0	10	6	7	52	0	17	0	0	0	8	0	0	17	0	34	0	25	0	34	0	0	0	0	0	0	0	0	0	0	0	0	0	0	0	0	0	0	0	0
0	0	0	2	0	0	0	52	0	0	0	5	0	24	69	0	33	0	0	0	0	17	0	0	0	34	0	109	0	0	0	0	0	0	0	0	0	0	0	0	0	0	0	0	0	0	0	0	0	0
0	0	0	2	0	0	112	26	0	0	0	0	0	9	0	0	22	0	0	0	0	51	0	34	0	0	0	50	0	0	0	26	38	0	0	0	0	0	0	0	0	0	0	0	0	0	0	0	0	0
0	0	0	8	0	0	56	26	0	0	0	0	0	9	0	0	0	0	0	0	0	34	0	34	0	17	0	17	0	0	0	39	126	0	0	0	0	0	0	0	0	0	0	0	0	0	0	0	0	0
0	0	0	2	0	0	28	102	0	0	0	0	0	0	0	0	0	0	0	0	0	0	0	0	27	51	0	17	0	17	0	17	38	0	0	0	0	0	0	0	0	0	0	0	0	0	0	0	0	0
2	58	0	2	0	15	26	132	0	0	0	0	0	0	0	0	0	0	0	0	0	17	0	34	9	17	0	17	0	17	0	0	0	0	0	0	0	0	0	0	0	0	0	0	0	0	0	0	0	0
4	58	0	0	0	15	39	21	0	0	5	0	0	0	17	0	0	0	0	0	0	17	0	17	9	17	0	34	0	28	0	0	0	0	0	0	0	0	0	0	0	0	0	0	0	0	0	0	0	0
3	58	0	0	0	60	26	0	0	0	15	0	0	0	34	7	68	0	0	36	0	0	0	0	0	0	0	0	0	0	0	0	0	0	0	0	18	0	0	0	48	0	0	0	0	0	0	12	0	0
2	0	0	0	0	0	0	0	17	68	5	17	0	0	0	7	17	0	0	29	0	0	0	17	0	0	0	0	0	0	0	0	0	0	0	0	36	0	0	0	24	0	0	0	0	0	0	12	0	0
2	0	0	0	0	0	18	0	0	129	0	0	0	0	0	7	0	0	0	24	0	68	0	17	0	17	0	0	0	0	0	0	0	0	0	0	0	0	0	0	12	0	0	0	0	0	0	0	0	0
1	0	0	0	0	0	27	0	0	27	0	0	0	0	0	21	17	0	0	0	0	34	0	0	0	17	0	34	0	0	0	0	0	0	0	0	0	0	0	0	0	0	0	0	0	0	0	0	0	0
0	0	0	0	0	0	9	0	24	0	0	23	0	12	17	0	51	0	0	17	2	17	0	0	0	0	0	0	0	0	0	16	0	0	0	0	0	0	0	0	0	0	0	0	0	0	0	0	0	0
0	0	0	0	0	0	9	22	106	0	0	109	0	6	17	0	17	0	0	0	4	0	0	17	0	0	0	0	0	0	0	8	0	0	0	0	17	0	0	0	0	0	0	0	0	0	0	0	0	20
0	0	4	0	0	0	0	33	48	12	0	34	0	0	34	0	17	30	0	17	4	0	0	10	0	28	0	15	0	0	0	0	0	0	0	0	51	0	0	0	0	0	0	0	0	0	0	0	0	20
0	0	16	0	0	0	0	11	34	18	0	51	0	0	0	0	0	0	0	17	2	0	0	30	0	14	0	60	0	0	0	0	0	0	0	0	0	0	0	0	0	0	0	0	0	0	0	0	0	0
0	0	8	0	0	0	0	0	0	6	0	0	0	0	6	0	51	0	0	17	0	17	0	30	0	0	0	0	0	0	0	0	0	0	0	7	0	0	0	0	0	0	32	0	0	0	0	0	0	0
0	0	0	0	0	0	0	0	0	0	0	0	0	6	35	0	34	0	0	34	72	0	0	17	35	0	0	0	0	0	0	0	0	0	0	14	0	0	0	0	0	0	0	0	0	0	0	0	0	0
73	0	0	0	0	0	0	0	0	72	0	34	0	3	46	0	17	0	0	0	43	0	0	17	7	0	0	0	0	0	0	0	0	0	0	14	0	0	0	0	0	0	0	0	0	0	0	0	0	0
22	34	0	0	0	34	0	0	17	0	0	0	0	3	0	0	0	0	6	17	39	0	0	0	7	0	9	0	0	0	0	0	0	0	0	0	0	0	0	0	0	0	0	0	0	0	0	0	0	0
4	17	19	0	1	0	0	0	68	0	0	0	0	0	0	0	0	0	18	0	7	6	0	16	0	0	27	0	0	0	0	0	0	0	0	0	0	0	0	0	0	0	0	0	0	0	0	0	0	0
0	42	76	0	1	17	0	0	17	0	0	17	0	23	36	0	44	0	64	0	0	18	0	17	14	0	9	0	0	0	0	0	0	0	0	0	0	0	0	0	0	0	0	0	0	0	0	0	0	0
52	0	61	0	0	0	0	0	17	0	0	17	0	23	0	0	115	0	52	17	0	6	0	0	42	0	0	0	0	0	0	26	0	0	0	0	0	0	0	0	0	0	0	0	0	0	0	0	0	0
34	75	84	0	0	17	0	0	0	0	2	20	0	69	41	0	78	0	74	0	0	0	16	0	14	16	0	0	0	0	0	26	0	0	0	0	0	0	0	0	0	0	0	0	0	0	0	0	0	0
51	67	28	0	0	34	0	0	17	0	0	40	0	0	0	0	0	0	24	0	0	36	16	0	14	48	0	0	0	0	0	13	0	0	0	0	0	0	0	0	0	0	0	0	0	0	0	0	0	0
0	17	0	0	1	34	0	0	17	0	0	9	0	15	0	0	0	0	48	0	0	24	0	0	0	32	0	0	0	0	0	0	0	0	13	0	0	0	0	0	0	0	0	0	0	0	0	0	0	0
0	0	0	0	1	17	0	0	51	0	1	3	0	45	0	0	0	0	0	0	0	0	0	0	0	0	0	0	0	0	0	0	0	0	52	0	0	0	0	0	0	0	0	0	0	0	0	0	0	0
0	0	0	0	0	17	0	0	34	0	0	17	0	45	17	0	0	0	0	0	0	0	0	15	0	0	0	36	0	0	0	17	0	0	0	0	0	0	0	0	0	0	0	0	0	0	0	0	0	0
0	17	0	0	0	17	2	0	0	0	0	17	0	0	34	0	0	0	0	0	0	0	0	15	0	27	0	24	0	0	0	51	0	0	0	0	0	0	0	0	0	20	0	0	0	0	0	0	0	0
0	0	75	0	0	34	0	0	0	0	1	17	0	0	0	0	12	0	0	0	0	0	32	88	0	18	0	12	0	0	0	17	0	0	0	0	0	0	0	0	0	40	0	0	0	0	0	0	0	0
26	1	50	0	2	17	0	0	0	0	1	0	0	0	0	0	24	0	0	0	0	1	64	112	0	0	0	0	0	0	0	0	0	0	0	0	0	0	0	0	0	0	0	0	30	0	0	0	0	0
156	0	0	0	0	0	0	0	0	0	0	0	0	0	0	0	24	0	0	0	14	0	48	28	0	0	0	0	0	0	0	0	0	0	0	20	0	0	0	0	0	0	0	0	30	0	0	0	0	0
0	0	0	0	1	17	0	7	0	0	66	0	0	0	0	0	0	0	0	0	0	0	48	48	0	0	0	0	0	0	0	0	0	0	0	56	0	0	0	0	0	0	0	0	0	0	0	0	0	0
0	20	0	0	0	17	0	7	0	0	42	0	0	0	0	0	0	0	0	0	0	0	32	48	0	0	0	0	0	0	0	0	0	0	0	78	0	0	0	0	0	0	0	0	0	0	0	0	0	0
0	18	0	0	0	0	0	61	0	0	0	0	0	36	0	0	0	21	0	0	0	0	16	0	0	0	0	0	0	0	0	0	0	0	0	14	0	0	0	0	0	0	0	0	0	0	0	0	0	0
48	19	0	0	3	0	0	79	0	0	0	0	0	54	0	52	0	42	81	30	0	0	32	32	0	0	0	0	0	0	0	0	0	0	32	42	0	0	0	0	0	0	0	0	0	0	0	0	0	0
24	0	0	69	1	0	0	72	0	22	1	0	0	0	0	13	42	42	27	30	14	0	16	32	0	0	0	0	0	0	0	0	0	0	48	28	0	0	0	0	0	0	0	0	0	0	0	0	0	0
24	0	0	69	1	0	0	32	0	55	3	0	0	0	0	0	28	0	0	0	28	0	0	12	32	0	0	0	2	0	0	0	0	0	0	14	0	0	0	0	0	0	0	0	0	0	0	0	0	0
0	17	0	0	2	0	0	14	0	0	2	0	0	0	0	0	14	0	0	0	56	0	0	46	0	0	0	0	3	0	0	0	0	0	0	0	0	0	0	0	0	0	0	0	0	0	0	0	0	0
0	24	0	9	2	0	0	14	0	11	1	52	0	0	0	90	0	0	6	0	30	0	0	12	0	0	0	0	1	0	0	0	0	0	0	0	0	0	0	0	0	0	0	0	0	0	0	0	0	0
0	72	0	18	1	17	0	14	0	0	1	111	0	0	0	18	0	0	24	0	11	0	16	0	16	0	0	0	0	0	0	0	0	0	0	0	0	0	0	0	0	0	0	0	0	0	0	0	0	0
0	72	17	36	1	0	0	0	0	0	70	59	0	0	0	0	0	0	18	0	6	0	32	0	32	0	0	0	2	0	0	0	0	0	0	0	0	0	0	0	0	0	0	0	0	0	0	0	0	0
31	37	34	18	0	4	0	0	0	0	3	11	0	0	0	14	0	0	0	0	0	0	1	0	16	0	0	5	3	0	0	0	0	0	0	0	0	0	0	0	0	0	0	0	0	0	0	0	0	54
59	37	51	0	1	8	0	0	0	50	1	0	0	0	0	42	0	0	0	0	0	0	0	0	16	0	0	15	0	0	0	0	0	0	0	0	0	0	0	0	0	0	0	0	0	0	0	0	0	78
33	3	0	0	43	58	0	0	18	60	3	5	0	0	0	28	0	0	0	16	0	0	1	0	16	0	0	20	2	0	0	0	16	0	0	0	0	0	0	36	0	0	0	0	0	0	0	0	0	0
71	0	0	0	74	112	0	0	36	30	18	15	0	0	0	0	0	0	0	24	0	0	2	0	64	0	0	10	3	0	0	0	48	0	0	16	0	0	0	72	0	0	0	0	0	0	0	0	0	38
47	62	20	0	57	29	2	4	54	0	62	15	0	0	0	0	0	0	0	8	0	0	1	0	0	0	0	0	2	72	0	0	0	0	0	0	0	0	0	18	0	0	0	0	0	0	0	21	0	85
41	117	40	24	20	4	0	4	0	0	46	48	0	17	0	0	0	0	0	0	0	0	3	0	0	0	0	0	1	18	0	0	0	0	0	16	0	0	0	0	0	0	0	0	0	0	1	0	0	60
33	157	20	28	22	10	0	6	0	14	19	36	0	48	0	0	52	0	0	18	36	0	2	48	0	0	1	10	1	0	12	0	0	1	0	48	0	0	0	0	0	0	0	0	0	0	2	0	0	47
36	82	11	6	1	4	0	6	0	42	56	49	0	30	0	22	104	0	0	36	54	1	2	16	32	0	1	20	1	0	12	26	0	1	0	32	0	0	0	0	0	0	0	0	0	0	3	0	39	90
10	60	33	3	44	17	0	2	56	42	36	130	0	10	0	39	52	0	0	36	0	0	2	16	16	0	3	30	0	0	0	39	0	0	0	48	0	0	0	0	0	0	0	26	0	0	3	26	58	74
22	79	65	8	42	48	3	51	28	18	0	62	22	36	0	23	0	0	0	18	0	1	1	0	64	0	1	20	3	0	0	0	16	0	0	0	0	0	0	0	0	0	0	0	16	0	1	26	97	60
36	75	16	35	65	65	3	43	0	9	10	0	11	9	0	18	0	0	12	0	0	2	1	33	32	0	3	10	1	0	0	0	16	2	0	32	0	0	0	0	0	0	0	26	16	30	0	0	20	77
63	57	81	32	56	107	4	83	0	18	10	0	33	54	0	0	0	0	28	0	0	1	4	85	0	0	0	10	0	0	0	0	16	3	16	48	0	0	0	0	0	0	0	0	0	29	55	0	10	27
81	50	151	89	28	14	2	31	0	18	11	0	4	36	0	0	54	42	36	0	0	2	2	16	0	0	1	36	2	0	0	0	80	2	16	0	0	0	0	0	0	0	0	44	0	0	31	30	10	38
98	0	195	43	28	0	9	39	0	0	0	84	2	17	0	0	81	42	20	0	19	16	0	32	0	0	2	36	2	0	0	0	32	0	32	0	0	0	0	0	0	0	0	0	20	0	72	30	47	12
80	7	244	88	2	37	60	13	0	0	0	98	3	85	0	0	27	22	0	0	76	36	0	32	0	0	2	0	2	0	0	0	32	0	16	0	0	0	0	0	0	0	0	22	10	63	45	4	163	53
133	7	186	124	21	27	55	0	0	0	0	14	0	34	0	0	24	33	0	0	38	2	1	16	0	27	1	0	1	0	0	0	0	0	32	0	0	0	0	0	0	0	0	0	10	21	79	30	170	166
102	109	120	53	42	140	19	0	66	0	0	21	0	0	0	0	12	11	0	0	0	1	0	32	18	120	1	0	1	0	0	0	0	1	0	16	0	0	0	0	0	0	0	24	0	68	50	49	82	167
62	79	141	137	86	150	2	0	14	54	42	0	0	17	0	0	4	0	15	0	0	0	32	0	54	75	0	0	3	0	0	16	16	0	0	16	0	0	0	0	0	0	93	0	0	120	25	101	363	164
171	60	229	191	152	120	77	45	65	54	69	0	16	87	26	0	12	44	30	0	18	1	0	32	18	48	2	0	48	0	0	167	32	3	0	64	0	0	0	0	0	0	91	0	0	22	33	233	412	232
72	1	131	141	87	36	93	58	102	18	86	72	16	126	39	4	12	19	45	13	72	4	80	32	0	0	1	0	72	0	0	54	0	1	0	16	0	0	0	0	0	0	31	0	0	144	131	212	266	305
98	0	119	0	78	0	146	156	45	9	0	36	56	108	5	4	0	143	52	39	0	4	48	48	0	0	1	0	49	7	0	0	0	0	0	72	0	0	0	0	0	0	0	0	22	0	111	153	398	355
72	73	29	0	69	30	45	154	30	6	0	0	80	52	26	2	0	151	13	13	0	3	32	16	32	0	0	0	0	21	90	0	0	1	0	54	0	0	0	0	0	0	24	30	0	128	84	192	305	226
186	189	42	9	39	30	0	42	0	6	24	0	140	69	112	32	27	85	0	37	0	53	16	48	16	1	1	0	0	7	0	0	0	18	32	36	0	0	0	0	0	0	0	84	22	244	21	86	238	270
103	133	28	6	14	47	9	93	0	0	40	36	216	61	52	36	70	50	0	96	0	105	16	64	16	1	15	0	0	0	0	0	0	36	16	18	0	0	0	0	0	22	0	81	83	155	22	161	154	157
186	99	36	45	82	22	72	71	51	0	16	72	126	121	45	132	34	25	0	0	36	41	16	0	0	3	41	0	2	24	0	0	18	20	64	0	0	0	0	0	0	22	24	48	25	22	75	272	53	367
253	66	114	144	162	57	36	18	93	10	28	0	110	49	45	12	99	18	0	0	156	1	0	0	112	1	15	0	1	48	0	0	72	2	16	0	0	0	0	0	0	0	0	0	118	123	56	126	123	259
116	31	88	24	123	102	28	18	69	68	21	0	0	2	42	0	69	27	21	48	158	2	16	0	48	0	3	0	1	0	8	0	16	2	16	18	0	0	18	0	0	0	0	0	93	40	31	208	159	199
86	113	50	71	66	36	20	61	32	38	36	0	0	2	108	0	96	0	43	24	70	1	0	16	0	22	2	10	1	0	24	0	16	70	0	24	0	0	12	0	0	0	18	0	0	21	22	130	44	79
61	47	75	113	64	0	37	33	94	123	27	0	0	1	54	0	48	9	43	48	0	1	32	0	24	34	0	35	1	0	16	0	0	17	0	16	0	0	0	0	0	0	6	0	0	62	32	84	152	131
10	28	25	130	96	0	20	20	37	81	12	0	0	10	0	12	48	0	2	0	12	0	0	0	6	2	0	65	1	0	0	0	0	0	0	32	0	0	0	0	0	0	0	0	0	61	0	23	82	118
59	88	51	56	64	28	17	12	54	90	36	0	0	36	6	18	0	0	2	0	18	18	0	0	0	35	0	30	11	0	0	0	0	0	0	0	0	0	0	0	0	0	0	0	0	51	0	0	61	105
38	94	17	17	155	28	0	26	0	141	36	0	0	9	18	6	0	0	12	0	6	97	0	0	0	9	0	0	33	0	0	0	0	0	0	0	0	0	0	0	0	0	0	0	0	0	0	0	0	91
44	90	51	0	0	14	112	52	0	86	24	0	0	9	12	0	0	0	18	0	0	35	0	120	0	2	2	0	11	0	0	29	0	0	0	0	0	0	0	0	0	0	0	0	0	0	22	22	70	14
113	67	0	17	0	59	74	50	0	184	0	0	0	0	24	0	0	0	8	0	0	0	0	48	0	1	1	0	0	56	0	87	0	0	1	0	0	0	0	0	6	0	0	58	0	0	22	22	64	14
139	178	0	0	0	9	70	48	14	18	0	0	0	0	24	0	0	0	0	0	0	54	0	48	0	0	1	0	0	56	0	29	31	0	3	0	0	0	0	0	12	30	0	0	0	0	21	66	41	50
108	176	0	17	0	0	6	72	42	0	0	0	0	0	96	0	0	0	0	0	0	54	0	0	0	0	1	0	0	28	0	0	93	0	3	0	0	0	0	0	12	0	0	58	0	56	0	22	70	86
88	122	0	0	0	51	6	0	20	0	0	0	0	0	24	0	18	0	0	0	78	54	0	0	0	0	0	0	0	0	13	0	31	0	0	0	0	0	0	0	0	0	0	0	0	137	25	0	23	114
0	35	0	17	0	68	0	0	6	0	0	42	87	78	0	11	12	0	0	0	108	0	0	0	0	1	0	12	0	0	52	0	31	0	0	0	0	20	0	0	0	30	0	0	0	50	25	0	46	56
32	69	0	17	15	0	17	10	6	17	0	28	87	78	17	44	0	0	0	0	60	0	0	0	0	1	0	48	0	0	26	15	0	0	0	0	0	30	0	0	0	0	0	0	0	0	0	0	86	32
30	51	0	17	30	0	51	20	0	17	0	14	0	0	68	11	0	0	0	51	30	0	38	34	0	0	22	0	0	0	0	10	0	0	0	0	0	10	0	0	0	0	0	0	0	0	0	0	50	0
113	17	0	0	43	0	17	40	0	0	0	0	13	0	34	0	0	0	0	34	0	0	24	34	0	0	44	12	0	0	0	0	0	0	0	0	0	0	0	0	0	0	0	0	0	0	0	0	25	12
56	0	0	17	69	0	0	10	0	0	0	0	133	0	0	23	0	0	0	0	0	0	34	110	0	0	0	0	0	0	0	0	0	0	0	0	0	0	0	0	0	0	0	0	0	0	0	0	75	0
196	0	0	0	26	0	0	0	0	26	51	0	80	0	0	69	0	0	0	0	0	0	17	124	0	0	0	0	0	0	0	0	0	0	0	0	0	0	0	14	0	0	0	0	0	0	0	0	25	0
144	0	0	17	0	0	34	0	0	39	51	0	0	0	0	23	0	0	0	0	0	0	0	0	0	0	0	0	0	0	0	0	0	0	0	0	0	0	0	21	0	0	0	0	0	0	0	0	25	19
73	0	0	0	0	0	98	0	0	64	17	0	17	0	17	36	0	0	0	0	0	0	0	0	0	0	0	0	0	0	0	0	0	0	0	0	0	0	0	0	0	0	0	0	0	0	0	0	0	0
8	24	0	0	0	2	138	0	0	0	0	0	51	0	0	9	0	17	0	0	0	0	0	0	0	0	0	0	0	0	0	0	0	0	0	0	0	0	0	0	0	0	0	0	0	0	0	0	0	39
17	120	0	17	0	4	21	0	0	34	0	0	17	0	0	0	0	17	0	0	0	0	0	0	0	0	0	0	0	0	0	0	0	0	0	0	0	0	0	0	0	0	0	0	15	0	0	0	0	0
0	48	0	34	0	6	17	0	0	17	0	0	0	0	0	0	0	0	0	0	0	0	0	0	0	0	0	0	0	0	0	0	0	0	0	0	0	0	0	0	0	0	0	0	45	29	0	0	0	0
0	0	0	0	0	0	0	0	0	0	0	0	0	54	0	0	0	0	0	0	0	0	0	0	0	0	0	0	0	0	0	0	0	0	0	0	0	0	0	0	0	0	0	0	15	87	0	24	0	30
0	0	0	0	0	0	0	0	0	0	0	0	0	81	0	0	0	0	0	0	0	0	0	0	0	0	0	0	0	0	0	16	0	0	0	0	0	0	0	0	0	0	0	0	0	72	0	24	0	0
0	15	0	11	0	0	0	0	0	0	0	0	0	27	0	0	0	0	0	0	0	0	0	0	0	0	0	0	0	0	0	24	0	0	0	0	0	0	51	0	0	0	0	0	0	0	0	0	0	0
0	60	0	22	0	0	0	0	0	0	0	0	0	0	0	0	0	0	26	0	24	0	0	0	0	0	0	0	0	0	0	16	0	0	0	0	0	0	34	0	0	0	0	0	0	24	0	48	0	0
0	30	0	33	0	0	0	0	0	0	0	0	0	0	0	0	0	0	78	0	18	0	0	0	0	0	0	0	0	0	0	0	0	0	0	0	0	0	0	0	0	0	0	0	0	0	0	0	0	0
0	0	0	0	0	0	0	0	0	0	0	0	0	0	0	0	0	0	26	0	6	0	0	0	0	0	0	0	0	0	0	0	0	0	0	0	0	0	0	0	0	0	0	0	0	0	0	0	0	10
0	0	0	0	0	0	0	0	0	0	0	0	0	0	0	0	0	0	0	0	0	0	0	0	0	0	0	0	0	0	0	0	0	0	0	0	0	0	0	0	0	0	0	0	0	0	0	0	0	0
0	0	0	18	0	26	0	0	0	0	0	0	0	0	0	0	0	0	0	0	0	0	0	0	0	0	0	0	0	0	0	0	0	0	0	0	0	0	0	0	0	0	0	0	0	0	0	0	0	0
0	0	0	12	0	39	51	0	0	0	0	0	0	0	0	0	0	0	0	0	0	0	0	0	0	0	0	0	0	0	0	0	0	0	0	0	0	0	0	0	0	0	0	0	0	0	0	0	0	0
0	0	0	0	0	27	85	0	0	0	0	0	0	0	0	0	0	0	0	0	0	0	0	0	0	0	0	0	0	0	0	0	0	0	0	0	0	0	0	0	0	0	0	0	0	0	0	0	0	0
0	34	0	0	0	9	68	0	0	0	0	0	51	0	0	0	0	0	0	0	0	0	0	0	0	0	0	0	0	0	0	0	0	0	0	0	0	0	0	0	0	0	0	0	0	0	0	0	0	0
0	51	0	0	0	35	0	0	0	0	0	0	34	0	0	0	0	0	0	0	0	0	0	0	0	0	0	0	0	0	0	0	0	0	0	0	0	0	0	0	0	0	0	0	0	0	0	0	0	0
0	17	0	0	0	39	26	0	0	0	0	0	17	0	0	0	0	0	0	0	0	0	0	0	30	0	0	0	0	0	0	0	0	0	0	0	0	0	0	0	0	0	0	0	0	0	0	0	0	0
0	17	0	0	0	26	104	0	0	0	0	14	17	0	0	0	0	0	0	0	0	0	0	0	0	0	0	0	0	0	0	0	0	0	0	0	0	0	0	0	0	0	0	0	0	0	0	0	0	0
0	0	0	0	0	0	0	0	0	0	0	56	0	0	0	0	0	0	0	0	21	0	0	0	0	0	0	0	0	0	0	0	0	0	0	0	0	0	0	0	0	0	0	0	0	0	0	0	0	0
0	0	0	0	0	0	0	0	0	0	0	14	0	0	0	0	0	0	0	0	21	0	0	0	0	0	0	0	0	0	0	0	0	0	0	0	0	0	0	0	0	0	0	0	0	0	0	0	0	0
0	0	0	0	0	0	0	0	0	0	0	0	0	0	0	0	0	0	0	0	0	0	0	0	0	0	0	0	0	0	0	0	0	0	0	0	0	0	0	0	0	0	0	0	0	0	0	0	0	0
0	0	0	0	0	0	0	0	0	0	0	0	0	0	0	0	0	0	0	0	0	0	0	0	0	0	0	0	0	0	0	0	0	0	0	0	0	0	0	0	0	0	0	0	0	0	0	0	0	0
0	0	0	0	0	0	0	0	0	0	0	0	0	0	0	0	0	0	0	0	0	0	0	0	0	0	0	0	0	0	0	0	0	0	0	0	0	0	0	0	0	0	0	0	0	0	0	0	0	0
0	0	0	0	0	0	0	0	0	0	0	0	0	0	0	0	0	0	0	0	0	0	0	0	0	0	0	0	0	0	0	0	0	0	0	0	0	0	0	0	0	0	0	0	0	0	0	0	0	0
0	0	0	0	0	0	0	0	0	0	0	0	0	0	0	0	0	0	0	0	0	0	0	0	0	0	0	0	0	0	0	0	0	0	0	0	0	0	0	0	0	0	0	51	0	0	0	0	0	0
0	0	0	0	0	0	0	0	0	0	0	0	0	0	0	0	0	0	0	0	0	0	0	0	0	0	0	0	0	0	0	0	0	0	0	0	0	0	0	0	0	0	0	34	0	0	0	0	0	0
0	0	0	0	0	0	0	0	0	0	0	0	0	0	0	0	0	0	0	0	0	0	0	0	0	0	0	0	0	0	0	0	0	0	0	0	0	0	0	0	0	0	0	0	0	0	0	0	0	0
0	0	0	0	0	0	0	0	0	0	0	0	0	0	0	0	0	0	0	0	0	0	0	0	0	0	0	0	0	0	0	0	0	0	0	0	0	0	0	0	0	0	0	0	0	0	0	0	0	0
0	0	0	0	0	0	0	0	0	0	0	0	0	0	0	0	0	0	0	0	0	0	0	0	0	0	0	0	0	0	0	0	0	0	0	0	0	0	0	0	0	0	0	0	0	0	0	0	0	0
0	0	0	0	0	0	0	0	0	0	0	0	0	0	0	0	0	0	0	0	0	0	0	0	0	0	0	0	0	0	0	0	0	0	0	0	0	0	0	0	0	0	0	0	0	0	0	0	0	0
0	0	0	0	0	0	0	0	0	0	0	0	0	0	0	0	0	0	0	0	0	0	0	0	0	0	0	0	0	0	0	0	0	0	0	0	0	0	0	0	0	0	0	0	0	0	0	0	0	0
0	0	0	0	0	0	0	0	0	0	0	0	0	0	0	0	0	0	0	0	0	0	0	0	0	0	0	0	0	0	0	0	0	0	0	0	0	0	0	0	0	0	0	0	0	0	0	0	0	0
0	0	0	0	0	0	0	0	0	0	0	9	0	0	0	0	0	0	0	0	0	0	0	0	0	0	0	0	0	0	0	0	0	0	0	0	0	0	0	0	0	0	0	0	0	0	0	0	0	0
0	0	0	0	0	0	0	0	0	0	0	36	0	0	0	0	0	0	0	0	0	0	0	0	0	0	0	0	0	0	0	0	0	0	0	0	0	0	0	0	0	0	0	0	0	0	0	0	0	0
0	0	0	0	0	0	0	0	0	0	0	18	0	0	0	0	0	0	0	0	0	0	0	0	0	0	0	0	0	0	0	0	0	0	0	0	0	0	0	0	0	0	0	0	0	0	0	0	0	0
0	0	0	0	0	0	0	0	0	0	0	0	0	0	0	0	0	0	0	0	0	0	0	0	0	0	0	0	0	0	0	0	0	0	0	0	0	0	0	0	0	0	0	0	0	0	0	0	0	0
0	0	0	0	0	0	0	0	0	0	0	0	0	0	0	0	0	0	0	0	0	0	0	0	0	0	0	0	0	0	0	0	0	0	0	0	0	0	0	0	0	0	0	0	0	0	0	0	0	0
0	0	0	0	0	0	0	0	0	0	0	0	0	0	0	0	0	0	0	0	0	0	0	0	0	0	0	0	0	0	0	0	0	0	0	0	0	0	0	0	0	0	0	0	0	0	0	0	0	0
0	0	0	0	0	0	0	0	0	0	0	0	0	0	0	0	0	0	0	0	0	0	0	0	0	0	0	0	0	0	0	0	0	0	0	0	0	0	0	0	0	0	0	0	0	0	0	0	0	0
0	0	0	0	0	0	0	0	0	0	0	0	0	0	0	0	0	0	0	0	0	0	0	0	0	0	0	0	0	0	0	0	0	0	0	0	0	0	0	0	0	0	0	0	0	0	0	0	0	0
0	0	0	0	0	0	0	0	0	0	0	0	0	0	0	0	0	0	0	0	0	0	0	0	0	0	0	0	0	0	0	0	0	0	0	0	0	0	0	0	0	0	0	0	0	0	0	0	0	0
0	0	0	0	0	0	0	0	0	0	0	0	0	0	0	0	0	0	0	0	0	0	0	0	0	0	0	0	0	0	0	0	0	0	0	0	0	0	0	0	0	0	0	0	0	0	0	0	0	0
0	0	0	0	0	0	0	0	0	0	0	0	0	0	0	0	0	0	0	0	0	0	0	0	0	0	0	0	0	0	0	0	0	0	0	0	0	0	0	0	0	0	0	0	0	0	0	0	0	0
0	0	0	0	0	0	0	0	0	0	0	0	0	0	0	0	0	0	0	0	0	0	0	0	0	0	0	0	0	0	0	0	0	0	0	0	0	0	0	0	0	0	0	0	0	0	0	0	0	0
0	0	0	0	0	0	0	0	0	0	0	0	0	0	0	0	0	0	0	0	0	0	0	0	0	0	0	0	0	0	0	0	0	0	0	0	0	0	0	0	0	0	0	0	0	0	0	0	0	0
0	0	0	0	0	0	0	0	0	0	0	0	0	0	0	0	0	0	0	0	0	0	0	0	0	0	0	0	0	0	0	0	0	0	0	0	0	0	0	0	0	0	0	0	0	0	0	0	0	0
0	0	0	0	0	0	0	0	0	0	0	0	0	0	0	0	0	0	0	0	0	0	0	0	0	0	0	0	0	0	0	0	0	0	0	0	0	0	0	0	0	0	0	0	0	0	0	0	0	0
0	0	0	0	0	0	0	0	0	0	0	0	0	0	0	0	0	0	0	0	0	0	0	0	0	0	0	0	0	0	0	0	0	0	0	0	0	0	0	0	0	0	0	0	0	0	0	0	0	0
0	0	0	0	0	0	0	0	0	0	0	0	0	0	0	0	0	0	0	0	0	0	0	0	0	0	0	0	0	0	0	0	0	0	0	0	0	0	0	0	0	0	0	0	0	0	0	0	0	0
0	0	0	0	0	0	0	0	0	0	0	0	0	0	0	0	0	0	0	0	0	0	0	0	0	0	0	0	0	0	0	0	0	0	0	0	0	0	0	0	0	0	0	0	0	0	0	0	0	0
0	0	0	0	0	0	0	0	0	0	0	0	0	0	0	0	0	0	0	0	0	0	0	0	0	0	0	0	0	0	0	0	0	0	0	0	0	0	0	0	0	0	0	0	0	0	0	0	0	0
0	0	0	0	0	0	0	0	0	0	0	0	0	0	0	0	0	0	0	0	0	0	0	0	0	0	0	0	0	0	0	0	0	0	0	0	0	0	0	0	0	0	0	0	0	0	0	0	0	0
0	0	0	0	0	0	0	0	0	0	0	0	0	0	0	0	0	0	0	0	0	0	0	0	0	0	0	0	0	0	0	0	0	0	0	0	0	0	0	0	0	0	0	0	0	0	0	0	0	0
0	0	0	0	0	0	0	0	0	0	0	0	0	0	0	0	0	0	0	0	0	0	0	0	0	0	0	0	0	0	0	0	0	0	0	0	0	0	0	0	0	0	0	0	0	0	0	0	0	0
0	0	0	0	0	0	0	0	0	0	0	0	0	0	0	0	0	0	0	0	0	0	0	0	0	0	0	0	0	0	0	0	0	0	0	0	0	0	0	0	0	0	0	0	0	0	0	0	0	0
0	0	0	0	0	0	0	0	0	0	0	0	0	0	0	0	0	0	0	0	0	0	0	0	0	0	0	0	0	0	0	0	0	0	0	0	0	0	0	0	0	0	0	0	0	0	0	0	0	0
0	0	0	0	0	0	0	0	0	0	0	0	0	0	0	0	0	0	0	0	0	0	0	0	0	0	0	0	0	0	0	0	0	0	0	0	0	0	0	0	0	0	0	0	0	0	0	0	0	0
0	0	0	0	0	0	0	0	0	0	0	0	0	0	0	0	0	0	0	0	0	0	0	0	0	0	0	0	0	0	0	0	0	0	0	0	0	0	0	0	0	0	0	0	0	0	0	0	0	0
0	0	0	0	0	0	0	0	0	0	0	0	0	0	0	0	0	0	0	0	0	0	0	0	0	0	0	0	0	0	0	0	0	0	0	0	0	0	0	0	0	0	0	0	0	0	0	0	0	0
0	0	0	0	0	0	0	0	0	0	0	0	0	0	0	0	0	0	0	0	0	0	0	0	0	0	0	0	0	0	0	0	0	0	0	0	0	0	0	0	0	0	0	0	0	0	0	0	0	0
0	0	0	0	0	0	0	0	0	0	0	0	0	0	0	0	0	0	0	0	0	0	0	0	0	0	0	0	0	0	0	0	0	0	0	0	0	0	0	0	0	0	0	0	0	0	0	0	0	0
0	0	0	0	0	0	0	0	0	0	0	0	0	0	0	0	0	0	0	0	0	0	0	0	0	0	0	0	0	0	0	0	0	0	0	0	0	0	0	0	0	0	0	0	0	0	0	0	0	0
0	0	0	0	0	0	0	0	0	0	0	0	0	0	0	0	0	0	0	0	0	0	0	0	0	0	0	0	0	0	0	0	0	0	0	0	0	0	0	0	0	0	0	0	0	0	0	0	0	0
0	0	0	0	0	0	0	0	0	0	0	0	0	0	0	0	0	0	0	0	0	0	0	0	0	0	0	0	0	0	0	0	0	0	0	0	0	0	0	0	0	0	0	0	0	0	0	0	0	0
0	0	0	0	0	0	0	0	0	0	0	0	0	0	0	0	0	0	0	0	0	0	0	0	0	0	0	0	0	0	0	0	0	0	0	0	0	0	0	0	0	0	0	0	0	0	0	0	0	0
0	0	0	0	0	30	0	0	0	0	0	0	0	0	0	0	0	0	0	0	0	0	0	0	0	0	0	0	0	0	0	0	0	0	0	0	0	0	0	0	0	0	0	0	0	0	0	0	0	0
0	0	0	0	0	60	0	0	0	0	0	0	0	0	0	0	0	0	0	0	0	0	0	0	0	0	0	0	0	0	0	0	0	0	0	0	0	0	0	0	0	0	0	0	0	0	0	0	0	0
0	0	0	0	0	0	0	0	0	0	0	0	0	0	0	0	0	0	0	0	0	0	0	0	0	0	0	0	0	0	0	0	0	0	0	0	0	0	0	0	0	0	0	0	0	0	0	0	0	0
0	0	0	0	0	0	0	0	0	0	0	0	0	0	0	0	0	0	0	0	0	0	0	0	0	0	0	0	0	0	0	0	0	0	0	0	0	0	0	0	0	0	0	0	0	0	0	0	0	0
0	0	0	0	0	0	0	0	0	0	0	0	0	0	0	0	0	0	0	0	0	0	0	0	0	0	0	0	0	0	0	0	0	0	0	0	0	0	0	0	0	0	0	0	0	0	0	0	0	0
0	0	0	0	0	0	0	0	0	0	0	0	0	0	0	0	0	0	0	0	0	0	0	0	0	0	0	0	0	0	0	0	0	0	0	0	0	0	0	0	0	0	0	0	0	0	0	0	0	0
0	0	0	0	0	0	0	0	0	0	0	0	0	0	0	0	0	0	0	0	0	0	0	0	0	0	0	0	0	0	0	0	0	0	0	0	0	0	0	0	0	0	0	0	0	0	0	0	0	0
0	0	0	0	0	0	0	0	0	0	0	0	0	0	0	0	0	0	0	0	0	0	0	0	0	0	0	0	0	0	0	0	0	0	0	0	0	0	0	0	0	0	0	0	0	0	0	0	0	0
0	0	0	0	0	0	0	0	0	0	0	0	0	0	0	0	0	0	0	0	0	0	0	0	0	0	0	0	0	0	0	0	0	0	0	0	0	0	0	0	0	0	0	0	0	0	0	0	0	0
0	0	0	0	0	0	0	0	0	0	0	0	0	0	0	0	0	0	0	0	0	0	0	0	0	0	0	0	0	0	0	0	0	0	0	0	0	0	0	0	0	0	0	0	0	0	0	0	0	0
0	0	0	0	0	0	0	0	0	0	0	0	0	0	0	0	0	0	0	0	0	0	0	0	0	0	0	0	0	0	0	0	0	0	0	0	0	0	0	0	0	0	0	0	0	0	0	0	0	0
0	0	0	0	0	0	0	0	0	0	0	0	0	0	0	0	0	0	0	0	0	0	0	0	0	0	0	0	0	0	0	0	0	0	0	0	0	0	0	0	0	0	0	0	0	0	0	0	0	0
0	0	0	0	0	0	0	0	0	0	0	0	0	0	0	0	0	0	0	0	0	0	0	0	0	0	0	0	0	0	0	0	0	0	0	0	0	0	0	0	0	0	0	0	0	0	0	0	0	0
0	0	0	0	0	0	0	0	0	0	0	0	0	0	0	0	0	0	0	0	0	0	0	0	0	0	0	0	0	0	0	0	0	0	0	0	0	0	0	0	0	0	0	0	0	0	0	0	0	0
0	0	0	0	0	0	0	0	0	0	0	0	0	0	0	0	0	0	0	0	0	0	0	0	0	0	0	0	0	0	0	0	0	0	0	0	0	0	0	0	0	0	0	0	0	0	0	0	0	0
0	0	0	0	0	0	0	0	0	0	0	0	0	0	0	0	0	0	0	0	0	0	0	0	0	0	0	0	0	0	0	0	0	0	0	0	0	0	0	0	0	0	0	0	0	0	0	0	0	0
0	0	0	0	0	0	0	0	0	0	0	0	0	0	0	0	0	0	0	0	0	0	0	0	0	0	0	0	0	0	0	0	0	0	0	0	0	0	0	0	0	0	0	0	0	0	0	0	0	0
0	0	0	0	0	0	0	0	0	0	0	0	0	0	0	0	0	0	0	0	0	0	0	0	0	0	0	0	0	0	0	0	0	0	0	0	0	0	0	0	0	0	0	0	0	0	0	0	0	0
0	0	0	0	0	0	0	0	0	0	0	0	0	0	0	0	0	0	0	0	0	0	0	0	0	0	0	0	0	0	0	0	0	0	0	0	0	0	0	0	0	0	0	0	0	0	0	0	0	0
0	0	0	0	0	0	0	0	0	0	0	0	0	0	0	0	0	0	0	0	0	0	0	0	0	0	0	0	0	0	0	0	0	0	0	0	0	0	0	0	0	0	0	0	0	0	0	0	0	0
0	0	0	0	0	0	0	0	0	0	0	0	0	0	0	0	0	0	0	0	0	0	0	0	0	0	0	0	0	0	0	0	0	0	0	0	0	0	0	0	0	0	0	0	0	0	0	0	0	0
0	0	0	0	0	0	0	0	0	0	0	0	0	0	0	0	0	0	0	0	0	0	0	0	0	0	0	0	0	0	0	0	0	0	0	0	0	0	0	0	0	0	0	0	0	0	0	0	0	0
0	0	0	0	0	0	0	0	0	0	0	0	0	0	0	0	0	0	0	0	0	0	0	0	0	0	0	0	0	0	0	0	0	0	0	0	0	0	0	0	0	0	0	0	0	0	0	0	0	0
0	0	0	0	0	0	0	0	0	0	0	0	0	0	0	0	0	0	0	0	0	0	0	0	0	0	0	0	0	0	0	0	0	0	0	0	0	0	0	0	0	0	0	0	0	0	0	0	0	0
0	0	0	0	0	0	0	0	0	0	0	0	0	0	0	0	0	0	0	0	0	0	0	0	0	0	0	0	0	0	0	0	0	0	0	0	0	0	0	0	0	0	0	0	0	0	0	0	0	0
0	0	0	0	0	0	0	0	0	0	0	0	0	0	0	0	0	0	0	0	0	0	0	0	0	0	0	0	0	0	0	0	0	0	0	0	0	0	0	0	0	0	0	0	0	0	0	0	0	0
0	0	0	0	0	0	0	0	0	0	0	0	0	0	0	0	0	0	0	0	0	0	0	0	0	0	0	0	0	0	0	0	0	0	0	0	0	0	0	0	0	0	0	0	0	0	0	0	0	0
0	0	0	0	0	0	0	0	0	0	0	0	0	0	0	0	0	0	0	0	0	0	0	0	0	0	0	0	0	0	0	0	0	0	0	0	0	0	0	0	0	0	0	0	0	0	0	0	0	0
0	0	0	0	0	0	0	0	0	0	0	0	0	0	0	0	0	0	0	0	0	0	0	0	0	0	0	0	0	0	0	0	0	0	0	0	0	0	0	0	0	0	0	0	0	0	0	0	0	0
0	0	0	0	0	0	0	0	0	0	0	0	0	0	0	0	0	0	0	0	0	0	0	0	0	0	0	0	0	0	0	0	0	0	0	0	0	0	0	0	0	0	0	0	0	0	0	0	0	0
0	0	0	0	0	0	0	0	0	0	0	0	0	0	0	0	0	0	0	0	0	0	0	0	0	0	0	0	0	0	0	0	0	0	0	0	0	0	0	0	0	0	0	0	0	0	0	0	0	0
0	0	0	0	0	0	0	0	0	0	0	0	0	0	0	0	0	0	0	0	0	0	0	0	0	0	0	0	0	0	0	0	0	0	0	0	0	0	0	0	0	0	0	0	0	0	0	0	0	0
0	0	0	0	0	0	0	0	0	0	0	0	0	0	0	0	0	0	0	0	0	0	0	0	0	0	0	0	0	0	0	0	0	0	0	0	0	0	0	0	0	0	0	0	0	0	0	0	0	0
0	0	0	0	0	0	0	0	0	0	0	0	0	0	0	0	0	0	0	0	0	0	0	0	0	0	0	0	0	0	0	0	0	0	0	0	0	0	0	0	0	0	0	0	0	0	0	0	0	0
0	0	0	0	0	0	0	0	0	0	0	0	0	0	0	0	0	0	0	0	0	0	0	0	0	0	0	0	0	0	0	0	0	0	0	0	0	0	0	0	0	0	0	0	0	0	0	0	0	0
0	0	0	0	0	0	0	0	0	0	0	0	0	0	0	0	0	0	0	0	0	0	0	0	0	0	0	0	0	0	0	0	0	0	0	0	0	0	0	0	0	0	0	0	0	0	0	0	0	0
0	0	0	0	0	0	0	0	0	0	0	0	0	0	0	0	0	0	0	0	0	0	0	0	0	0	0	0	0	0	0	0	0	0	0	0	0	0	0	0	0	0	0	0	0	0	0	0	0	0
0	0	0	0	0	0	0	0	0	0	0	0	0	0	0	0	0	0	0	0	0	0	0	0	0	0	0	0	0	0	0	0	0	0	0	0	0	0	0	0	0	0	0	0	0	0	0	0	0	0
0	0	0	0	0	0	0	0	0	0	0	0	0	0	0	0	0	0	0	0	0	0	0	0	0	0	0	0	0	0	0	0	0	0	0	0	0	0	0	0	0	0	0	0	0	0	0	0	0	0
0	0	0	0	0	0	0	0	0	0	0	0	0	0	0	0	0	0	0	0	0	0	0	0	0	0	0	0	0	0	0	0	0	0	0	0	0	0	0	0	0	0	0	0	0	0	0	0	0	0
0	0	0	0	0	0	0	0	0	0	0	0	0	0	0	0	0	0	0	0	0	0	0	0	0	0	0	0	0	0	0	0	0	0	0	0	0	0	0	0	0	0	0	0	0	0	0	0	0	0
0	0	0	0	0	0	0	0	0	0	0	0	0	0	0	0	0	0	0	0	0	0	0	0	0	0	0	0	0	0	0	0	0	0	0	0	0	0	0	0	0	0	0	0	0	0	0	0	0	0
0	0	0	0	0	0	0	0	0	0	0	0	0	0	0	0	0	0	0	0	0	0	0	0	0	0	0	0	0	0	0	0	0	0	0	0	0	0	0	0	0	0	0	0	0	0	0	0	0	0
0	0	0	0	0	0	0	0	0	0	0	0	0	0	0	0	0	0	0	0	0	0	0	0	0	0	0	0	0	0	0	0	0	0	0	0	0	0	0	0	0	0	0	0	0	0	0	0	0	0
0	0	0	0	0	0	0	0	0	0	0	0	0	0	0	0	0	0	0	0	0	0	0	0	0	0	0	0	0	0	0	0	0	0	0	0	0	0	0	0	0	0	0	0	0	0	0	0	0	0
0	0	0	0	0	0	0	0	0	0	0	0	0	0	0	0	0	0	0	0	0	0	0	0	0	0	0	0	0	0	0	0	0	0	0	0	0	0	0	0	0	0	0	0	0	0	0	0	0	0
0	0	0	0	0	0	0	0	0	0	0	0	0	0	0	0	0	0	0	0	0	0	0	0	0	0	0	0	0	0	0	0	0	0	0	0	0	0	0	0	0	0	0	0	0	0	0	0	0	0
0	0	0	0	0	0	0	0	0	0	0	0	0	0	0	0	0	0	0	0	0	0	0	0	0	0	0	0	0	0	0	0	0	0	0	0	0	0	0	0	0	0	0	0	0	0	0	0	0	0
0	0	0	0	0	0	0	0	0	0	0	0	0	0	0	0	0	0	0	0	0	0	0	0	0	0	0	0	0	0	0	0	0	0	0	0	0	0	0	0	0	0	0	0	0	0	0	0	0	0
0	0	0	0	0	0	0	0	0	0	0	0	0	0	0	0	0	0	0	0	0	0	0	0	0	0	0	0	0	0	0	0	0	0	0	0	0	0	0	0	0	0	0	0	0	0	0	0	0	0
0	0	0	0	0	0	0	0	0	0	0	0	0	0	0	0	0	0	0	0	0	0	0	0	0	0	0	0	0	0	0	0	0	0	0	0	0	0	0	0	0	0	0	0	0	0	0	0	0	0
0	0	0	0	0	0	0	0	0	0	0	0	0	0	0	0	0	0	0	0	0	0	0	0	0	0	0	0	0	0	0	0	0	0	0	0	0	0	0	0	0	0	0	0	0	0	0	0	0	0
0	0	0	0	0	0	0	0	0	0	0	0	0	0	0	0	0	0	0	0	0	0	0	0	0	0	0	0	0	0	0	0	0	0	0	0	0	0	0	0	0	0	0	0	0	0	0	0	0	0
0	0	0	0	0	0	0	0	0	0	0	0	0	0	0	0	0	0	0	0	0	0	0	0	0	0	0	0	0	0	0	0	0	0	0	0	0	0	0	0	0	0	0	0	0	0	0	0	0	0
0	0	0	0	0	0	0	0	0	0	0	0	0	0	0	0	0	0	0	0	0	0	0	0	0	0	0	0	0	0	0	0	0	0	0	0	0	0	0	0	0	0	0	0	0	0	0	0	0	0
0	0	0	0	0	0	0	0	0	0	0	0	0	0	0	0	0	0	0	0	0	0	0	0	0	0	0	0	0	0	0	0	0	0	0	0	0	0	0	0	0	0	0	0	0	0	0	0	0	0
0	0	0	0	0	0	0	0	0	0	0	0	0	0	0	0	0	0	0	0	0	0	0	0	0	0	0	0	0	0	0	0	0	0	0	0	0	0	0	0	0	0	0	0	0	0	0	0	0	0
0	0	0	0	0	0	0	0	0	0	0	0	0	0	0	0	0	0	0	0	0	0	0	0	0	0	0	0	0	0	0	0	0	0	0	0	0	0	0	0	0	0	0	0	0	0	0	0	0	0
0	0	0	0	0	0	0	0	0	0	0	0	0	0	0	0	0	0	0	0	0	0	0	0	0	0	0	0	0	0	0	0	0	0	0	0	0	0	0	0	0	0	0	0	0	0	0	0	0	0
0	0	0	0	0	0	0	0	0	0	0	0	0	0	0	0	0	0	0	0	0	0	0	0	0	0	0	0	0	0	0	0	0	0	0	0	0	0	0	0	0	0	0	0	0	0	0	0	0	0
0	0	0	0	0	0	0	0	0	0	0	0	0	0	0	0	0	0	0	0	0	0	0	0	0	0	0	0	0	0	0	0	0	0	0	0	0	0	0	0	0	0	0	0	0	0	0	0	0	0
0	0	0	0	0	0	0	0	0	0	0	0	0	0	0	0	0	0	0	0	0	0	0	0	0	0	0	0	0	0	0	0	0	0	0	0	0	0	0	0	0	0	0	0	0	0	0	0	0	0
0	0	0	0	0	0	0	0	0	0	0	0	0	0	0	0	0	0	0	0	0	0	0	0	0	0	0	0	0	0	0	0	0	0	0	0	0	0	0	0	0	0	0	0	0	0	0	0	0	0
0	0	0	0	0	0	0	0	0	0	0	0	0	0	0	0	0	0	0	0	0	0	0	0	0	0	0	0	0	0	0	0	0	0	0	0	0	0	0	0	0	0	0	0	0	0	0	0	0	0
0	0	0	0	0	0	0	0	0	0	0	0	0	0	0	0	0	0	0	0	0	0	0	0	0	0	0	0	0	0	0	0	0	0	0	0	0	0	0	0	0	0	0	0	0	0	0	0	0	0
0	0	0	0	0	0	0	0	0	0	0	0	0	0	0	0	0	0	0	0	0	0	0	0	0	0	0	0	0	0	0	0	0	0	0	0	0	0	0	0	0	0	0	0	0	0	0	0	0	0
0	0	0	0	0	0	0	0	0	0	0	0	0	0	0	0	0	0	0	0	0	0	0	0	0	0	0	0	0	0	0	0	0	0	0	0	0	0	0	0	0	0	0	0	0	0	0	0	0	0
0	0	0	0	0	0	0	0	0	0	0	0	0	0	0	0	0	0	0	0	0	0	0	0	0	0	0	0	0	0	0	0	0	0	0	0	0	0	0	0	0	0	0	0	0	0	0	0	0	0
0	0	0	0	0	0	0	0	0	0	0	0	0	0	0	0	0	0	0	0	0	0	0	0	0	0	0	0	0	0	0	0	0	0	0	0	0	0	0	0	0	0	0	0	0	0	0	0	0	0
0	0	0	0	0	0	0	0	0	0	0	0	0	0	0	0	0	0	0	0	0	0	0	0	0	0	0	0	0	0	0	0	0	0	0	0	0	0	0	0	0	0	0	0	0	0	0	0	0	0
0	0	0	0	0	0	0	0	0	0	0	0	0	0	0	0	0	0	0	0	0	0	0	0	0	0	0	0	0	0	0	0	0	0	0	0	0	0	0	0	0	0	0	0	0	0	0	0	0	0
0	0	0	0	0	0	0	0	0	0	0	0	0	0	0	0	0	0	0	0	0	0	0	0	0	0	0	0	0	0	0	0	0	0	0	0	0	0	0	0	0	0	0	0	0	0	0	0	0	0
0	0	0	0	0	0	0	0	0	0	0	0	0	0	0	0	0	0	0	0	0	0	0	0	0	0	0	0	0	0	0	0	0	0	0	0	0	0	0	0	0	0	0	0	0	0	0	0	0	0
0	0	0	0	0	0	0	0	0	0	0	0	0	0	0	0	0	0	0	0	0	0	0	0	0	0	0	0	0	0	0	0	0	0	0	0	0	0	0	0	0	0	0	0	0	0	0	0	0	0
0	0	0	0	0	0	0	0	0	0	0	0	0	0	0	0	0	0	0	0	0	0	0	0	0	0	0	0	0	0	0	0	0	0	0	0	0	0	0	0	0	0	0	0	0	0	0	0	0	0
0	0	0	0	0	0	0	0	0	0	0	0	0	0	0	0	0	0	0	0	0	0	0	0	0	0	0	0	0	0	0	0	0	0	0	0	0	0	0	0	0	0	0	0	0	0	0	0	0	0
0	0	0	0	0	0	0	0	0	0	0	0	0	0	0	0	0	0	0	0	0	0	0	0	0	0	0	0	0	0	0	0	0	0	0	0	0	0	0	0	0	0	0	0	0	0	0	0	0	0
0	0	0	0	0	0	0	0	0	0	0	0	0	0	0	0	0	0	0	0	0	0	0	0	0	0	0	0	0	0	0	0	0	0	0	0	0	0	0	0	0	0	0	0	0	0	0	0	0	0
[truncated: 950 more columns]

## Sheet: FIg2g
0	0	0	0	0	0	0	0	0	0	0	0	0	0	0	0	0	0	0	0	0	0	0	0	0	0	0	0	0	0	0	0	0	0	0	0	0	0	0	0	0	0	0	0	0	0	0	0	0	0
0	0	0	0	0	0	0	0	0	0	0	0	0	0	0	0	0	0	0	0	0	0	0	0	0	0	0	0	0	0	0	0	0	0	0	0	0	0	0	0	0	0	0	0	0	0	0	0	0	0
0	0	0	0	0	0	0	0	0	0	0	0	0	0	0	0	0	0	0	0	0	0	0	0	0	0	0	0	0	0	0	0	0	0	0	0	0	0	0	0	0	0	0	0	0	0	0	0	0	0
0	0	0	0	0	0	0	0	0	0	0	0	0	0	0	0	0	0	0	0	0	0	0	0	0	0	0	0	0	0	0	0	0	0	0	0	0	0	0	0	0	0	0	0	0	0	0	0	0	0
0	0	0	0	0	0	0	0	0	0	0	0	0	0	0	0	0	0	0	0	0	0	0	0	0	0	0	0	0	0	0	0	0	0	0	0	0	0	0	0	0	0	0	0	0	0	0	0	0	0
0	0	0	0	0	0	0	0	0	0	0	0	0	0	0	0	0	0	0	0	0	0	0	0	0	0	0	0	0	0	0	0	0	0	0	0	0	0	0	0	0	0	0	0	0	0	0	0	0	0
0	0	0	0	0	0	0	0	0	0	0	0	0	0	0	0	0	0	0	0	0	0	0	0	0	0	0	0	0	0	0	0	0	0	0	0	0	0	0	0	0	0	0	0	0	0	0	0	0	0
0	0	0	0	0	0	0	0	0	0	0	0	0	0	0	0	0	0	0	0	0	0	0	0	0	0	0	0	0	0	0	0	0	0	0	0	0	0	0	0	0	0	0	0	0	0	0	0	0	0
0	0	0	0	0	0	0	0	0	0	0	0	0	0	0	0	0	0	0	0	0	0	0	0	0	0	0	0	0	0	0	0	0	0	0	0	0	0	0	0	0	0	0	0	0	0	0	0	0	0
0	0	0	0	0	0	0	0	0	0	0	0	0	0	0	0	0	0	0	0	0	0	0	0	0	0	0	0	0	0	0	0	0	0	0	0	0	0	0	0	0	0	0	0	0	0	0	0	0	0
0	0	0	0	0	0	0	0	0	0	0	0	0	0	0	0	0	0	0	0	0	0	0	0	0	0	0	0	0	0	0	0	0	0	0	0	0	0	0	0	0	0	0	0	0	0	0	0	0	0
0	0	0	0	0	0	0	0	0	0	0	0	0	0	0	0	0	0	0	0	0	0	0	0	0	0	0	0	0	0	0	0	0	0	0	0	0	0	0	0	0	0	0	0	0	0	0	0	0	0
0	0	0	0	0	0	0	0	0	0	0	0	0	0	0	0	0	0	0	0	0	0	0	0	0	0	0	0	0	0	0	0	0	0	0	0	0	0	0	0	0	0	0	0	0	0	0	0	0	0
0	0	0	0	0	0	0	0	0	0	0	0	0	0	0	0	0	0	0	0	0	0	0	0	0	0	0	0	0	0	0	0	0	0	0	0	0	0	0	0	0	0	0	0	0	0	0	0	0	0
0	0	0	0	0	0	0	0	0	0	0	0	0	0	0	0	0	0	0	0	0	0	0	0	0	0	0	0	0	0	0	0	0	0	0	0	0	0	0	0	0	0	0	0	0	0	0	0	0	0
0	0	0	0	0	0	0	0	0	0	0	0	0	0	0	0	0	0	0	0	0	0	0	0	0	0	0	0	0	0	0	0	0	0	0	0	0	0	0	0	0	0	0	0	0	0	0	0	0	0
0	0	0	0	0	0	0	0	0	0	0	0	0	0	0	0	0	0	0	0	0	0	0	0	0	0	0	0	0	0	0	0	0	0	0	0	0	0	0	0	0	0	0	0	0	0	0	0	0	0
0	0	0	0	0	0	0	0	0	0	0	0	0	0	0	0	0	0	0	0	0	0	0	0	0	0	0	0	0	0	0	0	0	0	0	0	0	0	0	0	0	0	0	0	0	0	0	0	0	0
0	0	0	0	0	0	0	0	0	0	0	0	0	0	0	0	0	0	0	0	0	0	0	0	0	0	0	0	0	0	0	0	0	0	0	0	0	0	0	0	0	0	0	0	0	0	0	0	0	0
0	0	0	0	0	0	0	0	0	0	0	0	0	0	0	0	0	0	0	0	0	0	0	0	0	0	0	0	0	0	0	0	0	0	0	0	0	0	0	0	0	0	0	0	0	0	0	0	0	0
0	0	0	0	0	0	0	0	0	0	0	0	0	0	0	0	0	0	0	0	0	0	0	0	0	0	0	0	0	0	0	0	0	0	0	0	0	0	0	0	0	0	0	0	0	0	0	0	0	0
0	0	0	0	0	0	0	0	0	0	0	0	0	0	0	0	0	0	0	0	0	0	0	0	0	0	0	0	0	0	0	0	0	0	0	0	0	0	0	0	0	0	0	0	0	0	0	0	0	0
0	0	0	0	0	0	0	0	0	0	0	0	0	0	0	0	0	0	0	0	0	0	0	0	0	0	0	0	0	0	0	0	0	0	0	0	0	0	0	0	0	0	0	0	0	0	0	0	0	0
0	0	0	0	0	0	0	0	0	0	0	0	0	0	0	0	0	0	0	0	0	0	0	0	0	0	0	0	0	0	0	0	0	0	0	0	0	0	0	0	0	0	0	0	0	0	0	0	0	0
0	0	0	0	0	0	0	0	0	0	0	0	0	0	0	0	0	0	0	0	0	0	0	0	0	0	0	0	0	0	0	0	0	0	0	0	0	0	0	0	0	0	0	0	0	0	0	0	0	0
0	0	0	0	0	0	0	0	0	0	0	0	0	0	0	0	0	0	0	0	0	0	0	0	0	0	0	0	0	0	0	0	0	0	0	0	0	0	0	0	0	0	0	0	0	0	0	0	0	0
0	0	0	0	0	0	0	0	0	0	0	0	0	0	0	0	0	0	0	0	0	0	0	0	0	0	0	0	0	0	0	0	0	0	0	0	0	0	0	0	0	0	0	0	0	0	0	0	0	0
0	0	0	0	0	0	0	0	0	0	0	0	0	0	0	0	0	0	0	0	0	0	0	0	0	0	0	0	0	0	0	0	0	0	0	0	0	0	0	0	0	0	0	0	0	0	0	0	0	0
0	0	0	0	0	0	0	0	0	0	0	0	0	0	0	0	0	0	0	0	0	0	0	0	0	0	0	0	0	0	0	0	0	0	0	0	0	0	0	0	0	0	0	0	0	0	0	0	0	0
0	0	0	0	0	0	0	0	0	0	0	0	0	0	0	0	0	0	0	0	0	0	0	0	0	0	0	0	0	0	0	0	0	0	0	0	0	0	0	0	0	0	0	0	0	0	0	0	0	0
0	0	0	0	0	0	0	0	0	0	0	0	0	0	0	0	0	0	0	0	0	0	0	0	0	0	0	0	0	0	0	0	0	0	0	0	0	0	0	0	0	0	0	0	0	0	0	0	0	0
0	0	0	0	0	0	0	0	0	0	0	0	0	0	0	0	0	0	0	0	0	0	0	0	0	0	0	0	0	0	0	0	0	0	0	0	0	0	0	0	0	0	0	0	0	0	0	0	0	0
0	0	0	0	0	0	0	0	0	0	0	0	0	0	0	0	0	0	0	0	0	0	0	0	0	0	0	0	0	0	0	0	0	0	0	0	0	0	0	0	0	0	0	0	0	0	0	0	0	0
0	0	0	0	0	0	0	0	0	0	0	0	0	0	0	0	0	0	0	0	0	0	0	0	0	0	0	0	0	0	0	0	0	0	0	0	0	0	0	0	0	0	0	0	0	0	0	0	0	0
0	0	0	0	0	0	0	0	0	0	0	0	0	0	0	0	0	0	0	0	0	0	0	0	0	0	0	0	0	0	0	0	0	0	0	0	0	0	0	0	0	0	0	0	0	0	0	0	0	0
0	0	0	0	0	0	0	0	0	0	0	0	0	0	0	0	0	0	0	0	0	0	0	0	0	0	0	0	0	0	0	0	0	0	0	0	0	0	0	0	0	0	0	0	0	0	0	0	0	0
0	0	0	0	0	0	0	0	0	0	0	0	0	0	0	0	0	0	0	0	0	0	0	0	0	0	0	0	0	0	0	0	0	0	0	0	0	0	0	0	0	0	0	0	0	0	0	0	0	0
0	0	0	0	0	0	0	0	0	0	0	0	0	0	0	0	0	0	0	0	0	0	0	0	0	0	0	0	0	0	0	0	0	0	0	0	0	0	0	0	0	0	0	0	0	0	0	0	0	0
0	0	0	0	0	0	0	0	0	0	0	0	0	0	0	0	0	0	0	0	0	0	0	0	0	0	0	0	0	0	0	0	0	0	0	0	0	0	0	0	0	0	0	0	0	0	0	0	0	0
0	0	0	0	0	0	0	0	0	0	0	0	0	0	0	0	0	0	0	0	0	0	0	0	0	0	0	0	0	0	0	0	0	0	0	0	0	0	0	0	0	0	0	0	0	0	0	0	0	0
0	0	0	0	0	0	0	0	0	0	0	0	0	0	0	0	0	0	0	0	0	0	0	0	0	0	0	0	0	0	0	0	0	0	0	0	0	0	0	0	0	0	0	0	0	0	0	0	0	0
0	0	0	0	0	0	0	0	0	0	0	0	0	0	0	0	0	0	0	0	0	0	0	0	0	0	0	0	0	0	0	0	0	0	0	0	0	0	0	0	0	0	0	0	0	0	0	0	0	0
0	0	0	0	0	0	0	0	0	0	0	0	0	0	0	0	0	0	0	0	0	0	0	0	0	0	0	0	0	0	0	0	0	0	0	0	0	0	0	0	0	0	0	0	0	0	0	0	0	0
0	0	0	0	0	0	0	0	0	0	0	0	0	0	0	0	0	0	0	0	0	0	0	0	0	0	0	0	0	0	0	0	0	0	0	0	0	0	0	0	0	0	0	0	0	0	0	0	0	0
0	0	0	0	0	0	0	0	0	0	0	0	0	0	0	0	0	0	0	0	0	0	0	0	0	0	0	0	0	0	0	0	0	0	0	0	0	0	0	0	0	0	0	0	0	0	0	0	0	0
0	0	0	0	0	0	0	0	0	0	0	0	0	0	0	0	0	0	0	0	0	0	0	0	0	0	0	0	0	0	0	0	0	0	0	0	0	0	0	0	0	0	0	0	0	0	0	0	0	0
0	0	0	0	0	0	0	0	0	0	0	0	0	0	0	0	0	0	0	0	0	0	0	0	0	0	0	0	0	0	0	0	0	0	0	0	0	0	0	0	0	0	0	0	0	0	0	0	0	0
0	0	0	0	0	0	0	0	0	0	0	0	0	0	0	0	0	0	0	0	0	0	0	0	0	0	0	0	0	0	0	0	0	0	0	0	0	0	0	0	0	0	0	0	0	0	0	0	0	0
0	0	0	0	0	0	0	0	0	0	0	0	0	0	0	0	0	0	0	0	0	0	0	0	0	0	0	0	0	0	0	0	0	0	0	0	0	0	0	0	0	0	0	0	0	0	0	0	0	0
0	0	0	0	0	0	0	0	0	0	0	0	0	0	0	0	0	0	0	0	0	0	0	0	0	0	0	0	0	0	0	0	0	0	0	0	0	0	0	0	0	0	0	0	0	0	0	0	0	0
0	0	0	0	0	0	0	0	0	0	0	0	0	0	0	0	0	0	0	0	0	0	0	0	0	0	0	0	0	0	0	0	0	0	0	0	0	0	0	0	0	0	0	0	0	0	0	0	0	0
0	0	0	0	0	0	0	0	0	0	0	0	0	0	0	0	0	0	0	0	0	0	0	0	0	0	0	0	0	0	0	0	0	0	0	0	0	0	0	0	0	0	0	0	0	0	0	0	0	0
0	0	0	0	0	0	0	0	0	0	0	0	0	0	0	0	0	0	0	0	0	0	0	0	0	0	0	0	0	0	0	0	0	0	0	0	0	0	0	0	0	0	0	0	0	0	0	0	0	0
0	0	0	0	0	0	0	0	0	0	0	0	0	0	0	0	0	0	0	0	0	0	0	0	0	0	0	0	0	0	0	0	0	0	0	0	0	0	0	0	0	0	0	0	0	0	0	0	0	0
0	0	0	0	0	0	0	0	0	0	0	0	0	0	0	0	0	0	0	0	0	0	0	0	0	0	0	0	0	0	0	0	0	0	0	0	0	0	0	0	0	0	0	0	0	0	0	0	0	0
0	0	0	0	0	0	0	0	0	0	0	0	0	0	0	0	0	0	0	0	0	0	0	0	0	0	0	0	0	0	0	0	0	0	0	0	0	0	0	0	0	0	0	0	0	0	0	0	0	0
0	0	0	0	0	0	0	0	0	0	0	0	0	0	0	0	0	0	0	0	0	0	0	0	0	0	0	0	0	0	0	0	0	0	0	0	0	0	0	0	0	0	0	0	0	0	0	0	0	0
0	0	0	0	0	0	0	0	0	0	0	0	0	0	0	0	0	0	0	0	0	0	0	0	0	0	0	0	0	0	0	0	0	0	0	0	0	0	0	0	0	0	0	0	0	0	0	0	0	0
0	0	0	0	0	0	0	0	0	0	0	0	0	0	0	0	0	0	0	0	0	0	0	0	0	0	0	0	0	0	0	0	0	0	0	0	0	0	0	0	0	0	0	0	0	0	0	0	0	0
0	0	0	0	0	0	0	0	0	0	0	0	0	0	0	0	0	0	0	0	0	0	0	0	0	0	0	0	0	0	0	0	0	0	0	0	0	0	0	0	0	0	0	0	0	0	0	0	0	0
0	0	0	0	0	0	0	0	0	0	0	0	0	0	0	0	0	0	0	0	0	0	0	0	0	0	0	0	0	0	0	0	0	0	0	0	0	0	0	0	0	0	0	0	0	0	0	0	0	0
0	0	0	0	0	0	0	0	0	0	0	0	0	0	0	0	0	0	0	0	0	0	0	0	0	0	0	0	0	0	0	0	0	0	0	0	0	0	0	0	0	0	0	0	0	0	0	0	0	0
0	0	0	0	0	0	0	0	0	0	0	0	0	0	0	0	0	0	0	0	0	0	0	0	0	0	0	0	0	0	0	0	0	0	0	0	0	0	0	0	0	0	0	0	0	0	0	0	0	0
0	0	0	0	0	0	0	0	0	0	0	0	0	0	0	0	0	0	0	0	0	0	0	0	0	0	0	0	0	0	0	0	0	0	0	0	0	0	0	0	0	0	0	0	0	0	0	0	0	0
0	0	0	0	0	0	0	0	0	0	0	0	0	0	0	0	0	0	0	0	0	0	0	0	0	0	0	0	0	0	0	0	0	0	0	0	0	0	0	0	0	0	0	0	0	0	0	0	0	0
0	0	0	0	0	0	0	0	0	0	0	0	0	0	0	0	0	0	0	0	0	0	0	0	0	0	0	0	0	0	0	0	0	0	0	0	0	0	0	0	0	0	0	0	0	0	0	0	0	0
0	0	0	0	0	0	0	0	0	0	0	0	0	0	0	0	0	0	0	0	0	0	0	0	0	0	0	0	0	0	0	0	0	0	0	0	0	0	0	0	0	0	0	0	0	0	0	0	0	0
0	0	0	0	0	0	0	0	0	0	0	0	0	0	0	0	0	0	0	0	0	0	0	0	0	0	0	0	0	0	0	0	0	0	0	0	0	0	0	0	0	0	0	0	0	0	0	0	0	0
0	0	0	0	0	0	0	0	0	0	0	0	0	0	0	0	0	0	0	0	0	0	0	0	0	0	0	0	0	0	0	0	0	0	0	0	0	0	0	0	0	0	0	0	0	0	0	0	0	0
0	0	0	0	0	0	0	0	0	0	0	0	0	0	0	0	0	0	0	0	0	0	0	0	0	0	0	0	0	0	0	0	0	0	0	0	0	0	0	0	0	0	0	0	0	0	0	0	0	0
0	0	0	0	0	0	0	0	0	0	0	0	0	0	0	0	0	0	0	0	0	0	0	0	0	0	0	0	0	0	0	0	0	0	0	0	0	0	0	0	0	0	0	0	0	0	0	0	0	0
0	0	0	0	0	0	0	0	0	0	0	0	0	0	0	0	0	0	0	0	0	0	0	0	0	0	0	0	0	0	0	0	0	0	0	0	0	0	0	0	0	0	0	0	0	0	0	0	0	0
0	0	0	0	0	0	0	0	0	0	0	0	0	0	0	0	0	0	0	0	0	0	0	0	0	0	0	0	0	0	0	0	0	0	0	0	0	0	0	0	0	0	0	0	0	0	0	0	0	0
0	0	0	0	0	0	0	0	0	0	0	0	0	0	0	0	0	0	0	0	0	0	0	0	0	0	0	0	0	0	0	0	0	0	0	0	0	0	0	0	0	0	0	0	0	0	0	0	0	0
0	0	0	0	0	0	0	0	0	0	0	0	0	0	0	0	0	0	0	0	0	0	0	0	0	0	0	0	0	0	0	0	0	0	0	0	0	0	0	0	0	0	0	0	0	0	0	0	0	0
0	0	0	0	0	0	0	0	0	0	0	0	0	0	0	0	0	0	0	0	0	0	0	0	0	0	0	0	0	0	0	0	0	0	0	0	0	0	0	0	0	0	0	0	0	0	0	0	0	0
0	0	0	0	0	0	0	0	0	0	0	0	0	0	0	0	0	0	0	0	0	0	0	0	0	0	0	0	0	0	0	0	0	0	0	0	0	0	0	0	0	0	0	0	0	0	0	0	0	0
0	0	0	0	0	0	0	0	0	0	0	0	0	0	0	0	0	0	0	0	0	0	0	0	0	0	0	0	0	0	0	0	0	0	0	0	0	0	0	0	0	0	0	0	0	0	0	0	0	0
0	0	0	0	0	0	0	0	0	0	0	0	0	0	0	0	0	0	0	0	0	0	0	0	0	0	0	0	0	0	0	0	0	0	0	0	0	0	0	0	0	0	0	0	0	0	0	0	0	0
0	0	0	0	0	0	0	0	0	0	0	0	0	0	0	0	0	0	0	0	0	0	0	0	0	0	0	0	0	0	0	0	0	0	0	0	0	0	0	0	0	0	0	0	0	0	0	0	0	0
0	0	0	0	0	0	0	0	0	0	0	0	0	0	0	0	0	0	0	0	0	0	0	0	0	0	0	0	0	0	0	0	0	0	0	0	0	0	0	0	0	0	0	0	0	0	0	0	0	0
0	0	0	0	0	0	0	0	0	0	0	0	0	0	0	0	0	0	0	0	0	0	0	0	0	0	0	0	0	0	0	0	0	0	0	0	0	0	0	0	0	0	0	0	0	0	0	0	0	0
0	0	0	0	0	0	0	0	0	0	0	0	0	0	0	0	0	0	0	0	0	0	0	0	0	0	0	0	0	0	0	0	0	0	0	0	0	0	0	0	0	0	0	0	0	0	0	0	0	0
0	0	0	0	0	0	0	0	0	0	0	0	0	0	0	0	0	0	0	0	0	0	0	0	0	0	0	0	0	0	0	0	0	0	0	0	0	0	0	0	0	0	0	0	0	0	0	0	0	0
0	0	0	0	0	0	0	0	0	0	0	0	0	0	0	0	0	0	0	0	0	0	0	0	0	0	0	0	0	0	0	0	0	0	0	0	0	0	0	0	0	0	0	0	0	0	0	0	0	0
0	0	0	0	0	0	0	0	0	0	0	0	0	0	0	0	0	0	0	0	0	0	0	0	0	0	0	0	0	0	0	0	0	0	0	0	0	0	0	0	0	0	0	0	0	0	0	0	0	0
0	0	0	0	0	0	0	0	0	0	0	0	0	0	0	0	0	0	0	0	0	0	0	0	0	0	0	0	0	0	0	0	0	0	0	0	0	0	0	0	0	0	0	0	0	0	0	0	0	0
0	0	0	0	0	0	0	0	0	0	0	0	0	0	0	0	0	0	0	0	0	0	0	0	0	0	0	0	0	0	0	0	0	0	0	0	0	0	0	0	0	0	0	0	0	0	0	0	0	0
0	0	0	0	0	0	0	0	0	0	0	0	0	0	0	0	0	0	0	0	0	0	0	0	0	0	0	0	0	0	0	0	0	0	0	0	0	0	0	0	0	0	0	0	0	0	0	0	0	0
0	0	0	0	0	0	0	0	0	0	0	0	0	0	0	0	0	0	0	0	0	0	0	0	0	0	0	0	0	0	0	0	0	0	0	0	0	0	0	0	0	0	0	0	0	0	0	0	0	0
0	0	0	0	0	0	0	0	0	0	0	0	0	0	0	0	0	0	0	0	0	0	0	0	0	0	0	0	0	0	0	0	0	0	0	0	0	0	0	0	0	0	0	0	0	0	0	0	0	0
0	0	0	0	0	0	0	0	0	0	0	0	0	0	0	0	0	0	0	0	0	0	0	0	0	0	0	0	0	0	0	0	0	0	0	0	0	0	0	0	0	0	0	0	0	0	0	0	0	0
0	0	0	0	0	0	0	0	0	0	0	0	0	0	0	0	0	0	0	0	0	0	0	0	0	0	0	0	0	0	0	0	0	0	0	0	0	0	0	0	0	0	0	0	0	0	0	0	0	0
0	0	0	0	0	0	0	0	0	0	0	0	0	0	0	0	0	0	0	0	0	0	0	0	0	0	0	0	0	0	0	0	0	0	0	0	0	0	0	0	0	0	0	0	0	0	0	0	0	0
0	0	0	0	0	0	0	0	0	0	0	0	0	0	0	0	0	0	0	0	0	0	0	0	0	0	0	0	0	0	0	0	0	0	0	0	0	0	0	0	0	0	0	0	0	0	0	0	0	0
0	0	0	0	0	0	0	0	0	0	0	0	0	0	0	0	0	0	0	0	0	0	0	0	0	0	0	0	0	0	0	0	0	0	0	0	0	0	0	0	0	0	0	0	0	0	0	0	0	0
0	0	0	0	0	0	0	0	0	0	0	0	0	0	0	0	0	0	0	0	0	0	0	0	0	0	0	0	0	0	0	0	0	0	0	0	0	0	0	0	0	0	0	0	0	0	0	0	0	0
0	0	0	0	0	0	0	0	0	0	0	0	0	0	0	0	0	0	0	0	0	0	0	0	0	0	0	0	0	0	0	0	0	0	0	0	0	0	0	0	0	0	0	0	0	0	0	0	0	0
0	0	0	0	0	0	0	0	0	0	0	0	0	0	0	0	0	0	0	0	0	0	0	0	0	0	0	0	0	0	0	0	0	0	0	0	0	0	0	0	0	0	0	0	0	0	0	0	0	0
0	0	0	0	0	0	0	0	0	0	0	0	0	0	0	0	0	0	0	0	0	0	0	0	0	0	0	0	0	0	0	0	0	0	0	0	0	0	0	0	0	0	0	0	0	0	0	0	0	0
0	0	0	0	0	0	0	0	0	0	0	0	0	0	0	0	0	0	0	0	0	0	0	0	0	0	0	0	0	0	0	0	0	0	0	0	0	0	0	0	0	0	0	0	0	0	0	0	0	0
0	0	0	0	0	0	0	0	0	0	0	0	0	0	0	0	0	0	0	0	0	0	0	0	0	0	0	0	0	0	0	0	0	0	0	0	0	0	0	0	0	0	0	0	0	0	0	0	0	0
0	0	0	0	0	0	0	0	0	0	0	0	0	0	0	0	0	0	0	0	0	0	0	0	0	0	0	0	0	0	0	0	0	0	0	0	0	0	0	0	0	0	0	0	0	0	0	0	0	0
0	0	0	0	0	0	0	0	0	0	0	0	0	0	0	0	0	0	0	0	0	0	0	0	0	0	0	0	0	0	0	0	0	0	0	0	0	0	0	0	0	0	0	0	0	0	0	0	0	0
0	0	0	0	0	0	0	0	0	0	0	0	0	0	0	0	0	0	0	0	0	0	0	0	0	0	0	0	0	0	0	0	0	0	0	0	0	0	0	0	0	0	0	0	0	0	0	0	0	0
0	0	0	0	0	0	0	0	0	0	0	0	0	0	0	0	0	0	0	0	0	0	0	0	0	0	0	0	0	0	0	0	0	0	0	0	0	0	0	0	0	0	0	0	0	0	0	0	0	0
0	0	0	0	0	0	0	0	0	0	0	0	0	0	0	0	0	0	0	0	0	0	0	0	0	0	0	0	0	0	0	0	0	0	0	0	0	0	0	0	0	0	0	0	0	0	0	0	0	0
0	0	0	0	0	0	0	0	0	0	0	0	0	0	0	0	0	0	0	0	0	0	0	0	0	0	0	0	0	0	0	0	0	0	0	0	0	0	0	0	0	0	0	0	0	0	0	0	0	0
0	0	0	0	0	0	0	0	0	0	0	0	0	0	0	0	0	0	0	0	0	0	0	0	0	0	0	0	0	0	0	0	0	0	0	0	0	0	0	0	0	0	0	0	0	0	0	0	0	0
0	0	0	0	0	0	0	0	0	0	0	0	0	0	0	0	0	0	0	0	0	0	0	0	0	0	0	0	0	0	0	0	0	0	0	0	0	0	0	0	0	0	0	0	0	0	0	0	0	0
0	0	0	0	0	0	0	0	0	0	0	0	0	0	0	0	0	0	0	0	0	0	0	0	0	0	0	0	0	0	0	0	0	0	0	0	0	0	0	0	0	0	0	0	0	0	0	0	0	0
0	0	0	0	0	0	0	0	0	0	0	0	0	0	0	0	0	0	0	0	0	0	0	0	0	0	0	0	0	0	0	0	0	0	0	0	0	0	0	0	0	0	0	0	0	0	0	0	0	0
0	0	0	0	0	0	0	0	0	0	0	0	0	0	0	0	0	0	0	0	0	0	0	0	0	0	0	0	0	0	0	0	0	0	0	0	0	0	0	0	0	0	0	0	0	0	0	0	0	0
0	0	0	0	0	0	0	0	0	0	0	0	0	0	0	0	0	0	0	0	0	0	0	0	0	0	0	0	0	0	0	0	0	0	0	0	0	0	0	0	0	0	0	0	0	0	0	0	0	0
0	0	0	0	0	0	0	0	0	0	0	0	0	0	0	0	0	0	0	0	0	0	0	0	0	0	0	0	0	0	0	0	0	0	0	0	0	0	0	0	0	0	0	0	0	0	0	0	0	0
0	0	0	0	0	0	0	0	0	0	0	0	0	0	0	0	0	0	0	0	0	0	0	0	0	0	0	0	0	0	0	0	0	0	0	0	0	0	0	0	0	0	0	0	0	0	0	0	0	0
0	0	0	0	0	0	0	0	0	0	0	0	0	0	0	0	0	0	0	0	0	0	0	0	0	0	0	0	0	0	0	0	0	0	0	0	0	0	0	0	0	0	0	0	0	0	0	0	0	0
0	0	0	0	0	0	0	0	0	0	0	0	0	0	0	0	0	0	0	0	0	0	0	0	0	0	0	0	0	0	0	0	0	0	0	0	0	0	0	0	0	0	0	0	0	0	0	0	0	0
0	0	0	0	0	0	0	0	0	0	0	0	0	0	0	0	0	0	0	0	0	0	0	0	0	0	0	0	0	0	0	0	0	0	0	0	0	0	0	0	0	0	0	0	0	0	0	0	0	0
0	0	0	0	0	0	0	0	0	0	0	0	0	0	0	0	0	0	0	0	0	0	0	0	0	0	0	0	0	0	0	0	0	0	0	0	0	0	0	0	0	0	0	0	0	0	0	0	0	0
0	0	0	0	0	0	0	0	0	0	0	0	0	0	0	0	0	0	0	0	0	0	0	0	0	0	0	0	0	0	0	0	0	0	0	0	0	0	0	0	0	0	0	0	0	0	0	0	0	0
0	0	0	0	0	0	0	0	0	0	0	0	0	0	0	0	0	0	0	0	0	0	0	0	0	0	0	0	0	0	0	0	0	0	0	0	0	0	0	0	0	0	0	0	0	0	0	0	0	0
0	0	0	0	0	0	0	0	0	0	0	0	0	0	0	0	0	0	0	0	0	0	0	0	0	0	0	0	0	0	0	0	0	0	0	0	0	0	0	0	0	0	0	0	0	0	0	0	0	0
0	0	0	0	0	0	0	0	0	0	0	0	0	0	0	0	0	0	0	0	0	0	0	0	0	0	0	0	0	0	0	0	0	0	0	0	0	0	0	0	0	0	0	0	0	0	0	0	0	0
0	0	0	0	0	0	0	0	0	0	0	0	0	0	0	0	0	0	0	0	0	0	0	0	0	0	0	0	0	0	0	0	0	0	0	0	0	0	0	0	0	0	0	0	0	0	0	0	0	0
0	0	0	0	0	0	0	0	0	0	0	0	0	0	0	0	0	0	0	0	0	0	0	0	0	0	0	0	0	0	0	0	0	0	0	0	0	0	0	0	0	0	0	0	0	0	0	0	0	0
0	0	0	0	0	0	0	0	0	0	0	0	0	0	0	0	0	0	0	0	0	0	0	0	0	0	0	0	0	0	0	0	0	0	0	0	0	0	0	0	0	0	0	0	0	0	0	0	0	0
0	0	0	0	0	0	0	0	0	0	0	0	0	0	0	0	0	0	0	0	0	0	0	0	0	0	0	0	0	0	0	0	0	0	0	0	0	0	0	0	0	0	0	0	0	0	0	0	0	0
0	0	0	0	0	0	0	0	0	0	0	0	0	0	0	0	0	0	0	0	0	0	0	0	0	0	0	0	0	0	0	0	0	0	0	0	0	0	0	0	0	0	0	0	0	0	0	0	0	0
0	0	0	0	0	0	0	0	0	0	0	0	0	0	0	0	0	0	0	0	0	0	0	0	0	0	0	0	0	0	0	0	0	0	0	0	0	0	0	0	0	0	0	0	0	0	0	0	0	0
0	0	0	0	0	0	0	0	0	0	0	0	0	0	0	0	0	0	0	0	0	0	0	0	0	0	0	0	0	0	0	0	0	0	0	0	0	0	0	0	0	0	0	0	0	0	0	0	0	0
0	0	0	0	0	0	0	0	0	0	0	0	0	0	0	0	0	0	0	0	0	0	0	0	0	0	0	0	0	0	0	0	0	0	0	0	0	0	0	0	0	0	0	0	0	0	0	0	0	0
0	0	0	0	0	0	0	0	0	0	0	0	0	0	0	0	0	0	0	0	0	0	0	0	0	0	0	0	0	0	0	0	0	0	0	0	0	0	0	0	0	0	0	0	0	0	0	0	0	0
0	0	0	0	0	0	0	0	0	0	0	0	0	0	0	0	0	0	0	0	0	0	0	0	0	0	0	0	0	0	0	0	0	0	0	0	0	0	0	0	0	0	0	0	0	0	0	0	0	0
0	0	0	0	0	0	0	0	0	0	0	0	0	0	0	0	0	0	0	0	0	0	0	0	0	0	0	0	0	0	0	0	0	0	0	0	0	0	0	0	0	0	0	0	0	0	0	0	0	0
0	0	0	0	0	0	0	0	0	0	0	0	0	0	0	0	0	0	0	0	0	0	0	0	0	0	0	0	0	0	0	0	0	0	0	0	0	0	0	0	0	0	0	0	0	0	0	0	0	0
0	0	0	0	0	0	0	0	0	0	0	0	0	0	0	0	0	0	0	0	0	0	0	0	0	0	0	0	0	0	0	0	0	0	0	0	0	0	0	0	0	0	0	0	0	0	0	0	0	0
0	0	0	0	0	0	0	0	0	0	0	0	0	0	0	0	0	0	0	0	0	0	0	0	0	0	0	0	0	0	0	0	0	0	0	0	0	0	0	0	0	0	0	0	0	0	0	0	0	0
0	0	0	0	0	0	0	0	0	0	0	0	0	0	0	0	0	0	0	0	0	0	0	0	0	0	0	0	0	0	0	0	0	0	0	0	0	0	0	0	0	0	0	0	0	0	0	0	0	0
0	0	0	0	0	0	0	0	0	0	0	0	0	0	0	0	0	0	0	0	0	0	0	0	0	0	0	0	0	0	0	0	0	0	0	0	0	0	0	0	0	0	0	0	0	0	0	0	0	0
0	0	0	0	0	0	0	0	0	0	0	0	0	0	0	0	0	0	0	0	0	0	0	0	0	0	0	0	0	0	0	0	0	0	0	0	0	0	0	0	0	0	0	0	0	0	0	0	0	0
0	0	0	0	0	0	0	0	0	0	0	0	0	0	0	0	0	0	0	0	0	0	0	0	0	0	0	0	0	0	0	0	0	0	0	0	0	0	0	0	0	0	0	0	0	0	0	0	0	0
0	0	0	0	0	0	0	0	0	0	0	0	0	0	0	0	0	0	0	0	0	0	0	0	0	0	0	0	0	0	0	0	0	0	0	0	0	0	0	0	0	0	0	0	0	0	0	0	0	0
0	0	0	0	0	0	0	0	0	0	0	0	0	0	0	0	0	0	0	0	0	0	0	0	0	0	0	0	0	0	0	0	0	0	0	0	0	0	0	0	0	0	0	0	0	0	0	0	0	0
0	0	0	0	0	0	0	0	0	0	0	0	0	0	0	0	0	0	0	0	0	0	0	0	0	0	0	0	0	0	0	0	0	0	0	0	0	0	0	0	0	0	0	0	0	0	0	0	0	0
0	0	0	0	0	0	0	0	0	0	0	0	0	0	0	0	0	0	0	0	0	0	0	0	0	0	0	0	0	0	0	0	0	0	0	0	0	0	0	0	0	0	0	0	0	0	0	0	0	0
0	0	0	0	0	0	0	0	0	0	0	0	0	0	0	0	0	0	0	0	0	0	0	0	0	0	0	0	0	0	0	0	0	0	0	0	0	0	0	0	0	0	0	0	0	0	0	0	0	0
0	0	0	0	0	0	0	0	0	0	0	0	0	0	0	0	0	0	0	0	0	0	0	0	0	0	0	0	0	0	0	0	0	0	0	0	0	0	0	0	0	0	0	0	0	0	0	0	0	0
0	0	0	0	0	0	0	0	0	0	0	0	0	0	0	0	0	0	0	0	0	0	0	0	0	0	0	0	0	0	0	0	0	0	0	0	0	0	0	0	0	0	0	0	0	0	0	0	0	0
0	0	0	0	0	0	0	0	0	0	0	0	0	0	0	0	0	0	0	0	0	0	0	0	0	0	0	0	0	0	0	0	0	0	0	0	0	0	0	0	0	0	0	0	0	0	0	0	0	0
0	0	0	0	0	0	0	0	0	0	0	0	0	0	0	0	0	0	0	0	0	0	0	0	0	0	0	0	0	0	0	0	0	0	0	0	0	0	0	0	0	0	0	0	0	0	0	0	0	0
0	0	0	0	0	0	0	0	0	0	0	0	0	0	0	0	0	0	0	0	0	0	0	0	0	0	0	0	0	0	0	0	0	0	0	0	0	0	0	0	0	0	0	0	0	0	0	0	0	0
0	0	0	0	0	0	0	0	0	0	0	0	0	0	0	0	0	0	0	0	0	0	0	0	0	0	0	0	0	0	0	0	0	0	0	0	0	0	0	0	0	0	0	0	0	0	0	0	0	0
0	0	0	0	0	0	0	0	0	0	0	0	0	0	0	0	0	0	0	0	0	0	0	0	0	0	0	0	0	0	0	0	0	0	0	0	0	0	0	0	0	0	0	0	0	0	0	0	0	0
0	0	0	0	0	0	0	0	0	0	0	0	0	0	0	0	0	0	0	0	0	0	0	0	0	0	0	0	0	0	0	0	0	0	0	0	0	0	0	0	0	0	0	0	0	0	0	0	0	0
0	0	0	0	0	0	0	0	0	0	0	0	0	0	0	0	0	0	0	0	0	0	0	0	0	0	0	0	0	0	0	0	0	0	0	0	0	0	0	0	0	0	0	0	0	0	0	0	0	0
0	0	0	0	0	0	0	0	0	0	0	0	0	0	0	0	0	0	0	0	0	0	0	0	0	0	0	0	0	0	0	0	0	0	0	0	0	0	0	0	0	0	0	0	0	0	0	0	0	0
0	0	0	0	0	0	0	0	0	0	0	0	0	0	0	0	0	0	0	0	0	0	0	0	0	0	0	0	0	0	0	0	0	0	0	0	0	0	0	0	0	0	0	0	0	0	0	0	0	0
0	0	0	0	0	0	0	0	0	0	0	0	0	0	0	0	0	0	0	0	0	0	0	0	0	0	0	0	0	0	0	0	0	0	0	0	0	0	0	0	0	0	0	0	0	0	0	0	0	0
0	0	0	0	0	0	0	0	0	0	0	0	0	0	0	0	0	0	0	0	0	0	0	0	0	0	0	0	0	0	0	0	0	0	0	0	0	0	0	0	0	0	0	0	0	0	0	0	0	0
0	0	0	0	0	0	0	0	0	0	0	0	0	0	0	0	0	0	0	0	0	0	0	0	0	0	0	0	0	0	0	0	0	0	0	0	0	0	0	0	0	0	0	0	0	0	0	0	0	0
0	0	0	0	0	0	0	0	0	0	0	0	0	0	0	0	0	0	0	0	0	0	0	0	0	0	0	0	0	0	0	0	0	0	0	0	0	0	0	0	0	0	0	0	0	0	0	0	0	0
0	0	0	0	0	0	0	0	0	0	0	0	0	0	0	0	0	0	0	0	0	0	0	0	0	0	0	0	0	0	0	0	0	0	0	0	0	0	0	0	0	0	0	0	0	0	0	0	0	0
0	0	0	0	0	0	0	0	0	0	0	0	0	0	0	0	0	0	0	0	0	0	0	0	0	0	0	0	0	0	0	0	0	0	0	0	0	0	0	0	0	0	0	0	0	0	0	0	0	0
0	0	0	0	0	0	0	0	0	0	0	0	0	0	0	0	0	0	0	0	0	0	0	0	0	0	0	0	0	0	0	0	0	0	0	0	0	0	0	0	0	0	0	0	0	0	0	0	0	0
0	0	0	0	0	0	0	0	0	0	0	0	0	0	0	0	0	0	0	0	0	0	0	0	0	0	0	0	0	0	0	0	0	0	0	0	0	0	0	0	0	0	0	0	0	0	0	0	0	0
0	0	0	0	0	0	0	0	0	0	0	0	0	0	0	0	0	0	0	0	0	0	0	0	0	0	0	0	0	0	0	0	0	0	0	0	0	0	0	0	0	0	0	0	0	0	0	0	0	0
0	0	0	0	0	0	0	0	0	0	0	0	0	0	0	0	0	0	0	0	0	0	0	0	0	0	0	0	0	0	0	0	0	0	0	0	0	0	0	0	0	0	0	0	0	0	0	0	0	0
0	0	0	0	0	0	0	0	0	0	0	0	0	0	0	0	0	0	0	0	0	0	0	0	0	0	0	0	0	0	0	0	0	0	0	0	0	0	0	0	0	0	0	0	0	0	0	0	0	0
0	0	0	0	0	0	0	0	0	0	0	0	0	0	0	0	0	0	0	0	0	0	0	0	0	0	0	0	0	0	0	0	0	0	0	0	0	0	0	0	0	0	0	0	0	0	0	0	0	0
0	0	0	0	0	0	0	0	0	0	0	0	0	0	0	0	0	0	0	0	0	0	0	0	0	0	0	0	0	0	0	0	0	0	0	0	0	0	0	0	0	0	0	0	0	0	0	0	0	0
0	0	0	0	0	0	0	0	0	0	0	0	0	0	0	0	0	0	0	0	0	0	0	0	0	0	0	0	0	0	0	0	0	0	0	0	0	0	0	0	0	0	0	0	0	0	0	0	0	0
0	0	0	0	0	0	0	0	0	0	0	0	0	0	0	0	0	0	0	0	0	0	0	0	0	0	0	0	0	0	0	0	0	0	0	0	0	0	0	0	0	0	0	0	0	0	0	0	0	0
0	0	0	0	0	0	0	0	0	0	0	0	0	0	0	0	0	0	0	0	0	0	0	0	0	0	0	0	0	0	0	0	0	0	0	0	0	0	0	0	0	0	0	0	0	0	0	0	0	0
0	0	0	0	0	0	0	0	0	0	0	0	0	0	0	0	0	0	0	0	0	0	0	0	0	0	0	0	0	0	0	0	0	0	0	0	0	0	0	0	0	0	0	0	0	0	0	0	0	0
0	0	0	0	0	0	0	0	0	0	0	0	0	0	0	0	0	0	0	0	0	0	0	0	0	0	0	0	0	0	0	0	0	0	0	0	0	0	0	0	0	0	0	0	0	0	0	0	0	0
0	0	0	0	0	0	0	0	0	0	0	0	0	0	0	0	0	0	0	0	0	0	0	0	0	0	0	0	0	0	0	0	0	0	0	0	0	0	0	0	0	0	0	0	0	0	0	0	0	0
0	0	0	0	0	0	0	0	0	0	0	0	0	0	0	0	0	0	0	0	0	0	0	0	0	0	0	0	0	0	0	0	0	0	0	0	0	0	0	0	0	0	0	0	0	0	0	0	0	0
0	0	0	0	0	0	0	0	0	0	0	0	0	0	0	0	0	0	0	0	0	0	0	0	0	0	0	0	0	0	0	0	0	0	0	0	0	0	0	0	0	0	0	0	0	0	0	0	0	0
0	0	0	0	0	0	0	0	0	0	0	0	0	0	0	0	0	0	0	0	0	0	0	0	0	0	0	0	0	0	0	0	0	0	0	0	0	0	0	0	0	0	0	0	0	0	0	0	0	0
0	0	0	0	0	0	0	0	0	0	0	0	0	0	0	0	0	0	0	0	0	0	0	0	0	0	0	0	0	0	0	0	0	0	0	0	0	0	0	0	0	0	0	0	0	0	0	0	0	0
0	0	0	0	0	0	0	0	0	0	0	0	0	0	0	0	0	0	0	0	0	0	0	0	0	0	0	0	0	0	0	0	0	0	0	0	0	0	0	0	0	0	0	0	0	0	0	0	0	0
0	0	0	0	0	0	0	0	0	0	0	0	0	0	0	0	0	0	0	0	0	0	0	0	0	0	0	0	0	0	0	0	0	0	0	0	0	0	0	0	0	0	0	0	0	0	0	0	0	0
0	0	0	0	0	0	0	0	0	0	0	0	0	0	0	0	0	0	0	0	0	0	0	0	0	0	0	0	0	0	0	0	0	0	0	0	0	0	0	0	0	0	0	0	0	0	0	0	0	0
0	0	0	0	0	0	0	0	0	0	0	0	0	0	0	0	0	0	0	0	0	0	0	0	0	0	0	0	0	0	0	0	0	0	0	0	0	0	0	0	0	0	0	0	0	0	0	0	0	0
0	0	0	0	0	0	0	0	0	0	0	0	0	0	0	0	0	0	0	0	0	0	0	0	0	0	0	0	0	0	0	0	0	0	0	0	0	0	0	0	0	0	0	0	0	0	0	0	0	0
0	0	0	0	0	0	0	0	0	0	0	0	0	0	0	0	0	0	0	0	0	0	0	0	0	0	0	0	0	0	0	0	0	0	0	0	0	0	0	0	0	0	0	0	0	0	0	0	0	0
0	0	0	0	0	0	0	0	0	0	0	0	0	0	0	0	0	0	0	0	0	0	0	0	0	0	0	0	0	0	0	0	0	0	0	0	0	0	0	0	0	0	0	0	0	0	0	0	0	0
0	0	0	0	0	0	0	0	0	0	0	0	0	0	0	0	0	0	0	0	0	0	0	0	0	0	0	0	0	0	0	0	0	0	0	0	0	0	0	0	0	0	0	0	0	0	0	0	0	0
0	0	0	0	0	0	0	0	0	0	0	0	0	0	0	0	0	0	0	0	0	0	0	0	0	0	0	0	0	0	0	0	0	0	0	0	0	0	0	0	0	0	0	0	0	0	0	0	0	0
0	0	0	0	0	0	0	0	0	0	0	0	0	0	0	0	0	0	0	0	0	0	0	0	0	0	0	0	0	0	0	0	0	0	0	0	0	0	0	0	0	0	0	0	0	0	0	0	0	0
0	0	0	0	0	0	0	0	0	0	0	0	0	0	0	0	0	0	0	0	0	0	0	0	0	0	0	0	0	0	0	0	0	0	0	0	0	0	0	0	0	0	0	0	0	0	0	0	0	0
0	0	0	0	0	0	0	0	0	0	0	0	0	0	0	0	0	0	0	0	0	0	0	0	0	0	0	0	0	0	0	0	0	0	0	0	0	0	0	0	0	0	0	0	0	0	0	0	0	0
0	0	0	0	0	0	0	0	0	0	0	0	0	0	0	0	0	0	0	0	0	0	0	0	0	0	0	0	0	0	0	0	0	0	0	0	0	0	0	0	0	0	0	0	0	0	0	0	0	0
0	0	0	0	0	0	0	0	0	0	0	0	0	0	0	0	0	0	0	0	0	0	0	0	0	0	0	0	0	0	0	0	0	0	0	0	0	0	0	0	0	0	0	0	0	0	0	0	0	0
0	0	0	0	0	0	0	0	0	0	0	0	0	0	0	0	0	0	0	0	0	0	0	0	0	0	0	0	0	0	0	0	0	0	0	0	0	0	0	0	0	0	0	0	0	0	0	0	0	0
0	0	0	0	0	0	0	0	0	0	0	0	0	0	0	0	0	0	0	0	0	0	0	0	0	0	0	0	0	0	0	0	0	0	0	0	0	0	0	0	0	0	0	0	0	0	0	0	0	0
0	0	0	0	0	0	0	0	0	0	0	0	0	0	0	0	0	0	0	0	0	0	0	0	0	0	0	0	0	0	0	0	0	0	0	0	0	0	0	0	0	0	0	0	0	0	0	0	0	0
0	0	0	0	0	0	0	0	0	0	0	0	0	0	0	0	0	0	0	0	0	0	0	0	0	0	0	0	0	0	0	0	0	0	0	0	0	0	0	0	0	0	0	0	0	0	0	0	0	0
0	0	0	0	0	0	0	0	0	0	0	0	0	0	0	0	0	0	0	0	0	0	0	0	0	0	0	0	0	0	0	0	0	0	0	0	0	0	0	0	0	0	0	0	0	0	0	0	0	0
0	0	0	0	0	0	0	0	0	0	0	0	0	0	0	0	0	0	0	0	0	0	0	0	0	0	56	0	0	0	0	0	0	0	0	0	0	0	0	0	0	0	0	0	0	0	0	0	0	0
0	0	0	0	0	0	0	0	0	0	0	0	0	0	0	0	0	0	0	0	0	0	0	0	0	0	0	0	0	0	0	0	0	0	0	0	0	0	0	0	0	0	0	0	0	0	0	0	0	0
0	0	0	0	0	0	0	0	0	0	0	0	0	0	0	0	0	0	0	0	0	0	0	0	0	0	0	0	0	0	0	0	0	0	0	0	0	0	0	0	0	0	0	0	0	0	0	0	0	0
0	0	0	0	0	0	0	0	0	0	0	0	0	0	0	0	0	0	0	0	0	0	0	0	0	0	0	0	0	0	0	0	0	0	0	0	0	0	0	0	0	0	0	0	0	0	0	0	0	0
0	0	0	0	0	0	0	0	0	0	0	0	0	0	0	0	0	0	0	0	0	0	0	0	0	0	0	0	0	0	0	0	0	0	0	0	0	0	0	0	0	0	0	0	0	0	0	0	0	0
0	0	0	0	0	0	0	0	0	0	0	0	0	0	0	0	0	0	0	0	0	0	0	0	0	0	0	0	0	0	0	0	0	0	0	0	0	0	0	0	0	0	0	0	0	0	0	0	0	0
0	0	0	0	0	0	0	0	0	0	0	0	0	0	0	0	0	0	0	0	0	0	0	0	0	0	0	0	0	0	0	0	0	0	0	0	0	0	0	0	0	0	0	0	0	0	0	0	0	0
0	0	0	0	0	0	0	0	0	0	0	0	0	0	0	0	0	0	0	0	0	0	0	0	0	0	0	0	0	0	0	0	0	0	0	0	0	0	0	0	0	0	0	0	0	0	0	0	0	0
0	0	0	0	0	0	0	0	0	0	0	0	0	0	0	0	0	0	0	0	0	0	0	0	0	0	0	0	0	0	0	0	0	0	0	0	0	0	0	0	0	0	0	0	0	0	0	0	0	0
0	0	0	0	0	0	0	0	0	0	0	0	0	0	0	0	0	0	0	0	0	0	0	0	0	0	0	0	0	0	0	0	0	0	0	0	0	0	0	0	0	0	0	0	0	0	0	0	0	0
0	0	0	0	0	0	0	0	0	0	0	0	0	0	0	0	0	0	0	0	0	0	0	0	0	0	0	0	0	0	0	0	0	0	0	0	0	0	0	0	0	0	0	0	0	0	0	0	0	0
0	0	0	0	0	0	0	0	0	0	0	0	0	0	0	0	0	0	0	0	0	0	0	0	0	0	0	0	0	0	0	0	0	0	0	0	0	0	0	0	0	0	0	0	0	0	0	0	0	0
0	0	0	0	0	0	0	0	0	0	0	0	0	0	0	0	0	0	0	0	0	0	0	0	0	0	0	0	0	0	0	0	0	0	0	0	0	0	0	0	0	0	0	0	0	0	0	0	0	0
0	0	0	0	0	0	0	0	0	0	0	0	0	0	0	0	0	0	0	0	0	0	0	0	0	0	0	0	0	0	0	0	0	0	0	0	0	0	0	0	0	0	0	0	0	0	0	0	0	0
0	0	0	0	0	0	0	0	0	0	0	0	0	0	0	0	0	0	0	0	0	0	0	0	0	0	0	0	0	0	0	0	0	0	0	0	0	0	0	0	0	0	0	0	0	0	0	0	0	0
0	0	0	0	0	0	0	0	0	0	0	0	0	0	0	0	0	0	0	0	0	0	0	0	0	0	0	0	0	0	0	0	0	0	0	0	0	0	0	0	0	0	0	0	0	0	0	0	0	0
0	0	0	0	0	0	0	0	0	0	0	0	0	0	0	0	0	0	0	0	0	0	0	0	0	0	0	0	0	0	0	0	0	0	0	0	0	0	0	0	0	0	0	0	0	0	0	0	0	0
0	0	0	0	0	0	0	0	0	0	0	0	0	0	0	0	0	0	0	0	0	0	0	0	0	0	0	0	0	0	0	0	0	0	0	0	0	0	0	0	0	0	0	0	0	0	22	0	0	0
0	0	0	0	0	0	0	0	0	0	0	0	0	0	0	0	0	0	0	0	0	0	0	0	0	0	0	0	0	0	0	0	0	0	0	0	0	0	0	0	0	0	0	0	0	0	22	0	0	0
0	0	0	0	0	0	0	0	0	0	0	0	0	0	0	0	0	0	0	0	0	0	0	0	0	0	0	0	0	0	0	0	0	0	0	0	0	0	0	0	0	0	0	0	0	0	88	0	0	0
0	0	0	0	0	0	0	0	0	0	0	0	0	0	0	0	0	0	0	0	0	0	0	0	0	0	0	0	0	0	0	0	0	0	0	0	0	0	0	0	0	0	0	0	0	0	66	0	0	0
0	0	0	0	0	0	0	0	0	0	0	0	0	0	0	0	0	0	0	0	0	0	0	0	0	0	0	0	0	0	0	0	0	0	0	0	0	0	0	0	0	0	0	0	0	0	44	0	0	0
0	0	0	0	0	0	0	0	0	0	0	0	0	0	0	0	0	0	0	0	0	0	0	0	0	0	0	0	0	0	0	0	0	0	0	0	0	0	0	0	0	0	0	0	0	0	66	0	0	0
0	0	0	0	0	0	0	0	0	0	0	0	0	0	0	0	0	0	0	0	0	0	0	0	0	0	0	0	0	0	0	0	0	0	0	0	0	0	0	0	0	0	0	0	0	0	22	0	0	0
0	0	0	0	0	0	0	0	0	0	0	0	0	0	0	0	0	0	0	0	0	0	0	0	0	0	0	0	0	0	0	0	0	0	0	0	0	0	0	0	0	0	0	0	0	0	0	0	0	0
0	0	0	0	0	0	0	0	0	0	0	0	0	0	0	0	0	0	0	0	0	0	0	0	0	0	0	0	0	0	0	0	0	0	0	0	0	0	0	0	0	0	0	0	0	0	0	0	0	0
0	0	0	0	0	0	0	0	0	0	0	0	0	0	0	0	0	0	0	0	0	0	0	0	0	0	0	0	0	0	0	0	0	0	0	0	6	0	0	0	0	0	0	0	0	0	0	0	0	0
0	0	0	0	0	0	0	0	0	0	0	0	0	0	0	0	0	0	0	0	0	0	0	0	0	0	0	0	0	0	0	0	0	0	0	0	2	0	0	0	0	0	0	0	0	0	0	0	0	0
0	0	0	0	0	0	0	0	0	0	0	0	0	0	0	0	0	0	0	0	0	31	0	0	0	0	0	0	0	0	18	0	0	0	0	36	0	0	0	0	0	0	0	0	0	0	0	0	0	0
0	0	0	0	0	0	0	0	0	0	0	0	0	10	0	0	0	0	0	0	0	93	0	18	0	0	0	0	0	0	18	0	0	18	0	36	0	0	18	0	0	0	0	0	0	0	0	0	0	0
0	0	0	0	0	0	0	0	0	0	0	0	0	10	0	0	0	0	0	0	0	0	0	0	0	0	0	54	0	0	36	0	0	0	0	18	0	0	0	0	0	0	0	0	0	0	0	0	0	0
0	0	0	0	0	0	0	0	0	0	0	0	0	30	0	18	0	0	0	18	0	0	0	18	32	0	0	36	0	0	18	0	0	0	0	0	0	0	0	0	0	0	0	0	0	0	0	0	0	0
0	0	0	0	0	0	0	0	0	0	18	0	0	0	0	54	74	0	0	18	0	0	0	18	0	0	0	0	0	0	0	0	0	0	0	0	0	0	0	0	0	0	0	0	0	0	0	0	0	0
0	0	0	0	0	18	0	0	0	0	18	0	0	0	0	18	74	0	0	0	0	0	0	18	0	0	0	18	0	0	0	0	0	0	0	0	0	0	0	0	0	0	0	0	0	0	0	0	0	0
0	0	0	0	0	0	0	0	0	0	0	0	0	0	0	36	0	0	0	36	0	0	0	18	66	0	0	18	0	0	0	0	0	0	0	0	0	0	0	22	105	0	0	0	0	0	0	0	0	0
0	0	0	0	0	0	0	0	0	0	0	0	0	0	0	0	0	0	0	18	0	0	0	36	22	0	0	0	0	0	36	0	0	18	0	0	0	0	0	11	70	0	34	0	0	0	0	0	0	0
0	0	0	0	0	0	0	0	0	0	0	0	0	0	0	18	0	0	0	36	0	0	0	0	0	0	0	0	0	0	36	0	0	18	0	0	0	0	0	0	0	0	0	0	0	0	0	0	0	0
0	0	0	0	0	3	0	0	0	0	0	102	0	0	0	18	0	0	0	0	0	0	0	36	0	0	0	54	0	0	0	0	0	0	0	0	0	0	0	0	0	0	136	0	0	0	0	0	0	0
0	0	0	0	0	12	0	0	152	0	18	34	0	0	0	36	0	0	0	18	0	0	0	0	0	0	0	36	0	0	0	0	0	0	120	0	0	0	0	0	0	0	34	0	0	0	0	0	0	0
0	0	0	0	0	24	0	0	0	0	54	0	0	0	0	0	0	0	0	18	0	0	0	0	0	0	0	0	0	0	0	0	0	0	0	0	0	0	0	0	0	0	0	0	0	0	0	0	0	0
0	0	0	0	0	0	0	0	0	0	72	0	0	0	0	0	0	0	0	18	0	0	0	18	0	0	0	0	0	0	0	0	0	0	0	0	0	0	0	0	0	0	0	0	0	0	0	0	0	0
0	0	0	0	0	0	0	0	0	0	36	0	0	0	0	0	0	0	0	18	0	0	0	36	0	0	0	18	0	0	0	0	0	0	0	0	0	0	0	48	0	0	0	0	0	0	0	0	0	0
0	0	0	0	0	0	0	0	0	0	0	0	0	0	0	18	0	0	0	18	0	0	0	50	0	0	0	36	37	0	36	0	0	0	0	0	0	0	0	16	0	0	0	0	0	0	0	0	0	0
0	0	64	0	0	0	0	0	0	0	0	0	0	0	0	0	0	0	0	18	0	0	0	93	0	0	0	18	37	0	36	0	50	18	0	0	0	0	0	0	0	0	0	0	0	0	0	0	25	0
0	0	96	0	0	0	0	0	0	0	0	0	0	0	0	0	0	0	0	36	0	0	0	44	0	0	0	0	111	0	18	0	75	18	0	0	0	0	0	0	0	0	0	0	0	0	0	0	0	0
0	0	64	0	0	18	0	0	0	0	0	0	29	0	0	72	0	0	0	18	0	0	102	52	0	0	0	0	0	0	0	0	25	0	0	0	0	0	0	0	0	0	0	0	0	0	0	5	0	0
0	0	0	0	0	36	0	0	0	0	36	0	0	0	0	18	0	0	0	0	0	0	102	44	0	0	0	0	0	0	0	0	25	0	0	3	0	0	0	0	0	0	0	0	6	0	0	0	0	0
0	0	0	0	0	18	0	0	0	0	36	0	0	0	0	36	0	0	0	18	0	0	34	0	0	0	0	0	0	0	0	0	0	0	0	1	0	0	0	0	0	0	0	0	24	0	136	0	0	0
0	0	0	0	0	18	0	0	0	0	36	0	0	0	0	54	0	0	0	0	0	152	0	0	0	0	0	0	0	0	0	0	0	0	0	2	0	0	0	0	0	0	0	0	0	0	0	0	0	0
0	0	0	0	0	0	0	0	0	0	18	0	0	0	0	54	0	0	0	18	0	38	0	18	0	0	0	0	0	0	0	0	96	0	0	3	0	0	0	0	0	0	0	0	0	0	0	0	0	0
0	0	0	0	0	0	0	0	0	0	18	0	0	0	0	0	0	0	0	18	0	0	0	36	0	0	0	36	0	0	0	21	32	0	0	2	0	0	0	0	0	0	0	0	0	0	0	0	0	0
0	0	0	0	0	0	0	0	0	0	54	0	0	0	0	18	0	0	0	18	0	0	0	0	0	0	0	0	0	0	0	0	0	0	0	0	0	0	0	0	0	0	0	0	0	0	0	0	0	0
0	0	0	0	0	54	0	0	0	0	0	0	0	0	0	18	0	0	0	0	0	0	0	0	0	0	0	0	0	0	0	21	0	0	0	2	0	0	0	0	0	0	0	0	0	0	0	0	0	0
0	0	0	0	0	0	0	0	0	0	0	0	0	0	0	0	0	0	0	0	0	0	0	0	0	0	0	0	0	0	0	42	0	0	0	3	0	0	0	0	0	0	44	0	0	0	0	0	0	0
0	0	0	0	0	36	0	0	0	0	0	57	0	21	0	36	0	0	0	0	0	0	0	0	0	0	0	0	0	0	0	42	0	0	0	3	0	0	0	0	0	0	22	0	0	0	0	0	0	0
0	0	70	0	0	36	0	0	0	0	54	38	0	14	0	0	0	0	0	0	0	0	0	0	0	0	0	66	0	0	0	42	0	0	0	2	0	0	0	0	0	0	0	0	0	0	0	0	0	0
0	0	105	0	0	36	0	0	0	0	18	0	0	0	0	18	0	0	0	0	0	0	0	18	0	0	0	22	0	0	0	0	0	0	0	1	0	0	0	0	0	0	0	0	0	0	0	0	31	0
0	0	0	0	0	0	0	0	0	0	0	21	0	0	0	36	0	0	0	18	0	0	0	36	0	0	0	18	0	0	0	21	0	0	0	2	0	0	0	0	0	0	0	0	0	0	0	0	93	0
0	0	0	0	0	18	0	0	0	0	18	21	0	0	0	168	0	0	0	18	0	0	0	0	0	0	54	0	0	0	18	0	0	0	0	0	0	0	0	0	0	0	0	36	0	0	0	0	0	0
2	0	0	0	0	86	0	0	21	0	18	105	0	0	0	54	0	0	0	0	0	0	0	0	0	0	54	0	0	0	0	0	0	0	0	0	0	0	0	0	0	0	0	0	0	0	0	0	0	0
6	0	0	0	0	70	0	0	105	0	18	0	50	0	0	18	0	0	0	0	0	0	0	0	0	0	0	0	0	0	0	26	0	0	0	0	0	0	0	0	0	0	0	0	0	0	0	0	0	156
4	0	16	0	0	138	0	0	0	0	0	0	75	0	0	0	0	0	0	0	0	0	0	0	95	0	0	0	21	0	0	68	0	0	0	1	0	0	0	0	0	0	0	0	0	0	0	0	0	0
2	0	48	0	0	138	0	0	0	0	0	0	0	12	0	18	12	0	0	0	25	0	0	0	0	0	0	20	84	0	0	21	0	0	0	4	0	0	0	0	0	0	0	0	0	0	0	0	0	0
0	0	0	0	0	18	0	0	0	0	36	0	0	24	0	36	36	0	51	0	50	0	0	0	0	0	0	30	0	0	0	42	0	0	0	22	0	0	0	0	0	0	0	0	0	0	0	0	0	0
0	0	0	0	0	18	0	0	0	0	0	0	0	60	0	18	12	0	51	36	25	38	0	0	0	0	0	28	0	0	0	57	0	0	0	21	0	0	0	0	0	18	0	0	0	0	0	0	0	12
0	0	0	0	0	54	0	0	0	0	18	0	0	32	0	0	0	0	0	36	0	114	0	0	0	0	0	0	0	0	0	10	0	0	0	1	0	0	0	0	0	0	0	0	0	0	0	0	0	0
0	0	0	0	0	0	0	0	0	0	36	0	0	16	0	33	0	0	0	0	0	64	0	0	0	0	0	0	0	0	0	5	0	0	0	0	0	0	0	0	0	0	0	0	0	0	0	0	0	70
0	0	0	0	0	0	0	0	0	0	0	0	0	16	0	73	0	0	0	0	0	16	0	0	0	0	0	0	0	0	0	0	0	0	0	0	0	0	0	0	0	0	0	0	0	124	0	0	0	0
0	0	34	0	0	0	0	0	0	0	0	0	0	0	0	0	0	0	0	0	0	0	0	0	0	0	0	0	0	0	0	0	0	0	0	0	0	0	0	7	0	0	0	0	0	0	0	0	0	0
0	0	68	0	0	0	0	0	0	0	56	0	0	0	0	0	0	0	0	0	0	0	0	0	0	0	0	0	0	0	0	0	0	0	0	0	0	0	0	0	0	0	0	0	0	0	0	0	0	0
0	0	68	0	0	54	0	0	0	87	24	0	0	0	0	0	0	17	0	0	0	0	0	0	0	0	0	0	0	0	0	0	0	0	0	0	0	0	0	0	0	0	0	0	0	0	0	0	0	0
0	0	0	25	0	18	0	0	0	29	123	33	0	0	0	0	0	17	0	104	0	0	0	0	0	0	0	120	0	87	0	0	0	0	0	0	0	0	0	0	0	0	0	0	0	0	0	0	0	0
0	0	0	75	0	18	0	0	0	30	93	132	0	0	0	81	0	51	27	44	0	11	0	0	0	0	0	0	0	29	0	0	0	0	0	0	0	0	0	0	0	0	0	0	0	0	60	0	0	0
0	0	0	25	0	138	0	0	0	120	18	0	0	0	0	0	0	51	18	0	112	44	0	0	0	0	0	0	0	0	0	0	0	0	0	0	0	0	0	0	0	0	0	0	0	0	60	0	0	0
0	0	0	15	0	110	140	0	0	0	0	42	0	0	0	18	0	0	0	0	28	0	0	0	0	0	0	0	0	0	0	0	70	0	102	0	39	0	0	0	0	0	0	0	0	0	0	0	0	0
0	0	0	30	0	111	0	0	7	0	0	28	0	0	0	54	0	0	0	0	0	0	0	0	0	0	0	0	0	0	0	0	56	0	34	0	26	0	0	0	0	0	0	0	0	0	0	0	30	0
0	0	0	30	0	0	0	0	35	0	0	0	0	0	0	0	0	0	0	0	0	0	0	0	0	0	0	0	0	0	0	0	0	0	0	0	0	0	0	0	0	0	0	0	0	0	0	0	0	0
0	0	0	0	0	0	0	0	7	0	0	0	0	68	0	7	0	0	0	0	0	0	0	0	0	0	0	0	0	0	0	0	0	0	0	0	0	0	0	0	0	0	0	0	0	0	0	0	0	0
0	0	0	0	0	36	0	0	0	0	72	0	0	102	0	35	0	0	0	0	90	0	0	0	0	0	0	0	0	0	23	0	0	0	0	0	0	0	0	0	0	0	0	0	0	0	0	8	15	0
0	0	0	0	0	0	0	0	0	0	0	0	0	0	0	0	0	0	0	0	30	0	0	0	0	0	0	0	9	0	69	0	0	0	0	0	0	0	0	0	0	0	0	0	0	0	0	16	0	0
0	0	0	0	0	0	0	0	0	0	15	0	0	0	0	0	0	0	0	0	0	6	0	0	0	0	0	0	9	0	23	0	0	0	0	0	0	0	0	0	0	0	0	24	0	0	0	8	18	0
0	43	0	0	0	0	0	0	0	0	15	0	0	0	0	0	0	0	0	0	0	6	0	0	0	0	0	0	18	0	0	0	0	0	0	0	0	0	0	0	0	0	0	57	0	0	0	0	36	0
0	114	0	0	0	0	0	0	0	0	30	0	0	0	0	0	0	0	0	0	0	12	0	0	0	0	0	0	0	0	81	0	0	0	0	0	0	0	0	0	0	0	0	81	0	0	33	0	18	0
0	0	0	0	54	0	82	0	0	0	0	0	0	0	0	0	0	0	0	0	0	6	0	0	0	0	0	0	0	0	27	0	0	0	0	0	0	0	0	0	0	0	0	24	0	0	0	0	0	26
0	0	0	0	27	0	132	0	0	0	0	0	0	0	0	0	0	0	0	0	0	0	0	0	0	0	0	0	0	0	74	0	0	0	0	0	0	0	0	0	28	0	0	0	0	0	0	0	0	20
0	0	34	0	0	36	6	0	0	57	0	0	0	0	0	0	0	0	0	0	0	0	0	0	0	0	0	0	0	0	111	0	0	0	0	0	0	0	0	0	28	0	0	0	0	0	0	0	0	20
0	0	136	0	0	18	0	0	0	38	0	0	0	0	0	0	0	0	0	0	0	0	0	0	0	0	0	0	0	0	0	0	0	0	0	0	0	0	0	66	28	0	0	0	0	26	0	0	0	0
0	0	34	0	0	0	0	0	0	0	0	0	0	0	0	0	0	0	105	18	0	0	0	0	0	0	0	0	0	0	0	0	0	0	0	0	0	0	0	66	28	0	0	0	0	0	0	56	0	0
0	0	0	0	0	112	0	0	0	0	0	0	0	54	0	37	0	0	105	0	0	0	0	0	0	0	0	0	38	0	0	0	0	0	0	0	0	0	0	0	28	0	0	0	0	78	0	56	0	118
0	0	7	0	0	56	0	120	0	0	18	0	0	0	0	111	0	0	0	0	0	0	0	0	0	0	0	0	76	0	0	0	0	0	0	0	0	0	0	0	0	0	0	0	46	27	0	56	14	141
0	0	28	0	0	0	0	30	0	0	54	0	87	0	0	0	0	0	0	0	0	0	0	0	0	0	26	0	0	0	0	0	0	0	0	0	0	0	0	24	0	0	0	0	46	133	0	62	7	23
0	0	0	0	0	0	0	0	0	0	18	0	58	0	0	0	0	0	0	0	0	0	0	32	0	0	0	0	0	0	0	0	0	0	0	0	0	56	0	0	0	0	0	0	23	50	1	0	7	0
0	9	0	0	0	0	0	0	0	0	0	0	0	0	0	0	0	0	0	0	0	0	0	32	0	32	78	0	0	0	0	0	0	0	0	0	0	0	0	24	0	0	0	0	0	0	4	31	0	22
30	36	0	0	0	0	0	33	0	0	0	0	0	0	0	0	0	0	0	0	0	0	0	0	0	32	13	0	0	0	0	0	0	0	0	0	0	0	0	0	0	0	30	0	36	0	1	0	33	20
90	9	0	0	6	0	24	132	1	0	0	16	0	0	0	0	0	0	0	0	0	0	0	0	0	0	0	0	0	0	156	0	0	0	0	0	0	0	0	0	0	0	0	0	132	0	0	0	33	9
0	0	0	0	15	0	36	0	0	0	0	55	0	0	0	0	0	0	27	0	0	0	0	0	0	0	0	0	0	0	39	0	0	0	0	124	0	0	0	0	0	27	0	0	32	0	0	0	0	0
0	0	0	0	6	0	0	0	0	0	52	121	0	0	0	0	0	0	81	0	0	68	0	0	0	0	0	0	0	0	0	0	0	0	0	0	0	0	0	0	0	81	0	0	0	0	64	0	33	0
0	0	0	0	0	0	0	0	0	0	78	124	0	0	88	0	0	0	0	0	0	102	0	0	0	0	0	0	0	0	9	0	0	0	0	0	0	0	0	0	0	0	0	0	27	37	0	0	65	51
80	0	0	0	0	0	0	0	1	0	0	0	0	0	0	0	0	0	0	0	0	0	0	0	0	0	0	0	0	0	6	0	0	0	0	0	0	0	0	0	0	0	0	0	0	11	0	0	48	51
0	0	0	0	0	0	0	0	0	0	0	0	0	0	0	0	0	0	0	0	0	0	0	0	0	0	0	0	0	0	0	0	0	0	0	1	0	0	0	0	0	0	38	0	0	44	0	0	35	127
0	0	0	0	46	3	0	0	3	0	0	0	0	0	0	0	20	0	0	0	0	0	0	0	0	0	0	0	0	0	0	0	0	0	0	3	0	22	0	0	0	0	38	36	54	22	0	0	19	76
0	4	0	0	46	4	0	0	2	0	0	0	0	0	0	0	20	0	0	0	0	0	0	0	0	0	0	0	0	0	0	0	0	0	0	1	0	0	0	0	0	0	76	28	81	22	23	0	0	0
0	2	30	0	0	0	0	0	0	0	0	0	0	0	0	0	0	0	0	0	0	0	0	0	54	0	0	0	0	0	0	0	0	0	0	0	0	94	0	0	0	0	0	64	0	0	0	56	0	0
0	2	108	0	0	0	0	30	0	46	0	0	0	0	0	0	0	0	0	0	0	0	0	26	54	0	0	0	0	0	0	220	0	0	0	0	0	22	0	0	0	0	26	0	22	0	23	20	31	0
0	3	48	0	0	0	0	30	2	46	0	0	78	0	0	0	0	0	0	0	0	0	0	26	0	0	0	0	0	0	0	0	0	0	0	30	0	36	0	0	0	0	26	0	0	0	45	22	0	0
0	0	24	0	0	0	0	0	11	0	0	0	63	0	0	0	0	0	0	0	0	0	0	0	0	0	0	0	0	0	0	56	0	0	0	118	0	0	0	0	29	24	0	0	48	34	19	28	0	0
0	1	0	0	0	0	0	0	31	30	0	0	22	0	0	0	0	0	0	0	0	0	0	0	0	0	0	0	0	0	0	0	0	0	0	1	0	15	0	0	128	24	0	32	0	57	29	70	0	0
0	3	0	0	0	0	0	0	11	120	0	20	11	0	0	0	0	0	0	0	0	0	0	0	0	0	0	0	0	0	0	0	0	0	0	2	0	30	74	0	91	48	160	55	49	85	87	67	0	142
0	2	0	0	0	0	0	0	0	0	56	60	11	0	0	0	0	17	0	0	0	0	0	0	0	0	0	0	0	0	0	0	53	0	0	0	9	0	70	0	0	24	106	41	85	70	121	52	83	147
0	2	0	0	0	0	0	0	0	0	14	40	0	48	0	0	0	68	0	0	0	0	0	0	0	0	0	0	0	0	0	0	30	0	13	111	24	0	90	0	0	35	21	51	243	39	129	158	65	75
0	2	0	0	0	0	0	0	1	0	0	0	0	48	0	0	0	0	0	0	0	0	0	0	0	0	0	0	0	0	0	0	23	0	26	111	39	135	87	16	69	96	0	115	170	55	46	144	293	64
0	2	0	0	114	0	0	152	3	0	0	0	0	0	0	0	0	0	0	0	0	0	0	0	0	0	0	0	0	0	24	0	1	52	39	0	0	106	89	50	72	178	93	123	242	91	176	88	61	34
26	2	0	0	102	0	0	76	3	0	0	0	0	0	0	0	0	0	0	0	0	0	0	0	0	0	0	0	0	0	0	0	0	0	13	1	0	165	111	75	0	74	250	61	131	51	195	318	207	66
13	3	0	0	0	0	0	0	3	0	0	0	0	0	0	0	0	0	99	0	0	0	0	0	0	0	0	0	0	0	24	0	3	26	0	0	141	118	189	155	73	48	140	144	307	182	198	311	276	221
26	0	0	0	0	0	0	0	2	0	21	0	0	0	0	0	0	0	33	0	0	0	0	0	0	0	0	0	0	0	24	0	47	0	0	0	47	84	80	57	72	155	344	318	350	221	225	249	134	331
13	0	0	0	0	18	0	0	97	0	84	22	0	0	0	0	0	0	0	0	0	0	0	0	0	0	0	0	0	0	0	0	74	120	34	27	59	58	110	239	195	145	454	273	355	301	96	369	86	216
88	6	0	0	0	0	0	0	66	0	0	66	0	0	0	0	0	0	0	0	0	0	0	0	0	0	0	0	0	0	0	0	60	30	68	27	117	98	44	293	143	214	235	218	322	222	116	227	214	63
66	4	0	0	0	0	0	0	1	0	0	22	0	0	0	0	0	0	0	0	0	0	0	0	0	0	0	0	0	0	78	0	98	132	20	89	58	102	220	201	208	273	413	313	349	118	330	346	215	255
60	8	30	0	0	0	0	0	3	0	0	0	0	0	0	0	0	0	0	0	0	0	0	0	0	0	0	0	0	0	32	0	111	7	48	91	184	33	83	270	182	232	205	255	467	153	209	465	273	239
90	7	30	0	0	0	0	44	2	0	0	0	0	0	0	0	0	5	0	0	0	0	0	0	0	28	7	0	0	0	149	0	133	76	88	227	103	136	149	174	156	256	258	230	466	376	303	375	299	169
37	2	30	0	0	0	0	66	2	54	0	0	0	0	0	0	0	10	0	31	0	0	0	0	0	7	14	0	14	0	0	68	66	291	165	100	75	322	94	121	369	386	437	265	232	337	285	390	527	223
21	0	0	0	0	0	0	22	3	81	0	0	0	0	0	0	0	10	0	155	0	0	0	0	0	0	7	0	0	75	106	117	0	168	140	157	159	291	241	93	181	431	360	576	442	354	429	439	519	500
7	0	0	0	0	0	0	22	1	27	0	0	0	0	0	0	0	0	0	0	0	0	0	0	0	0	28	0	28	25	49	108	41	318	98	196	214	258	181	231	438	518	485	388	485	396	237	287	426	217
7	25	0	0	0	0	0	0	1	0	0	0	0	0	0	0	0	0	0	0	0	0	0	0	0	0	0	29	0	37	177	114	45	128	71	156	264	229	163	152	318	204	314	380	348	513	329	391	295	201
0	48	100	0	0	0	0	0	2	0	0	28	0	0	0	0	0	0	0	0	0	0	0	0	0	0	0	0	0	0	14	62	95	366	261	96	241	261	269	178	343	395	238	575	306	284	321	469	422	330
31	14	75	0	0	0	0	0	6	0	0	57	0	0	0	0	0	2	0	0	0	0	0	0	0	0	0	58	0	111	0	65	79	269	249	123	280	385	240	258	292	480	400	426	345	329	555	590	580	418
93	1	42	0	95	0	0	0	3	0	0	3	0	0	0	0	0	0	0	0	0	0	0	0	0	0	0	0	12	0	30	23	124	284	247	132	446	336	153	204	359	716	386	330	343	657	638	665	564	680
0	3	63	0	232	0	0	0	0	90	32	12	0	0	0	0	0	0	30	0	0	0	0	0	0	0	0	0	77	0	144	156	55	329	160	216	323	411	255	349	216	663	390	437	444	513	833	449	542	426
21	1	0	0	0	0	0	0	1	60	128	36	114	44	0	0	39	0	20	0	0	0	0	90	0	0	0	0	137	0	90	129	73	123	174	123	459	368	376	433	173	656	426	373	619	670	691	527	413	319
42	7	29	0	0	0	32	0	2	0	0	0	76	0	0	0	156	48	0	0	0	0	0	90	0	0	39	0	146	35	30	205	252	160	110	229	365	429	204	468	188	614	381	310	390	915	532	575	516	580
63	10	87	0	0	0	32	0	0	148	0	0	38	0	0	0	0	28	0	0	0	0	0	0	0	84	0	0	86	107	0	191	197	279	148	432	424	469	521	543	494	1021	585	579	719	935	686	643	793	628
50	35	116	0	0	0	0	0	3	74	0	0	0	0	0	0	0	2	0	0	0	0	0	0	0	28	39	0	102	83	26	267	329	452	181	538	346	585	573	611	766	855	574	1107	844	1029	381	756	957	698
50	47	29	23	0	0	0	0	3	0	0	0	0	24	0	0	0	2	0	0	0	0	0	0	23	0	39	0	147	59	0	198	311	522	128	676	626	487	595	792	826	884	975	1070	726	872	609	1099	936	636
50	210	28	46	0	0	0	0	1	0	0	0	0	24	0	0	0	0	0	0	0	0	0	24	46	0	78	0	197	0	179	69	224	258	124	892	615	480	708	818	956	588	1019	892	563	719	835	1160	1134	798
0	38	28	229	0	0	0	27	0	0	0	0	0	12	0	0	0	1	0	0	0	0	0	12	23	72	0	0	170	33	74	239	214	183	182	474	420	504	549	458	1215	657	777	898	730	780	572	746	809	756
62	100	28	233	0	0	29	108	2	0	33	0	0	0	0	0	0	1	0	20	0	0	0	12	0	0	0	35	38	66	221	330	130	161	430	315	438	597	483	409	1048	702	806	1246	864	965	772	980	986	485
93	75	47	74	0	16	87	27	1	0	22	0	0	0	0	0	0	2	0	30	0	0	0	0	108	0	0	0	64	76	55	208	223	82	349	434	424	438	675	624	663	858	807	989	1018	629	710	634	622	563
0	0	61	0	24	32	0	0	1	0	0	0	0	28	52	0	0	1	0	0	0	0	0	0	36	0	0	0	64	114	35	130	97	43	281	228	414	261	765	609	660	614	545	834	948	759	604	671	860	330
132	209	42	0	96	32	0	0	54	0	0	0	0	62	26	0	0	2	0	0	0	0	0	0	0	0	0	63	32	149	136	0	258	97	173	126	365	147	304	396	656	580	452	588	664	643	646	643	644	615
0	175	23	0	25	0	0	0	16	14	0	0	0	12	0	0	0	1	0	0	0	0	0	0	0	0	0	28	0	46	27	53	257	57	233	201	311	228	436	336	358	510	558	461	522	670	620	686	395	574
0	160	63	0	75	0	0	34	1	79	0	0	68	6	0	0	0	1	0	0	0	0	0	0	0	0	0	28	0	76	91	53	201	39	176	144	350	175	311	426	470	356	570	378	405	788	368	554	351	299
0	5	21	0	75	0	0	136	1	162	0	0	102	15	0	0	0	0	0	0	0	0	0	0	0	0	0	0	0	25	81	250	96	104	199	159	235	204	161	321	342	462	557	212	655	692	337	169	457	367
0	15	0	0	82	0	0	0	0	0	0	0	34	0	0	0	0	4	0	0	0	0	0	0	0	0	29	14	0	85	32	134	114	98	167	55	177	534	379	302	407	466	566	593	386	537	327	376	405	464
0	10	0	0	38	118	0	0	1	0	0	0	0	0	0	0	0	1	0	0	0	0	0	0	0	144	29	0	0	68	5	0	36	14	138	145	197	290	302	329	477	331	481	417	521	330	356	143	386	392
0	62	0	0	0	32	23	88	1	0	0	0	0	0	0	0	0	1	0	0	0	0	0	0	0	0	108	28	0	34	10	90	0	14	26	70	173	294	259	339	166	289	271	312	579	247	361	161	372	388
95	143	0	38	0	0	52	217	1	0	0	0	0	0	0	0	0	138	0	0	0	0	0	0	0	0	27	28	0	0	31	37	33	6	181	40	123	167	318	104	193	264	266	103	345	283	332	192	273	318
80	0	0	190	0	0	22	78	4	0	0	0	0	0	0	0	0	1	0	0	0	0	0	0	0	0	0	0	0	34	0	37	38	38	117	92	208	151	173	129	174	232	334	381	79	222	203	278	316	220
25	90	0	0	0	0	0	15	0	0	62	0	0	0	0	0	0	3	0	0	0	0	0	0	0	0	0	0	0	0	0	0	66	52	126	5	241	74	98	59	177	61	195	260	131	412	324	263	362	208
0	90	0	0	18	0	0	42	0	0	77	0	0	0	0	0	0	1	0	0	62	0	0	0	0	0	0	0	0	0	0	0	0	63	71	86	76	154	178	42	187	186	334	316	177	250	224	214	197	120
0	0	0	0	26	0	20	14	0	0	69	0	0	34	0	0	0	1	0	0	62	0	0	0	0	0	0	0	63	0	0	0	28	78	66	16	124	88	45	95	92	123	216	227	31	347	354	269	169	172
0	0	0	24	16	0	25	28	0	0	0	0	0	68	0	0	0	0	0	0	0	0	0	0	0	0	0	0	0	0	0	141	113	0	58	76	0	217	38	117	101	165	117	249	142	268	349	280	258	134
0	90	0	20	0	0	35	0	0	0	0	0	0	34	0	0	0	1	0	5	0	0	0	0	0	0	0	0	31	0	28	39	0	44	149	47	124	27	92	133	158	373	90	148	245	123	215	136	76	183
0	146	0	14	0	0	10	0	0	0	0	0	0	0	0	0	0	126	0	15	0	0	0	0	0	0	0	23	0	0	28	0	66	0	35	82	187	148	165	152	12	97	87	234	152	39	240	112	242	120
0	104	0	0	0	0	0	0	0	0	0	0	0	0	0	0	0	31	0	15	0	0	0	0	0	0	0	46	0	0	82	39	33	28	114	41	189	197	95	64	35	126	111	327	142	132	221	121	149	138
0	6	0	0	0	0	0	0	0	0	0	0	0	0	0	0	0	0	0	0	0	0	0	0	0	0	0	46	58	0	26	78	33	56	140	26	209	157	41	52	227	194	333	188	415	215	162	221	103	211
0	38	0	0	0	0	0	0	0	0	0	0	0	0	0	0	0	0	0	0	0	0	0	0	0	0	0	0	58	0	0	0	0	56	0	56	122	128	144	42	177	228	116	59	104	265	367	118	34	227
0	36	0	0	0	0	0	0	0	0	0	0	0	0	0	0	0	1	0	0	0	0	0	0	0	0	0	0	28	0	0	0	0	58	0	16	145	44	27	8	108	58	169	90	181	209	355	126	143	24
0	0	0	0	0	0	0	0	60	0	0	0	0	0	0	0	0	2	0	0	0	0	0	0	0	0	62	0	42	0	0	24	68	60	36	0	0	104	31	0	77	110	166	149	41	122	142	199	272	74
0	0	0	0	0	0	0	0	60	0	0	0	0	0	0	0	0	0	0	0	0	0	0	0	0	0	93	0	0	0	0	24	68	22	82	0	102	39	81	20	57	72	143	72	86	103	335	67	134	143
0	0	117	0	0	0	0	0	60	0	0	0	0	0	0	0	0	0	0	0	0	0	0	0	0	0	0	0	0	0	25	0	34	0	57	7	34	51	36	84	77	37	128	67	92	144	256	24	141	29
0	0	78	0	0	0	0	0	0	0	0	0	0	0	0	0	0	0	0	0	0	0	0	0	0	31	0	0	46	0	152	12	26	15	145	71	12	101	4	19	18	184	202	223	80	77	119	31	191	87
0	0	0	0	0	0	0	0	0	0	0	0	0	0	0	0	0	0	0	0	0	0	0	0	0	31	0	0	0	0	0	0	116	19	124	32	0	125	4	64	77	173	87	38	18	182	44	94	213	139
0	0	0	0	0	0	0	0	0	0	0	0	0	0	0	0	0	0	32	0	0	0	0	0	0	0	0	0	23	0	34	0	64	43	176	33	0	103	14	48	7	50	30	143	0	67	176	83	149	15
0	0	0	0	0	0	0	0	0	0	0	0	0	0	0	0	0	0	64	0	0	0	0	0	0	31	0	0	23	0	0	0	0	63	0	32	0	111	21	60	100	72	84	203	16	32	92	100	203	59
0	0	0	0	0	0	0	0	0	0	0	0	0	0	0	0	0	0	96	0	0	0	0	0	0	31	0	0	0	0	0	74	0	81	24	64	0	78	0	78	64	25	37	96	23	87	56	88	77	99
0	0	0	0	0	0	0	0	0	0	0	0	0	0	0	0	0	0	0	0	0	0	0	0	0	0	48	0	0	0	0	37	0	0	24	33	0	89	0	0	150	0	50	120	66	47	56	216	69	12
0	0	0	18	0	0	0	0	0	0	0	0	0	0	0	0	0	0	0	0	0	0	0	0	0	0	24	0	0	0	0	74	28	0	24	89	0	57	30	70	87	263	29	53	159	114	78	163	148	74
0	0	0	6	0	0	0	0	0	0	0	0	0	0	0	0	0	0	0	124	0	0	0	0	0	0	0	0	0	0	0	0	56	0	0	46	0	70	15	53	71	108	78	125	79	181	60	104	94	57
0	0	0	6	0	0	0	0	0	0	0	0	0	0	0	0	0	0	0	31	0	0	0	0	0	0	0	0	0	0	0	0	28	48	0	69	27	22	15	43	132	95	35	15	70	95	55	69	116	0
0	0	0	0	0	0	0	0	0	0	0	0	0	0	0	0	0	0	0	0	0	0	0	0	0	0	0	0	0	0	0	0	0	24	0	0	27	78	0	34	0	74	79	15	30	77	89	0	0	6
0	0	0	0	0	0	0	0	0	0	0	0	0	0	0	0	0	0	0	0	0	0	0	0	0	0	0	0	0	0	0	0	0	8	0	0	54	78	23	33	23	66	0	0	76	28	104	8	36	40
0	0	0	0	0	0	0	0	0	0	0	0	0	0	0	0	0	0	0	0	0	0	0	0	0	0	0	0	0	0	0	0	26	8	0	0	24	0	0	0	23	5	0	0	61	0	19	16	40	70
0	0	0	0	0	0	0	0	0	0	0	0	0	0	0	0	0	0	0	0	0	0	0	0	0	0	0	0	0	0	0	0	26	8	0	0	12	0	0	16	19	0	0	0	72	0	0	28	0	21
0	0	0	0	0	0	0	0	0	0	0	0	0	0	0	0	0	0	0	0	0	0	0	0	0	0	0	0	0	0	0	0	0	8	0	0	0	0	0	32	42	12	54	0	74	0	38	24	0	43
0	0	0	90	0	0	0	0	0	0	0	0	0	0	0	0	0	0	0	0	0	0	0	0	0	0	0	0	0	0	0	0	0	0	0	0	12	36	26	16	23	13	81	13	46	0	38	25	0	0
0	0	0	30	0	0	0	0	0	0	0	0	0	0	0	0	0	0	0	0	0	0	0	0	0	0	0	0	0	0	0	0	0	0	0	0	0	24	38	27	0	13	0	86	92	0	76	19	30	0
0	0	0	30	0	0	0	0	0	0	0	0	0	0	0	0	0	0	0	0	0	0	0	0	0	0	0	0	0	0	0	0	0	11	0	0	0	0	12	27	16	13	0	66	92	0	0	83	15	0
0	36	0	0	0	0	0	0	0	0	0	0	0	0	0	0	0	0	26	0	0	0	0	0	0	0	0	0	0	0	0	0	0	0	0	0	0	0	12	0	28	0	0	0	27	34	0	54	13	0
0	54	0	0	28	0	0	0	0	0	0	0	0	0	0	0	0	0	39	0	0	0	0	0	0	0	0	0	0	0	0	0	0	11	0	0	0	60	0	0	46	0	0	6	0	34	34	179	78	21
0	36	0	0	14	0	0	0	0	0	0	0	0	0	0	0	0	0	13	0	0	0	0	0	0	0	0	0	0	0	0	0	0	43	9	0	0	0	0	0	102	0	0	37	5	68	72	145	19	21
0	0	0	0	0	0	0	0	0	0	0	0	0	0	0	0	0	0	0	0	0	0	0	0	0	0	0	0	0	0	0	0	60	21	18	0	39	60	38	0	34	0	0	0	0	28	232	63	38	15
0	0	0	0	0	0	0	0	0	0	0	0	0	0	0	0	0	0	0	0	0	0	0	0	0	0	0	0	0	0	0	0	0	21	9	9	78	0	0	0	34	85	0	57	12	0	144	24	13	10
0	0	0	0	0	0	0	0	0	0	0	0	0	0	0	0	0	0	0	0	0	0	0	0	0	0	0	0	0	0	0	0	0	42	0	18	0	13	76	0	13	26	0	0	0	56	66	0	26	75
0	0	0	0	0	0	0	0	0	0	0	0	0	0	0	0	0	0	0	0	0	0	0	0	0	0	0	0	0	0	0	0	0	0	0	0	0	26	76	0	0	51	0	115	0	28	28	5	13	57
0	0	0	0	0	0	0	0	0	0	0	0	0	0	0	0	0	0	0	0	0	0	0	0	0	0	0	0	0	0	0	0	0	0	8	0	0	0	16	74	0	0	0	154	0	0	0	5	0	0
0	0	0	0	0	0	0	0	0	0	0	0	0	0	0	0	0	0	0	0	0	0	0	0	0	0	0	0	0	0	0	0	0	0	0	0	0	0	0	37	0	0	76	39	0	0	38	5	22	0
0	0	0	0	0	0	0	0	0	0	0	0	0	0	0	0	0	0	0	0	0	0	0	0	0	0	0	0	0	0	0	0	0	0	8	0	0	0	0	74	0	0	38	94	0	0	0	12	107	0
0	0	0	0	0	0	0	0	0	0	0	0	0	0	0	0	0	0	0	0	0	0	0	0	0	0	0	0	0	0	0	0	0	0	0	111	0	9	0	37	0	0	0	94	0	0	34	0	65	0
0	0	0	0	0	0	0	0	0	0	0	0	0	0	0	0	0	0	0	0	0	0	0	0	0	0	0	18	0	0	0	0	0	0	0	0	0	0	0	9	0	0	0	9	0	0	0	12	87	0
0	0	0	0	0	0	0	0	0	0	0	0	0	0	0	0	0	0	0	0	0	0	0	0	0	0	0	0	0	0	0	0	0	0	0	0	0	27	0	0	0	0	0	61	0	21	0	0	22	27
0	0	0	0	0	0	0	0	0	0	0	0	0	0	0	0	0	0	0	0	0	0	0	0	0	0	0	0	0	0	0	0	0	0	0	62	0	0	0	0	0	72	0	12	0	0	0	0	0	27
0	0	0	0	0	0	0	0	0	0	0	0	0	0	0	0	0	0	0	0	0	0	0	0	0	0	0	0	0	0	0	0	0	0	0	0	0	0	0	9	0	9	0	9	0	0	0	0	0	54
0	0	0	0	0	0	0	0	0	0	0	0	0	0	0	0	0	0	0	0	0	0	0	0	0	0	0	0	0	0	0	0	0	0	0	0	0	0	23	0	0	9	0	12	0	0	0	80	0	18
0	0	0	0	0	0	0	0	0	0	0	0	0	0	0	0	0	0	0	0	0	0	0	0	0	0	0	0	0	0	0	0	0	23	0	0	0	0	53	0	30	9	0	0	36	0	0	0	0	72
0	0	0	0	0	0	0	0	0	0	0	0	0	0	0	0	0	0	0	0	0	0	0	0	0	0	0	0	0	0	0	37	0	0	0	0	0	0	30	0	60	0	0	0	0	0	0	8	0	0
0	0	0	0	0	0	0	0	0	0	0	0	0	0	0	0	0	0	0	0	0	0	0	0	0	0	0	0	0	0	0	111	0	46	0	0	0	0	0	8	60	0	37	0	36	0	0	0	0	0
0	0	0	0	0	0	0	0	0	0	0	0	0	0	0	0	0	0	0	0	0	0	0	0	0	0	0	0	0	0	0	0	0	46	0	0	8	0	0	0	0	0	37	0	0	0	0	0	28	0
0	0	0	0	0	0	0	0	0	0	0	0	0	0	0	0	0	0	0	0	0	0	0	0	0	0	0	0	0	0	0	0	0	23	0	0	24	0	0	0	28	0	31	0	31	0	0	0	56	0
0	0	0	0	0	0	0	0	0	0	0	0	0	0	0	0	0	0	0	0	0	0	0	0	0	0	0	0	0	0	0	0	0	0	0	0	0	0	0	0	28	0	0	0	0	0	0	0	28	0
0	0	0	0	0	0	0	0	0	0	0	0	0	0	0	0	0	0	0	0	0	0	0	0	0	0	0	0	0	0	0	0	0	0	0	0	0	0	0	0	0	0	26	0	33	0	0	0	0	34
0	0	0	0	0	0	0	0	0	0	0	0	0	0	0	0	0	0	0	0	0	0	0	0	0	0	0	0	0	0	0	0	0	0	0	0	0	0	0	0	0	0	0	0	33	33	0	0	0	0
0	0	0	0	0	0	0	0	0	0	0	0	0	0	0	0	0	0	0	0	0	0	0	0	0	0	0	0	0	0	0	0	0	0	0	0	0	0	0	13	0	45	27	0	33	0	0	0	4	34
0	0	0	0	0	0	0	0	0	0	0	0	0	0	0	0	0	0	0	0	0	0	0	0	0	0	0	0	0	0	0	0	0	0	0	0	0	0	0	13	0	33	26	48	0	14	0	0	0	0
0	0	0	0	0	0	0	0	0	0	0	0	0	0	0	0	0	0	0	0	0	0	0	0	0	0	0	0	0	0	0	0	0	0	11	0	0	0	0	13	24	0	0	24	0	28	0	0	2	0
0	0	0	0	0	0	0	0	0	0	0	0	0	0	0	0	0	0	0	0	0	0	0	0	0	0	0	0	0	0	0	0	0	0	22	0	0	0	0	0	24	0	0	48	0	0	0	0	0	0
0	0	0	0	0	0	0	0	0	0	0	0	0	0	0	0	0	0	0	0	0	0	0	0	0	0	0	0	0	0	0	0	0	0	11	0	0	0	0	0	24	0	0	24	0	0	0	0	0	0
0	0	0	0	0	0	0	0	0	0	0	0	0	0	0	0	0	0	0	0	0	0	0	0	0	0	0	0	0	0	0	0	0	0	0	0	0	0	0	0	24	0	0	0	0	0	0	0	0	0
0	0	0	0	0	0	0	0	0	0	0	0	0	0	0	0	0	0	0	0	0	0	0	0	0	0	0	0	0	0	0	0	0	0	0	0	0	0	0	0	0	0	0	0	0	0	0	0	0	0
0	0	0	0	0	0	0	0	0	0	0	0	0	0	0	0	0	0	0	0	0	0	0	0	0	0	0	0	0	0	0	0	0	0	0	0	0	0	0	0	0	0	33	0	0	0	0	0	0	0
0	0	0	0	0	0	0	0	0	0	0	0	0	0	0	0	0	0	0	0	0	0	0	0	0	0	0	0	0	0	0	0	0	0	0	0	0	0	0	0	0	0	33	0	0	0	0	0	0	0
0	0	0	0	0	0	0	0	0	0	0	0	0	0	0	0	0	0	0	0	0	0	0	0	0	0	0	0	0	0	0	0	0	0	0	0	0	31	0	0	0	0	33	0	0	0	0	0	0	0
0	0	0	0	0	0	0	0	0	0	0	0	0	0	0	0	0	0	0	0	0	0	0	0	0	0	0	0	0	0	0	0	0	0	0	0	28	31	0	0	0	0	0	0	0	0	0	0	0	0
0	0	0	0	0	0	0	0	0	0	0	0	0	0	0	0	0	0	0	0	0	0	0	0	0	0	0	0	0	0	0	0	0	0	0	0	56	0	0	0	0	0	0	0	0	0	0	0	0	0
0	0	0	0	0	0	0	0	0	0	0	0	0	0	0	0	0	0	0	0	0	0	0	0	0	0	0	0	0	0	0	0	0	0	0	0	28	28	0	0	0	0	0	0	0	0	0	0	0	0
0	0	0	0	0	0	0	0	0	0	0	0	0	0	0	0	0	0	0	0	0	0	0	0	0	0	0	0	0	0	0	31	0	0	0	0	0	56	0	0	0	0	0	0	0	0	0	0	0	0
0	0	0	0	0	0	0	0	0	0	0	0	0	0	0	0	0	0	0	0	0	0	0	0	0	0	0	0	0	0	0	0	0	0	0	0	0	28	0	0	0	0	0	0	0	0	0	0	0	0
0	0	0	0	0	0	0	0	0	0	0	0	0	0	0	0	0	0	0	0	0	0	0	0	0	0	0	0	0	0	0	0	0	0	0	0	0	0	0	0	0	0	0	0	0	0	0	0	0	0
0	0	0	0	0	0	0	0	0	0	0	0	0	0	0	0	0	0	0	0	0	0	0	0	0	0	0	0	0	0	0	0	0	0	0	0	0	0	0	0	0	0	0	0	0	0	0	0	0	0
0	0	0	0	0	0	0	0	0	0	0	0	0	0	0	0	0	0	0	0	0	0	0	0	0	0	0	0	0	0	0	0	0	0	0	0	0	0	0	0	0	0	0	0	34	0	0	0	0	0
0	0	0	0	0	0	0	0	0	0	0	0	0	0	0	0	0	0	0	0	0	0	0	0	0	0	0	0	0	0	0	0	0	0	0	0	0	0	0	0	0	0	0	0	102	0	0	0	0	0
0	0	0	0	0	0	0	0	0	0	0	0	0	0	0	0	0	0	0	0	0	0	0	0	0	0	0	0	0	0	0	0	0	0	0	0	0	0	0	0	0	0	0	0	0	0	0	0	0	0
0	0	0	0	0	0	0	0	0	0	0	0	0	0	0	0	0	0	0	0	0	0	0	0	0	0	0	0	0	0	0	0	0	0	0	0	0	0	0	0	0	0	0	0	0	0	0	0	0	0
0	0	0	0	0	0	0	0	0	0	0	0	0	0	0	0	0	0	0	0	0	0	0	0	0	0	0	0	0	0	0	0	0	0	0	0	0	0	0	0	0	0	0	0	0	0	0	0	0	0
0	0	0	0	0	0	0	0	0	0	0	0	0	0	0	0	0	0	0	0	0	0	0	0	0	0	0	0	0	0	0	0	0	0	0	0	0	0	0	0	0	0	0	0	0	0	0	0	0	0
0	0	0	0	0	0	0	0	0	0	0	0	0	0	0	0	0	0	0	0	0	0	0	0	0	0	0	0	0	0	0	0	0	0	0	0	0	0	0	0	0	0	0	0	0	0	0	0	0	0
0	0	0	0	0	0	0	0	0	0	0	0	0	0	0	0	0	0	0	0	0	0	0	0	0	0	0	0	0	0	0	0	0	0	0	0	0	0	0	0	0	0	0	0	0	0	0	0	0	0
0	0	0	0	0	0	0	0	0	0	0	0	0	0	0	0	0	0	0	0	0	0	0	0	0	0	0	0	0	0	0	0	0	0	0	0	0	0	0	0	0	0	0	0	0	0	0	0	0	0
0	0	0	0	0	0	0	0	0	0	0	0	0	0	0	0	0	0	0	0	0	0	0	0	0	0	0	0	0	0	0	0	0	0	0	0	0	0	0	0	0	0	0	0	0	0	0	0	0	0
0	0	0	0	0	0	0	0	0	0	0	0	0	0	0	0	0	0	0	0	0	0	0	0	0	0	0	0	0	0	0	0	0	0	0	0	0	0	0	0	0	0	0	0	0	0	0	0	0	0
0	0	0	0	0	0	0	0	0	0	0	0	0	0	0	0	0	0	0	0	0	0	0	0	0	0	0	0	0	0	0	0	0	0	0	0	0	0	0	0	0	0	0	0	0	0	0	0	0	0
0	0	0	0	0	0	0	0	0	0	0	0	0	0	0	0	0	0	0	0	0	0	0	0	0	0	0	0	0	0	0	0	0	0	0	0	0	0	0	0	0	25	0	0	0	0	0	0	0	0
0	0	0	0	0	0	0	0	0	0	0	0	0	0	0	0	0	0	0	0	0	0	0	0	0	0	0	0	0	0	0	0	0	0	0	0	0	0	0	0	0	0	0	0	0	0	0	0	0	0
0	0	0	0	0	0	0	0	0	0	0	0	0	0	0	0	0	0	0	0	0	0	0	0	0	0	0	0	0	0	0	0	0	0	0	0	0	0	0	0	0	0	0	0	0	0	0	0	0	0
0	0	0	0	0	0	0	0	0	0	0	0	0	0	0	0	0	0	0	0	0	0	0	0	0	0	0	0	0	0	0	0	0	0	0	0	0	0	0	0	0	0	0	0	0	0	0	0	0	0
0	0	0	0	0	0	0	0	0	0	0	0	0	0	0	0	0	0	0	0	0	0	0	0	0	0	0	0	0	0	0	0	0	0	0	0	0	0	0	0	0	0	0	0	0	0	0	0	0	0
0	0	0	0	0	0	0	0	0	0	0	0	0	0	0	0	0	0	0	0	0	0	0	0	0	0	0	0	0	0	0	0	0	0	0	0	0	0	0	0	0	0	0	0	0	0	0	0	0	0
0	0	0	0	0	0	0	0	0	0	0	0	0	0	0	0	0	0	0	0	0	0	0	0	0	0	0	0	0	0	0	0	0	0	0	0	0	0	0	0	0	0	0	0	11	0	0	0	0	0
0	0	0	0	0	0	0	0	0	0	0	0	0	0	0	0	0	0	0	0	0	0	0	0	0	0	0	0	0	0	0	0	0	0	0	0	0	0	0	0	0	0	0	0	11	0	0	0	0	0
0	0	0	0	0	0	0	0	0	0	0	0	0	0	0	0	0	0	0	0	0	0	0	0	0	0	0	0	0	0	0	0	0	0	0	0	0	0	0	0	0	0	0	0	0	0	0	0	0	0
0	0	0	0	0	0	0	0	0	0	0	0	0	0	0	0	0	0	0	0	0	0	0	0	0	0	0	0	0	0	0	0	0	0	0	0	0	0	23	0	0	0	0	0	0	0	0	0	0	0
0	0	0	0	0	0	0	0	0	0	0	0	0	0	0	0	0	0	0	0	0	0	0	0	0	0	0	0	0	0	0	0	0	0	0	0	0	0	23	0	0	0	0	0	0	0	0	0	0	0
0	0	0	0	0	0	0	0	0	0	0	0	0	0	0	0	0	0	0	0	0	0	0	0	0	0	0	0	0	0	0	0	0	0	0	0	0	0	23	0	0	0	0	0	0	0	0	0	0	0
0	0	0	0	0	0	0	0	0	0	0	0	0	0	0	0	0	0	0	0	0	0	0	0	0	0	0	0	0	0	0	0	0	0	0	0	0	0	0	0	0	0	0	0	0	0	0	0	0	0
0	0	0	0	0	0	0	0	0	0	0	0	0	0	0	0	0	0	0	0	0	0	0	0	0	0	0	0	0	0	0	0	0	0	0	0	0	0	0	0	0	0	0	0	0	0	0	0	0	0
0	0	0	0	0	0	0	0	0	0	0	0	0	0	0	0	0	0	0	0	0	0	0	0	0	0	0	0	0	0	0	0	0	0	0	0	0	0	0	0	0	0	0	0	0	0	0	0	0	0
0	0	0	0	0	0	0	0	0	0	0	0	0	0	0	0	0	0	0	0	0	0	0	0	0	0	0	0	0	0	0	0	0	0	0	0	0	0	0	0	0	0	0	0	0	0	0	0	0	0
0	0	0	0	0	0	0	0	0	0	0	0	0	0	0	0	0	0	0	0	0	0	0	0	0	0	0	0	0	0	0	0	0	0	0	0	0	0	0	0	0	0	0	0	0	0	0	0	0	0
0	0	0	0	0	0	0	0	0	0	0	0	0	0	0	0	0	0	0	0	0	0	0	0	0	0	0	0	0	0	0	0	0	0	0	0	0	0	0	0	0	0	0	0	0	0	0	0	0	10
0	0	0	0	0	0	0	0	0	0	0	0	0	0	0	0	0	0	0	0	0	0	0	0	0	0	0	0	0	0	0	0	0	0	0	0	0	0	0	0	0	0	0	0	0	0	0	0	0	0
0	0	0	0	0	0	0	0	0	0	0	0	0	0	0	0	0	0	0	0	0	0	0	0	0	0	0	0	0	0	0	0	0	0	0	0	0	0	0	0	0	0	0	0	0	0	0	0	0	0
0	0	0	0	0	0	0	0	0	0	0	0	0	0	0	0	0	0	0	0	0	0	0	0	0	0	0	0	0	0	0	0	0	0	0	0	0	0	0	0	0	0	0	0	0	0	0	0	0	0
0	0	0	0	0	0	0	0	0	0	0	0	0	0	0	0	0	0	0	0	0	0	0	0	0	0	0	0	0	0	0	0	0	0	0	0	0	0	0	0	0	0	0	0	0	0	0	0	0	0
0	0	0	0	0	0	0	0	0	0	0	0	0	0	0	0	0	0	0	0	0	0	0	0	0	0	0	0	0	0	0	0	0	0	0	0	0	0	0	0	0	0	0	0	0	0	0	0	0	0
0	0	0	0	0	0	0	0	0	0	0	0	0	0	0	0	0	0	0	0	0	0	0	0	0	0	0	0	0	0	0	0	0	0	0	0	0	0	0	0	0	0	0	0	0	0	0	0	0	0
0	0	0	0	0	0	0	0	0	0	0	0	0	0	0	0	0	0	0	0	0	0	0	0	0	0	0	0	0	0	0	0	0	0	0	0	0	0	0	0	0	0	0	0	0	0	0	0	0	0
0	0	0	0	0	0	0	0	0	0	0	0	0	0	0	0	0	0	0	0	0	0	0	0	0	0	0	0	0	0	0	0	0	0	0	0	0	0	0	0	0	0	0	0	0	0	0	0	0	0
0	0	0	0	0	0	0	0	0	0	0	0	0	0	0	0	0	0	0	0	0	0	0	0	0	0	0	0	0	0	0	0	0	0	0	0	0	0	0	0	0	0	0	0	0	0	0	0	0	0
0	0	0	0	0	0	0	0	0	0	0	0	0	0	0	0	0	0	0	0	0	0	0	0	0	0	0	0	0	0	0	0	0	0	0	0	0	0	0	0	0	0	0	0	0	0	0	0	0	0
0	0	0	0	0	0	0	0	0	0	0	0	0	0	0	0	0	0	0	0	0	0	0	0	0	0	0	0	0	0	0	0	0	0	0	0	0	0	0	0	0	0	0	0	0	0	0	0	0	0
0	0	0	0	0	0	0	0	0	0	0	0	0	0	0	0	0	0	0	0	0	0	0	0	0	0	0	0	0	0	0	0	0	0	0	0	0	0	0	0	0	0	0	0	0	0	0	0	0	0
0	0	0	0	0	0	0	0	0	0	0	0	0	0	0	0	0	0	0	0	0	0	0	0	0	0	0	0	0	0	0	0	0	0	0	0	0	0	0	0	0	0	0	0	0	0	0	0	0	0
0	0	0	0	0	0	0	0	0	0	0	0	0	0	0	0	0	0	0	0	0	0	0	0	0	0	0	0	0	0	0	0	0	0	0	0	0	0	0	0	0	0	0	0	0	0	0	0	0	0
0	0	0	0	0	0	0	0	0	0	0	0	0	0	0	0	0	0	0	0	0	0	0	0	0	0	0	0	0	0	0	0	0	0	0	0	0	0	0	0	0	0	0	0	0	0	0	0	0	0
0	0	0	0	0	0	0	0	0	0	0	0	0	0	0	0	0	0	0	0	0	0	0	0	0	0	0	0	0	0	0	0	0	0	0	0	0	0	0	0	0	0	0	0	0	0	0	0	0	0
0	0	0	0	0	0	0	0	0	0	0	0	0	0	0	0	0	0	0	0	0	0	0	0	0	0	0	0	0	0	0	0	0	0	0	0	0	0	0	0	0	0	0	0	0	0	0	0	0	0
0	0	0	0	0	0	0	0	0	0	0	0	0	0	0	0	0	0	0	0	0	0	0	0	0	0	0	0	0	0	0	0	0	0	0	0	0	0	0	0	0	0	0	0	0	0	0	0	0	0
0	0	0	0	0	0	0	0	0	0	0	0	0	0	0	0	0	0	0	0	0	0	0	0	0	0	0	0	0	0	0	0	0	0	0	0	0	0	0	0	0	0	0	0	0	0	0	0	0	0
0	0	0	0	0	0	0	0	0	0	0	0	0	0	0	0	0	0	0	0	0	0	0	0	0	0	0	0	0	0	0	0	0	0	0	0	0	0	0	0	0	0	0	0	0	0	0	0	0	0
0	0	0	0	0	0	0	0	0	0	0	0	0	0	0	0	0	0	0	0	0	0	0	0	0	0	0	0	0	0	0	0	0	0	0	0	0	0	0	0	0	0	0	0	0	0	0	0	0	0
0	0	0	0	0	0	0	0	0	0	0	0	0	0	0	0	0	0	0	0	0	0	0	0	0	0	0	0	0	0	0	0	0	0	0	0	0	0	0	0	0	0	0	0	0	0	0	0	0	0
0	0	0	0	0	0	0	0	0	0	0	0	0	0	0	0	0	0	0	0	0	0	0	0	0	0	0	0	0	0	0	0	0	0	0	0	0	0	0	0	0	0	0	0	0	0	0	0	0	0
0	0	0	0	0	0	0	0	0	0	0	0	0	0	0	0	0	0	0	0	0	0	0	0	0	0	0	0	0	0	0	0	0	0	0	0	0	0	0	0	0	0	0	0	0	0	0	0	0	0
0	0	0	0	0	0	0	0	0	0	0	0	0	0	0	0	0	0	0	0	0	0	0	0	0	0	0	0	0	0	0	0	0	0	0	0	0	0	0	0	0	0	0	0	0	0	0	0	0	0
0	0	0	0	0	0	0	0	0	0	0	0	0	0	0	0	0	0	0	0	0	0	0	0	0	0	0	0	0	0	0	0	0	0	0	0	0	0	0	0	0	0	0	0	0	0	0	0	0	0
0	0	0	0	0	0	0	0	0	0	0	0	0	0	0	0	0	0	0	0	0	0	0	0	0	0	0	0	0	0	0	0	0	0	0	0	0	0	0	0	0	0	0	0	0	0	0	0	0	0
0	0	0	0	0	0	0	0	0	0	0	0	0	0	0	0	0	0	0	0	0	0	0	0	0	0	0	0	0	0	0	0	0	0	0	0	0	0	0	0	0	0	0	0	0	0	0	0	0	0
0	0	0	0	0	0	0	0	0	0	0	0	0	0	0	0	0	0	0	0	0	0	0	0	0	0	0	0	0	0	0	0	0	0	0	0	0	0	0	0	0	0	0	0	0	0	0	0	0	0
0	0	0	0	0	0	0	0	0	0	0	0	0	0	0	0	0	0	0	0	0	0	0	0	0	0	0	0	0	0	0	0	0	0	0	0	0	0	0	0	0	0	0	0	0	0	0	0	0	0
0	0	0	0	0	0	0	0	0	0	0	0	0	0	0	0	0	0	0	0	0	0	0	0	0	0	0	0	0	0	0	0	0	0	0	0	0	0	0	0	0	0	0	0	0	0	0	0	0	0
0	0	0	0	0	0	0	0	0	0	0	0	0	0	0	0	0	0	0	0	0	0	0	0	0	0	0	0	0	0	0	0	0	0	0	0	0	0	0	0	0	0	0	0	0	0	0	0	0	0
0	0	0	0	0	0	0	0	0	0	0	0	0	0	0	0	0	0	0	0	0	0	0	0	0	0	0	0	0	0	0	0	0	0	0	0	0	0	0	0	0	0	0	0	0	0	0	0	0	0
0	0	0	0	0	0	0	0	0	0	0	0	0	0	0	0	0	0	0	0	0	0	0	0	0	0	0	0	0	0	0	0	0	0	0	0	0	0	0	0	0	0	0	0	0	0	0	0	0	0
0	0	0	0	0	0	0	0	0	0	0	0	0	0	0	0	0	0	0	0	0	0	0	0	0	0	0	0	0	0	0	0	0	0	0	0	0	0	0	0	0	0	0	0	0	0	0	0	0	0
0	0	0	0	0	0	0	0	0	0	0	0	0	0	0	0	0	0	0	0	0	0	0	0	0	0	0	0	0	0	0	0	0	0	0	0	0	0	0	0	0	0	0	0	0	0	0	0	0	0
0	0	0	0	0	0	0	0	0	0	0	0	0	0	0	0	0	0	0	0	0	0	0	0	0	0	0	0	0	0	0	0	0	0	0	0	0	0	0	0	0	0	0	0	0	0	0	0	0	0
0	0	0	0	0	0	0	0	0	0	0	0	0	0	0	0	0	0	0	0	0	0	0	0	0	0	0	0	0	0	0	0	0	0	0	0	0	0	0	0	0	0	0	0	0	0	0	0	0	0
0	0	0	0	0	0	0	0	0	0	0	0	0	0	0	0	0	0	0	0	0	0	0	0	0	0	0	0	0	0	0	0	0	0	0	0	0	0	0	0	0	0	0	0	0	0	0	0	0	0
0	0	0	0	0	0	0	0	0	0	0	0	0	0	0	0	0	0	0	0	0	0	0	0	0	0	0	0	0	0	0	0	0	0	0	0	0	0	0	0	0	0	0	0	0	0	0	0	0	0
0	0	0	0	0	0	0	0	0	0	0	0	0	0	0	0	0	0	0	0	0	0	0	0	0	0	0	0	0	0	0	0	0	0	0	0	0	0	0	0	0	0	0	0	0	0	0	0	0	0
0	0	0	0	0	0	0	0	0	0	0	0	0	0	0	0	0	0	0	0	0	0	0	0	0	0	0	0	0	0	0	0	0	0	0	0	0	0	0	0	0	0	0	0	0	0	0	0	0	0
0	0	0	0	0	0	0	0	0	0	0	0	0	0	0	0	0	0	0	0	0	0	0	0	0	0	0	0	0	0	0	0	0	0	0	0	0	0	0	0	0	0	0	0	0	0	0	0	0	0
0	0	0	0	0	0	0	0	0	0	0	0	0	0	0	0	0	0	0	0	0	0	0	0	0	0	0	0	0	0	0	0	0	0	0	0	0	0	0	0	0	0	0	0	0	0	0	0	0	0
0	0	0	0	0	0	0	0	0	0	0	0	0	0	0	0	0	0	0	0	0	0	0	0	0	0	0	0	0	0	0	0	0	0	0	0	0	0	0	0	0	0	0	0	0	0	0	0	0	0
0	0	0	0	0	0	0	0	0	0	0	0	0	0	0	0	0	0	0	0	0	0	0	0	0	0	0	0	0	0	0	0	0	0	0	0	0	0	0	0	0	0	0	0	0	0	0	0	0	0
0	0	0	0	0	0	0	0	0	0	0	0	0	0	0	0	0	0	0	0	0	0	0	0	0	0	0	0	0	0	0	0	0	0	0	0	0	0	0	0	0	0	0	0	0	0	0	0	0	0
0	0	0	0	0	0	0	0	0	0	0	0	0	0	0	0	0	0	0	0	0	0	0	0	0	0	0	0	0	0	0	0	0	0	0	0	0	0	0	0	0	0	0	0	0	0	0	0	0	0
0	0	0	0	0	0	0	0	0	0	0	0	0	0	0	0	0	0	0	0	0	0	0	0	0	0	0	0	0	0	0	0	0	0	0	0	0	0	0	0	0	0	0	0	0	0	0	0	0	0
0	0	0	0	0	0	0	0	0	0	0	0	0	0	0	0	0	0	0	0	0	0	0	0	0	0	0	0	0	0	0	0	0	0	0	0	0	0	0	0	0	0	0	0	0	0	0	0	0	0
0	0	0	0	0	0	0	0	0	0	0	0	0	0	0	0	0	0	0	0	0	0	0	0	0	0	0	0	0	0	0	0	0	0	0	0	0	0	0	0	0	0	0	0	0	0	0	0	0	0
0	0	0	0	0	0	0	0	0	0	0	0	0	0	0	0	0	0	0	0	0	0	0	0	0	0	0	0	0	0	0	0	0	0	0	0	0	0	0	0	0	0	0	0	0	0	0	0	0	0
[truncated: 950 more columns]

## Sheet: FIg2h
0	0	0	0	0	0	0	0	0	0	0	0	0	0	0	0	0	0	0	0	0	0	0	0	0	0	0	0	0	0	0	0	0	0	0	0	0	0	0	0	0	0	0	0	0	0	0	0	0	0
0	0	0	0	0	0	0	0	0	0	0	0	0	0	0	0	0	0	0	0	0	0	0	0	0	0	0	0	0	0	0	0	0	0	0	0	0	0	0	0	0	0	0	0	0	0	0	0	0	0
0	0	0	0	0	0	0	0	0	0	0	0	0	0	0	0	0	0	0	0	0	0	0	0	0	0	0	0	0	0	0	0	0	0	0	0	0	0	0	0	0	0	0	0	0	0	0	0	0	0
0	0	0	0	0	0	0	0	0	0	0	0	0	0	0	0	0	0	0	0	0	0	0	0	0	0	0	0	0	0	0	0	0	0	0	0	0	0	0	0	0	0	0	0	0	0	0	0	0	0
0	0	0	0	0	0	0	0	0	0	0	0	0	0	0	0	0	0	0	0	0	0	0	0	0	0	0	0	0	0	0	0	0	0	0	0	0	0	0	0	0	0	0	0	0	0	0	0	0	0
0	0	0	0	0	0	0	0	0	0	0	0	0	0	0	0	0	0	0	0	0	0	0	0	0	0	0	0	0	0	0	0	0	0	0	0	0	0	0	0	0	0	0	0	0	0	0	0	0	0
0	0	0	0	0	0	0	0	0	0	0	0	0	0	0	0	0	0	0	0	0	0	0	0	0	0	0	0	0	0	0	0	0	0	0	0	0	0	0	0	0	0	0	0	0	0	0	0	0	0
0	0	0	0	0	0	0	0	0	0	0	0	0	0	0	0	0	0	0	0	0	0	0	0	0	0	0	0	0	0	0	0	0	0	0	0	0	0	0	0	0	0	0	0	0	0	0	0	0	0
0	0	0	0	0	0	0	0	0	0	0	0	0	0	0	0	0	0	0	0	0	0	0	0	0	0	0	0	0	0	0	0	0	0	0	0	0	0	0	0	0	0	0	0	0	0	0	0	0	0
0	0	0	0	0	0	0	0	0	0	0	0	0	0	0	0	0	0	0	0	0	0	0	0	0	0	0	0	0	0	0	0	0	0	0	0	0	0	0	0	0	0	0	0	0	0	0	0	0	0
0	0	0	0	0	0	0	0	0	0	0	0	0	0	0	0	0	0	0	0	0	0	0	0	0	0	0	0	0	0	0	0	0	0	0	0	0	0	0	0	0	0	0	0	0	0	0	0	0	0
0	0	0	0	0	0	0	0	0	0	0	0	0	0	0	0	0	0	0	0	0	0	0	0	0	0	0	0	0	0	0	0	0	0	0	0	0	0	0	0	0	0	0	0	0	0	0	0	0	0
0	0	0	0	0	0	0	0	0	0	0	0	0	0	0	0	0	0	0	0	0	0	0	0	0	0	0	0	0	0	0	0	0	0	0	0	0	0	0	0	0	0	0	0	0	0	0	0	0	0
0	0	0	0	0	0	0	0	0	0	0	0	0	0	0	0	0	0	0	0	0	0	0	0	0	0	0	0	0	0	0	0	0	0	0	0	0	0	0	0	0	0	0	0	0	0	0	0	0	0
0	0	0	0	0	0	0	0	0	0	0	0	0	0	0	0	0	0	0	0	0	0	0	0	0	0	0	0	0	0	0	0	0	0	0	0	0	0	0	0	0	0	0	0	0	0	0	0	0	0
0	0	0	0	0	0	0	0	0	0	0	0	0	0	0	0	0	0	0	0	0	0	0	0	0	0	0	0	0	0	0	0	0	0	0	0	0	0	0	0	0	0	0	0	0	0	0	0	0	0
0	0	0	0	0	0	0	0	0	0	0	0	0	0	0	0	0	0	0	0	0	0	0	0	0	0	0	0	0	0	0	0	0	0	0	0	0	0	0	0	0	0	0	0	0	0	0	0	0	0
0	0	0	0	0	0	0	0	0	0	0	0	0	0	0	0	0	0	0	0	0	0	0	0	0	0	0	0	0	0	0	0	0	0	0	0	0	0	0	0	0	0	0	0	0	0	0	0	0	0
0	0	0	0	0	0	0	0	0	0	0	0	0	0	0	0	0	0	0	0	0	0	0	0	0	0	0	0	0	0	0	0	0	0	0	0	0	0	0	0	0	0	0	0	0	0	0	0	0	0
0	0	0	0	0	0	0	0	0	0	0	0	0	0	0	0	0	0	0	0	0	0	0	0	0	0	0	0	0	0	0	0	0	0	0	0	0	0	0	0	0	0	0	0	0	0	0	0	0	0
0	0	0	0	0	0	0	0	0	0	0	0	0	0	0	0	0	0	0	0	0	0	0	0	0	0	0	0	0	0	0	0	0	0	0	0	0	0	0	0	0	0	0	0	0	0	0	0	0	0
0	0	0	0	0	0	0	0	0	0	0	0	0	0	0	0	0	0	0	0	0	0	0	0	0	0	0	0	0	0	0	0	0	0	0	0	0	0	0	0	0	0	0	0	0	0	0	0	0	0
0	0	0	0	0	0	0	0	0	0	0	0	0	0	0	0	0	0	0	0	0	0	0	0	0	0	0	0	0	0	0	0	0	0	0	0	0	0	0	0	0	0	0	0	0	0	0	0	0	0
0	0	0	0	0	0	0	0	0	0	0	0	0	0	0	0	0	0	0	0	0	0	0	0	0	0	0	0	0	0	0	0	0	0	0	0	0	0	0	0	0	0	0	0	0	0	0	0	0	0
0	0	0	0	0	0	0	0	0	0	0	0	0	0	0	0	0	0	0	0	0	0	0	0	0	0	0	0	0	0	0	0	0	0	0	0	0	0	0	0	0	0	0	0	0	0	0	0	0	0
0	0	0	0	0	0	0	0	0	0	0	0	0	0	0	0	0	0	0	0	0	0	0	0	0	0	0	0	0	0	0	0	0	0	0	0	0	0	0	0	0	0	0	0	0	0	0	0	0	0
0	0	0	0	0	0	0	0	0	0	0	0	0	0	0	0	0	0	0	0	0	0	0	0	0	0	0	0	0	0	0	0	0	0	0	0	0	0	0	0	0	0	0	0	0	0	0	0	0	0
0	0	0	0	0	0	0	0	0	0	0	0	0	0	0	0	0	0	0	0	0	0	0	0	0	0	0	0	0	0	0	0	0	0	0	0	0	0	0	0	0	0	0	0	0	0	0	0	0	0
0	0	0	0	0	0	0	0	0	0	0	0	0	0	0	0	0	0	0	0	0	0	0	0	0	0	0	0	0	0	0	0	0	0	0	0	0	0	0	0	0	0	0	0	0	0	0	0	0	0
0	0	0	0	0	0	0	0	0	0	0	0	0	0	0	0	0	0	0	0	0	0	0	0	0	0	0	0	0	0	0	0	0	0	0	0	0	0	0	0	0	0	0	0	0	0	0	0	0	0
0	0	0	0	0	0	0	0	0	0	0	0	0	0	0	0	0	0	0	0	0	0	0	0	0	0	0	0	0	0	0	0	0	0	0	0	0	0	0	0	0	0	0	0	0	0	0	0	0	0
0	0	0	0	0	0	0	0	0	0	0	0	0	0	0	0	0	0	0	0	0	0	0	0	0	0	0	0	0	0	0	0	0	0	0	0	0	0	0	0	0	0	0	0	0	0	0	0	0	0
0	0	0	0	0	0	0	0	0	0	0	0	0	0	0	0	0	0	0	0	0	0	0	0	0	0	0	0	0	0	0	0	0	0	0	0	0	0	0	0	0	0	0	0	0	0	0	0	0	0
0	0	0	0	0	0	0	0	0	0	0	0	0	0	0	0	0	0	0	0	0	0	0	0	0	0	0	0	0	0	0	0	0	0	0	0	0	0	0	0	0	0	0	0	0	0	0	0	0	0
0	0	0	0	0	0	0	0	0	0	0	0	0	0	0	0	0	0	0	0	0	0	0	0	0	0	0	0	0	0	0	0	0	0	0	0	0	0	0	0	0	0	0	0	0	0	0	0	0	0
0	0	0	0	0	0	0	0	0	0	0	0	0	0	0	0	0	0	0	0	0	0	0	0	0	0	0	0	0	0	0	0	0	0	0	0	0	0	0	0	0	0	0	0	0	0	0	0	0	0
0	0	0	0	0	0	0	0	0	0	0	0	0	0	0	0	0	0	0	0	0	0	0	0	0	0	0	0	0	0	0	0	0	0	0	0	0	0	0	0	0	0	0	0	0	0	0	0	0	0
0	0	0	0	0	0	0	0	0	0	0	0	0	0	0	0	0	0	0	0	0	0	0	0	0	0	0	0	0	0	0	0	0	0	0	0	0	0	0	0	0	0	0	0	0	0	0	0	0	0
0	0	0	0	0	0	0	0	0	0	0	0	0	0	0	0	0	0	0	0	0	0	0	0	0	0	0	0	0	0	0	0	0	0	0	0	0	0	0	0	0	0	0	0	0	0	0	0	0	0
0	0	0	0	0	0	0	0	0	0	0	0	0	0	0	0	0	0	0	0	0	0	0	0	0	0	0	0	0	0	0	0	0	0	0	0	0	0	0	0	0	0	0	0	0	0	0	0	0	0
0	0	0	0	0	0	0	0	0	0	0	0	0	0	0	0	0	0	0	0	0	0	0	0	0	0	0	0	0	0	0	0	0	0	0	0	0	0	0	0	0	0	0	0	0	0	0	0	0	0
0	0	0	0	0	0	0	0	0	0	0	0	0	0	0	0	0	0	0	0	0	0	0	0	0	0	0	0	0	0	0	0	0	0	0	0	0	0	0	0	0	0	0	0	0	0	0	0	0	0
0	0	0	0	0	0	0	0	0	0	0	0	0	0	0	0	0	0	0	0	0	0	0	0	0	0	0	0	0	0	0	0	0	0	0	0	0	0	0	0	0	0	0	0	0	0	0	0	0	0
0	0	0	0	0	0	0	0	0	0	0	0	0	0	0	0	0	0	0	0	0	0	0	0	0	0	0	0	0	0	0	0	0	0	0	0	0	0	0	0	0	0	0	0	0	0	0	0	0	0
0	0	0	0	0	0	0	0	0	0	0	0	0	0	0	0	0	0	0	0	0	0	0	0	0	0	0	0	0	0	0	0	0	0	0	0	0	0	0	0	0	0	0	0	0	0	0	0	0	0
0	0	0	0	0	0	0	0	0	0	0	0	0	0	0	0	0	0	0	0	0	0	0	0	0	0	0	0	0	0	0	0	0	0	0	0	0	0	0	0	0	0	0	0	0	0	0	0	0	0
0	0	0	0	0	0	0	0	0	0	0	0	0	0	0	0	0	0	0	0	0	0	0	0	0	0	0	0	0	0	0	0	0	0	0	0	0	0	0	0	0	0	0	0	0	0	0	0	0	0
0	0	0	0	0	0	0	0	0	0	0	0	0	0	0	0	0	0	0	0	0	0	0	0	0	0	0	0	0	0	0	0	0	0	0	0	0	0	0	0	0	0	0	0	0	0	0	0	0	0
0	0	0	0	0	0	0	0	0	0	0	0	0	0	0	0	0	0	0	0	0	0	0	0	0	0	0	0	0	0	0	0	0	0	0	0	0	0	0	0	0	0	0	0	0	0	0	0	0	0
0	0	0	0	0	0	0	0	0	0	0	0	0	0	0	0	0	0	0	0	0	0	0	0	0	0	0	0	0	0	0	0	0	0	0	0	0	0	0	0	0	0	0	0	0	0	0	0	0	0
0	0	0	0	0	0	0	0	0	0	0	0	0	0	0	0	0	0	0	0	0	0	0	0	0	0	0	0	0	0	0	0	0	0	0	0	0	0	0	0	0	0	0	0	0	0	0	0	0	0
0	0	0	0	0	0	0	0	0	0	0	0	0	0	0	0	0	0	0	0	0	0	0	0	0	0	0	0	0	0	0	0	0	0	0	0	0	0	0	0	0	0	0	0	0	0	0	0	0	0
0	0	0	0	0	0	0	0	0	0	0	0	0	0	0	0	0	0	0	0	0	0	0	0	0	0	0	0	0	0	0	0	0	0	0	0	0	0	0	0	0	0	0	0	0	0	0	0	0	0
0	0	0	0	0	0	0	0	0	0	0	0	0	0	0	0	0	0	0	0	0	0	0	0	0	0	0	0	0	0	0	0	0	0	0	0	0	0	0	0	0	0	0	0	0	0	0	0	0	0
0	0	0	0	0	0	0	0	0	0	0	0	0	0	0	0	0	0	0	0	0	0	0	0	0	0	0	0	0	0	0	0	0	0	0	0	0	0	0	0	0	0	0	0	0	0	0	0	0	0
0	0	0	0	0	0	0	0	0	0	0	0	0	0	0	0	0	0	0	0	0	0	0	0	0	0	0	0	0	0	0	0	0	0	0	0	0	0	0	0	0	0	0	0	0	0	0	0	0	0
0	0	0	0	0	0	0	0	0	0	0	0	0	0	0	0	0	0	0	0	0	0	0	0	0	0	0	0	0	0	0	0	0	0	0	0	0	0	0	0	0	0	0	0	0	0	0	0	0	0
0	0	0	0	0	0	0	0	0	0	0	0	0	0	0	0	0	0	0	0	0	0	0	0	0	0	0	0	0	0	0	0	0	0	0	0	0	0	0	0	0	0	0	0	0	0	0	0	0	0
0	0	0	0	0	0	0	0	0	0	0	0	0	0	0	0	0	0	0	0	0	0	0	0	0	0	0	0	0	0	0	0	0	0	0	0	0	0	0	0	0	0	0	0	0	0	0	0	0	0
0	0	0	0	0	0	0	0	0	0	0	0	0	0	0	0	0	0	0	0	0	0	0	0	0	0	0	0	0	0	0	0	0	0	0	0	0	0	0	0	0	0	0	0	0	0	0	0	0	0
0	0	0	0	0	0	0	0	0	0	0	0	0	0	0	0	0	0	0	0	0	0	0	0	0	0	0	0	0	0	0	0	0	0	0	0	0	0	0	0	0	0	0	0	0	0	0	0	0	0
0	0	0	0	0	0	0	0	0	0	0	0	0	0	0	0	0	0	0	0	0	0	0	0	0	0	0	0	0	0	0	0	0	0	0	0	0	0	0	0	0	0	0	0	0	0	0	0	0	0
0	0	0	0	0	0	0	0	0	0	0	0	0	0	0	0	0	0	0	0	0	0	0	0	0	0	0	0	0	0	0	0	0	0	0	0	0	0	0	0	0	0	0	0	0	0	0	0	0	0
0	0	0	0	0	0	0	0	0	0	0	0	0	0	0	0	0	0	0	0	0	0	0	0	0	0	0	0	0	0	0	0	0	0	0	0	0	0	0	0	0	0	0	0	0	0	0	0	0	0
0	0	0	0	0	0	0	0	0	0	0	0	0	0	0	0	0	0	0	0	0	0	0	0	0	0	0	0	0	0	0	0	0	0	0	0	0	0	0	0	0	0	0	0	0	0	0	0	0	0
0	0	0	0	0	0	0	0	0	0	0	0	0	0	0	0	0	0	0	0	0	0	0	0	0	0	0	0	0	0	0	0	0	0	0	0	0	0	0	0	0	0	0	0	0	0	0	0	0	0
0	0	0	0	0	0	0	0	0	0	0	0	0	0	0	0	0	0	0	0	0	0	0	0	0	0	0	0	0	0	0	0	0	0	0	0	0	0	0	0	0	0	0	0	0	0	0	0	0	0
0	0	0	0	0	0	0	0	0	0	0	0	0	0	0	0	0	0	0	0	0	0	0	0	0	0	0	0	0	0	0	0	0	0	0	0	0	0	0	0	0	0	0	0	0	0	0	0	0	0
0	0	0	0	0	0	0	0	0	0	0	0	0	0	0	0	0	0	0	0	0	0	0	0	0	0	0	0	0	0	0	0	0	0	0	0	0	0	0	0	0	0	0	0	0	0	0	0	0	0
0	0	0	0	0	0	0	0	0	0	0	0	0	0	0	0	0	0	0	0	0	0	0	0	0	0	0	0	0	0	0	0	0	0	0	0	0	0	0	0	0	0	0	0	0	0	0	0	0	0
0	0	0	0	0	0	0	0	0	0	0	0	0	0	0	0	0	0	0	0	0	0	0	0	0	0	0	0	0	0	0	0	0	0	0	0	0	0	0	0	0	0	0	0	0	0	0	0	0	0
0	0	0	0	0	0	0	0	0	0	0	0	0	0	0	0	0	0	0	0	0	0	0	0	0	0	0	0	0	0	0	0	0	0	0	0	0	0	0	0	0	0	0	0	0	0	0	0	0	0
[truncated: 428 more rows]
[truncated: 950 more columns]

## Sheet: FIg 2i
-10	115673		-10	35791
-9.99	77557		-9.99	48405
[truncated: 1,098 more rows]

## Sheet: FIg2j
	fFu		fTh		fPh
[truncated: 4 more rows]

[truncated: 17 more sheets: FIg2k, Fig2l, Fig3b, Fig3c, Fig3e, FIg3f, Fig4a, Fig4b, Fig4d, FIg4f, FIg5b, FIg5c, Fig5d, FIg5e, FIg5f, Fig5g, Fig5h]
